# Supplementary material for: A nutrient responsive lipase mediates gut-brain communication to regulate insulin secretion in Drosophila
Source: Nat Commun. 2024 May 23;15:4410. doi: 10.1038/s41467-024-48851-8 (PMC11116528; doi:10.1038/s41467-024-48851-8)
Supplement: Supplementary file 4 — Supplementary Data 1 [file 41467_2024_48851_MOESM4_ESM.xlsx]

## Sheet: Lipidomics
Supplementary Data 1
Lipids profiled in this study								Fold Change		Statistical Values			Mean Values			Super Pathway	Sub Pathway	Chemical ID
								Mutant MB6 Control		Mutant MB6 Control			Control	Mutant MB6
Pathway Sort Order	Super Pathway	Sub Pathway	Biochemical Name	Platform	Comp ID	KEGG	HMDB		X	p-value	q-value	X			X
6641	Phospholipid SUM	Phosphatidylcholines	Total PC	DMS-MS	54661			0.77		0.0091	0.0464		1.1107	0.853		Phospholipid SUM	Phosphatidylcholines	100010824
6642		Lysophosphatidylcholines	Total LPC	DMS-MS	54664			0.67		0.0719	0.1826		2.0564	1.3738		Phospholipid SUM	Lysophosphatidylcholines	100010827
6643		Phosphatidylethanolamines	Total PE	DMS-MS	54662			0.89		0.0136	0.0589		0.922	0.8185		Phospholipid SUM	Phosphatidylethanolamines	100010825
6644		Lysophosphatidylethanolamines	Total LPE	DMS-MS	54665			0.8		0.3006	0.4772		1.479	1.1886		Phospholipid SUM	Lysophosphatidylethanolamines	100010828
6645		Phosphatidylinositols	Total PI	DMS-MS	54663			1.02		0.8607	0.8912		1.019	1.0377		Phospholipid SUM	Phosphatidylinositols	100010826
6646	Sphingolipid SUM	Ceramides	Total CER	DMS-MS	54667			0.81		0.1807	0.3431		1.1936	0.961		Sphingolipid SUM	Ceramides	100010830
6647		Dihydroceramides	Total DCER	DMS-MS	54670			0.9		0.2165	0.3809		1.0232	0.9224		Sphingolipid SUM	Dihydroceramides	100010833
6648		Hexosylceramides	Total HCER	DMS-MS	54668			1.04		0.916	0.8986		0.9015	0.9356		Sphingolipid SUM	Hexosylceramides	100010831
6649		Lactosylceramides	Total LCER	DMS-MS	54669			0.82		0.0192	0.0757		1.0737	0.876		Sphingolipid SUM	Lactosylceramides	100010832
6650		Sphingomyelins	Total SM	DMS-MS	54666			0.73		0.0166	0.0677		1.1344	0.8272		Sphingolipid SUM	Sphingomyelins	100010829
6652	Neutral Complex Lipids SUM	Free Fatty Acids	Total FFA	DMS-MS	54660			0.89		0.4249	0.5878		1.0966	0.9805		Neutral Complex Lipids SUM	Free Fatty Acids	100010823
6653		Cholesteryl Esters	Total CE	DMS-MS	54657			1.28		0.7124	0.7936		1.3237	1.6935		Neutral Complex Lipids SUM	Cholesteryl Esters	100010820
6654		Diacylglycerols	Total DAG	DMS-MS	54659			1.39		0.0003	0.0049		1.0262	1.4258		Neutral Complex Lipids SUM	Diacylglycerols	100010822
6656		Triacylglycerols	Total TAG	DMS-MS	54658			1.4		0.0011	0.0113		0.799	1.118		Neutral Complex Lipids SUM	Triacylglycerols	100010821
6657		Monoacylglycerols	Total MAG	DMS-MS	62056			0.65		0.024	0.0855		1.0917	0.7093		Neutral Complex Lipids SUM	Monoacylglycerols	100020183
6658	Phosphatidylcholine	PC Ester	PC(12:0/14:1)	DMS-MS	53819			1		1	0.8986		0.6843	0.6843		Phosphatidylcholine	PC Ester	100009967
6659			PC(12:0/16:1)	DMS-MS	53820			0.8		0.1135	0.2441		1.178	0.9464		Phosphatidylcholine	PC Ester	100009968
6660			PC(12:0/18:1)	DMS-MS	54335			0.89		0.4899	0.6448		1.0885	0.9672		Phosphatidylcholine	PC Ester	100010483
6661			PC(12:0/18:2)	DMS-MS	53290			0.85		0.6235	0.7355		1.2397	1.0479		Phosphatidylcholine	PC Ester	100009438
6662			PC(12:0/18:3)	DMS-MS	53821			0.98		0.6856	0.7793		0.696	0.6824		Phosphatidylcholine	PC Ester	100009969
6673			PC(14:0/14:0)	DMS-MS	53293		HMDB07866	0.8		0.0801	0.1943		1.3531	1.0853		Phosphatidylcholine	PC Ester	100009441
6674			PC(14:0/14:1)	DMS-MS	53651		HMDB07867	0.73		0.0901	0.2122		1.2162	0.8875		Phosphatidylcholine	PC Ester	100009799
6675			PC(14:0/16:1)	DMS-MS	54151		HMDB07870	0.85		0.0044	0.0291		1.1408	0.9688		Phosphatidylcholine	PC Ester	100010299
6676			PC(14:0/18:1)	DMS-MS	53996		HMDB07873	1.23		0.0387	0.1184		0.8588	1.0567		Phosphatidylcholine	PC Ester	100010144
6677			PC(14:0/18:2)	DMS-MS	54152		HMDB07874	0.73		0.0638	0.1694		1.3164	0.956		Phosphatidylcholine	PC Ester	100010300
6678			PC(14:0/18:3)	DMS-MS	53294		HMDB07876	0.7		0.4332	0.595		1.7877	1.2559		Phosphatidylcholine	PC Ester	100009442
6691			PC(15:0/16:1)	DMS-MS	54525		HMDB07936	0.76		0.2991	0.4772		0.8824	0.6692		Phosphatidylcholine	PC Ester	100010673
6692			PC(15:0/18:1)	DMS-MS	54526		HMDB07939	0.66		0.1421	0.2867		1.0283	0.6766		Phosphatidylcholine	PC Ester	100010674
6693			PC(15:0/18:2)	DMS-MS	54154		HMDB07940	1		1	0.8986		0.6436	0.6436		Phosphatidylcholine	PC Ester	100010302
6701			PC(16:0/12:0)	DMS-MS	54527			0.74		0.1873	0.35		1.1872	0.8796		Phosphatidylcholine	PC Ester	100010675
6702			PC(16:0/14:0)	DMS-MS	53490		HMDB07965	0.85		0.3683	0.5396		1.3042	1.1113		Phosphatidylcholine	PC Ester	100009638
6703			PC(16:0/14:1)	DMS-MS	54340		HMDB07966	0.88		0.2835	0.4576		1.1348	0.9949		Phosphatidylcholine	PC Ester	100010488
6704			PC(16:0/16:0)	DMS-MS	53655		HMDB00564	0.75		0.3454	0.5178		1.3612	1.0261		Phosphatidylcholine	PC Ester	100009803
6705			PC(16:0/16:1)	DMS-MS	53491		HMDB07969	0.76		0.01	0.0478		1.0775	0.822		Phosphatidylcholine	PC Ester	100009639
6706			PC(16:0/18:0)	DMS-MS	54157		HMDB07970	0.72		0.1902	0.353		1.4993	1.0855		Phosphatidylcholine	PC Ester	100010305
6707			PC(16:0/18:1)	DMS-MS	53656	C13875	HMDB07972	0.8		0.2208	0.3861		1.1405	0.9141		Phosphatidylcholine	PC Ester	100009804
6708			PC(16:0/18:2)	DMS-MS	54341		HMDB07973	0.57		0.0332	0.1073		1.6004	0.912		Phosphatidylcholine	PC Ester	100010489
6709			PC(16:0/18:3)	DMS-MS	53825		HMDB07975	0.69		0.0972	0.2204		1.6193	1.1163		Phosphatidylcholine	PC Ester	100009973
6711			PC(16:0/20:1)	DMS-MS	53657		HMDB07978	0.3		0.0177	0.0713		0.9461	0.2802		Phosphatidylcholine	PC Ester	100009805
6712			PC(16:0/20:2)	DMS-MS	54528		HMDB07979	0.77		0.364	0.5342		1.2354	0.9491		Phosphatidylcholine	PC Ester	100010676
6713			PC(16:0/20:3)	DMS-MS	53296		HMDB07981	1		1	0.8986		1	1		Phosphatidylcholine	PC Ester	100009444
6714			PC(16:0/20:4)	DMS-MS	54158		HMDB07982	1		1	0.8986		0.4263	0.4263		Phosphatidylcholine	PC Ester	100010306
6721			PC(17:0/14:1)	DMS-MS	54342			0.89		0.5464	0.6778		0.9331	0.8292		Phosphatidylcholine	PC Ester	100010490
6722			PC(17:0/16:1)	DMS-MS	53658			0.63		0.144	0.2897		1.408	0.8865		Phosphatidylcholine	PC Ester	100009806
6723			PC(17:0/18:1)	DMS-MS	54162			0.81		0.46	0.6208		1.3984	1.1312		Phosphatidylcholine	PC Ester	100010310
6724			PC(17:0/18:2)	DMS-MS	54163			0.61		0.3032	0.4793		1.4735	0.9039		Phosphatidylcholine	PC Ester	100010311
6725			PC(17:0/18:3)	DMS-MS	53297			1.12		0.4539	0.6158		0.7241	0.8107		Phosphatidylcholine	PC Ester	100009445
6726			PC(17:0/20:3)	DMS-MS	54343			1		1	0.8986		1	1		Phosphatidylcholine	PC Ester	100010491
6728			PC(17:0/20:5)	DMS-MS	53298			1		1	0.8986		1	1		Phosphatidylcholine	PC Ester	100009446
6732			PC(18:0/12:0)	DMS-MS	53828			1		1	0.8986		0.8405	0.8405		Phosphatidylcholine	PC Ester	100009976
6733			PC(18:0/14:0)	DMS-MS	54004		HMDB08031	1.14		0.5452	0.6774		1.0415	1.1901		Phosphatidylcholine	PC Ester	100010152
6734			PC(18:0/14:1)	DMS-MS	53829		HMDB08032	0.54		0.0482	0.1398		1.382	0.7503		Phosphatidylcholine	PC Ester	100009977
6735			PC(18:0/16:1)	DMS-MS	53830		HMDB08035	0.81		0.0013	0.0127		1.1062	0.8981		Phosphatidylcholine	PC Ester	100009978
6736			PC(18:0/18:0)	DMS-MS	53660		HMDB08036	0.93		0.631	0.7433		1.474	1.371		Phosphatidylcholine	PC Ester	100009808
6737			PC(18:0/18:1)	DMS-MS	54530		HMDB08038	0.8		0.0031	0.0221		1.1283	0.9004		Phosphatidylcholine	PC Ester	100010678
6738			PC(18:0/18:2)	DMS-MS	54345		HMDB08039	0.62		0.0021	0.0168		1.4261	0.8837		Phosphatidylcholine	PC Ester	100010493
6739			PC(18:0/18:3)	DMS-MS	54164		HMDB08040	0.75		0.2474	0.4113		1.4906	1.1199		Phosphatidylcholine	PC Ester	100010312
6741			PC(18:0/20:0)	DMS-MS	54166		HMDB08043	1		1	0.8986		1	1		Phosphatidylcholine	PC Ester	100010314
6752			PC(18:1/14:1)	DMS-MS	53301		HMDB08098	0.57		0.014	0.0596		1.3035	0.7477		Phosphatidylcholine	PC Ester	100009449
6753			PC(18:1/16:1)	DMS-MS	54346		HMDB08101	0.95		0.5246	0.6696		0.7839	0.7411		Phosphatidylcholine	PC Ester	100010494
6754			PC(18:1/18:1)	DMS-MS	53832		HMDB00593	0.88		0.0966	0.2201		0.9024	0.7915		Phosphatidylcholine	PC Ester	100009980
6755			PC(18:1/18:2)	DMS-MS	53833		HMDB08105	0.66		8.1289e-05	0.0024		1.2108	0.794		Phosphatidylcholine	PC Ester	100009981
6756			PC(18:1/18:3)	DMS-MS	54347		HMDB08107	0.95		0.7026	0.7859		1.0404	0.9846		Phosphatidylcholine	PC Ester	100010495
6759			PC(18:1/20:2)	DMS-MS	54171		HMDB08111	1		1	0.8986		1	1		Phosphatidylcholine	PC Ester	100010319
6760			PC(18:1/20:3)	DMS-MS	54532		HMDB08113	1		1	0.8986		1	1		Phosphatidylcholine	PC Ester	100010680
6768			PC(18:2/14:1)	DMS-MS	53303		HMDB08131	0.72		0.1155	0.2473		1.0623	0.7623		Phosphatidylcholine	PC Ester	100009451
6769			PC(18:2/16:1)	DMS-MS	54173		HMDB08134	0.65		5.5965e-05	0.0022		1.1545	0.7469		Phosphatidylcholine	PC Ester	100010321
6770			PC(18:2/18:2)	DMS-MS	53304		HMDB08138	0.5		0.0002	0.0039		1.4229	0.7105		Phosphatidylcholine	PC Ester	100009452
6771			PC(18:2/18:3)	DMS-MS	53835		HMDB08141	0.57		0.0013	0.0123		1.3979	0.7987		Phosphatidylcholine	PC Ester	100009983
6773			PC(18:2/20:1)	DMS-MS	53305		HMDB08144	1		1	0.8986		1	1		Phosphatidylcholine	PC Ester	100009453
6774			PC(18:2/20:2)	DMS-MS	53836		HMDB08145	1		1	0.8986		1	1		Phosphatidylcholine	PC Ester	100009984
6775			PC(18:2/20:3)	DMS-MS	53497		HMDB08146	1.01		0.9561	0.8986		1.0849	1.0939		Phosphatidylcholine	PC Ester	100009645
6776			PC(18:2/20:4)	DMS-MS	54533		HMDB08147	1.04		0.6039	0.7221		1.0483	1.09		Phosphatidylcholine	PC Ester	100010681
6777			PC(18:2/20:5)	DMS-MS	53665		HMDB08149	0.75		0.132	0.2714		0.9196	0.6923		Phosphatidylcholine	PC Ester	100009813
6780			PC(18:2/22:4)	DMS-MS	54535		HMDB08153	0.48		0.0208	0.0787		1.5285	0.7319		Phosphatidylcholine	PC Ester	100010683
6781			PC(18:2/22:5)	DMS-MS	53498		HMDB08155	1.13		0.5525	0.6816		0.7156	0.8087		Phosphatidylcholine	PC Ester	100009646
6782			PC(18:2/22:6)	DMS-MS	54349		HMDB08156	0.62		0.0588	0.16		1.2609	0.7815		Phosphatidylcholine	PC Ester	100010497
6783			PC(20:0/14:1)	DMS-MS	54350		HMDB08263	1		1	0.8986		0.7418	0.7418		Phosphatidylcholine	PC Ester	100010498
6784			PC(20:0/16:1)	DMS-MS	53837		HMDB08266	0.84		0.424	0.5874		1.3343	1.1197		Phosphatidylcholine	PC Ester	100009985
6785			PC(20:0/18:1)	DMS-MS	53306		HMDB08269	0.77		0.3203	0.4906		1.3394	1.0301		Phosphatidylcholine	PC Ester	100009454
6786			PC(20:0/18:2)	DMS-MS	53307		HMDB08270	0.61		0.1753	0.3359		1.7617	1.0805		Phosphatidylcholine	PC Ester	100009455
6880	Lysophosphatidylcholine	LPC Ester	LPC(14:0)	DMS-MS	53285		HMDB10379	0.74		0.3426	0.5164		1.5551	1.1511		Lysophosphatidylcholine	LPC Ester	100009433
6883			LPC(16:0)	DMS-MS	53287	C04102	HMDB10382	0.79		0.2077	0.3733		1.4982	1.1793		Lysophosphatidylcholine	LPC Ester	100009435
6884			LPC(16:1)	DMS-MS	53479		HMDB10383	0.61		0.0493	0.1411		2.3815	1.4527		Lysophosphatidylcholine	LPC Ester	100009627
6886			LPC(18:0)	DMS-MS	54144		HMDB10384	0.72		0.1119	0.2425		1.8101	1.3084		Lysophosphatidylcholine	LPC Ester	100010292
6887			LPC(18:1)	DMS-MS	54145			0.77		0.2077	0.3733		1.8175	1.3988		Lysophosphatidylcholine	LPC Ester	100010293
6888			LPC(18:2)	DMS-MS	54331			0.47		0.0119	0.0545		2.3085	1.0786		Lysophosphatidylcholine	LPC Ester	100010479
6889			LPC(18:3)	DMS-MS	54513		HMDB10388	1		1	0.8986		0.8636	0.8636		Lysophosphatidylcholine	LPC Ester	100010661
6891			LPC(20:0)	DMS-MS	53480		HMDB10390	0.98		0.8158	0.8666		1.2234	1.1961		Lysophosphatidylcholine	LPC Ester	100009628
6893			LPC(20:2)	DMS-MS	53990		HMDB10392	0.88		0.3439	0.5171		0.8081	0.7098		Lysophosphatidylcholine	LPC Ester	100010138
6905	Phosphatidylethanolamine	PE Ester	PE(14:0/14:0)	DMS-MS	54537		HMDB08821	0.94		0.8429	0.8823		1.4419	1.3566		Phosphatidylethanolamine	PE Ester	100010685
6906			PE(14:0/14:1)	DMS-MS	53667		HMDB08822	1		1	0.8986		1	1		Phosphatidylethanolamine	PE Ester	100009815
6908			PE(14:0/16:1)	DMS-MS	53839		HMDB08825	0.77		0.1299	0.2691		1.4301	1.0969		Phosphatidylethanolamine	PE Ester	100009987
6910			PE(14:0/18:1)	DMS-MS	54538		HMDB08828	0.99		0.9695	0.8986		1.0667	1.0586		Phosphatidylethanolamine	PE Ester	100010686
6911			PE(14:0/18:2)	DMS-MS	54005		HMDB08829	0.73		0.079	0.1931		1.2373	0.9066		Phosphatidylethanolamine	PE Ester	100010153
6912			PE(14:0/18:3)	DMS-MS	54539		HMDB08831	0.83		0.3615	0.5331		1.1488	0.9568		Phosphatidylethanolamine	PE Ester	100010687
6914			PE(14:0/20:1)	DMS-MS	54540		HMDB08834	1		1	0.8986		0.7306	0.7306		Phosphatidylethanolamine	PE Ester	100010688
6915			PE(14:0/20:2)	DMS-MS	54179		HMDB08835	1.13		0.4629	0.6208		1.117	1.2631		Phosphatidylethanolamine	PE Ester	100010327
6929			PE(15:0/16:1)	DMS-MS	53840		HMDB08891	0.47		0.0001	0.0032		1.0437	0.49		Phosphatidylethanolamine	PE Ester	100009988
6931			PE(15:0/18:1)	DMS-MS	53669		HMDB08894	0.47		7.7827e-05	0.0024		1.0787	0.5053		Phosphatidylethanolamine	PE Ester	100009817
6932			PE(15:0/18:2)	DMS-MS	53312			0.7		0.074	0.1853		0.9903	0.6925		Phosphatidylethanolamine	PE Ester	100009460
6944			PE(16:0/14:0)	DMS-MS	53844		HMDB08920	1.34		0.0785	0.193		1.1012	1.471		Phosphatidylethanolamine	PE Ester	100009992
6945			PE(16:0/14:1)	DMS-MS	54542		HMDB08921	0.84		0.1167	0.2484		1.3467	1.1307		Phosphatidylethanolamine	PE Ester	100010690
6946			PE(16:0/15:0)	DMS-MS	53501		HMDB08922	0.94		0.6988	0.7855		0.9835	0.9206		Phosphatidylethanolamine	PE Ester	100009649
6947			PE(16:0/16:0)	DMS-MS	54006		HMDB08923	1.12		0.0601	0.1617		0.8383	0.9425		Phosphatidylethanolamine	PE Ester	100010154
6948			PE(16:0/16:1)	DMS-MS	53672		HMDB08924	1.07		0.5035	0.6515		0.7641	0.8149		Phosphatidylethanolamine	PE Ester	100009820
6949			PE(16:0/17:0)	DMS-MS	54182			0.78		0.6622	0.765		1.5019	1.174		Phosphatidylethanolamine	PE Ester	100010330
6951			PE(16:0/18:1)	DMS-MS	54007	C13877	HMDB08927	1.1		0.3337	0.5057		0.7035	0.7713		Phosphatidylethanolamine	PE Ester	100010155
6952			PE(16:0/18:2)	DMS-MS	53502		HMDB08928	0.93		0.316	0.4876		0.7977	0.7414		Phosphatidylethanolamine	PE Ester	100009650
6953			PE(16:0/18:3)	DMS-MS	54183		HMDB08930	0.93		0.3799	0.5481		0.9526	0.884		Phosphatidylethanolamine	PE Ester	100010331
6955			PE(16:0/20:1)	DMS-MS	54185		HMDB08933	1.29		0.025	0.0874		0.7663	0.9862		Phosphatidylethanolamine	PE Ester	100010333
6956			PE(16:0/20:2)	DMS-MS	53315		HMDB08934	1.17		0.2564	0.4253		1.0907	1.2804		Phosphatidylethanolamine	PE Ester	100009463
6959			PE(16:0/20:5)	DMS-MS	54008		HMDB08939	1		1	0.8986		1	1		Phosphatidylethanolamine	PE Ester	100010156
6960			PE(16:0/22:1)	DMS-MS	53316		HMDB08941	1.04		0.7895	0.8483		0.8712	0.907		Phosphatidylethanolamine	PE Ester	100009464
6961			PE(16:0/22:2)	DMS-MS	54186		HMDB08942	1		1	0.8986		1	1		Phosphatidylethanolamine	PE Ester	100010334
6963			PE(16:0/22:5)	DMS-MS	54359		HMDB08945	1		1	0.8986		0.9973	0.9973		Phosphatidylethanolamine	PE Ester	100010507
6964			PE(16:0/22:6)	DMS-MS	53845		HMDB08946	1		1	0.8986		0.6796	0.6796		Phosphatidylethanolamine	PE Ester	100009993
6970			PE(17:0/16:1)	DMS-MS	53846			0.62		0.3755	0.5446		1.3045	0.81		Phosphatidylethanolamine	PE Ester	100009994
6972			PE(17:0/18:1)	DMS-MS	53317			0.66		0.4446	0.605		1.5067	0.9971		Phosphatidylethanolamine	PE Ester	100009465
6973			PE(17:0/18:2)	DMS-MS	54009			0.59		0.2465	0.4113		1.4297	0.8453		Phosphatidylethanolamine	PE Ester	100010157
6974			PE(17:0/18:3)	DMS-MS	53318			0.77		0.0675	0.1764		0.9003	0.6961		Phosphatidylethanolamine	PE Ester	100009466
6976			PE(17:0/20:2)	DMS-MS	54545			0.93		0.2045	0.3706		0.8895	0.8245		Phosphatidylethanolamine	PE Ester	100010693
6978			PE(17:0/20:4)	DMS-MS	53503			1		1	0.8986		0.6112	0.6112		Phosphatidylethanolamine	PE Ester	100009651
6979			PE(17:0/20:5)	DMS-MS	54361			0.89		0.7419	0.8178		0.8612	0.7632		Phosphatidylethanolamine	PE Ester	100010509
6980			PE(17:0/22:1)	DMS-MS	53504			1		1	0.8986		0.7243	0.7243		Phosphatidylethanolamine	PE Ester	100009652
6981			PE(17:0/22:2)	DMS-MS	54188			1		1	0.8986		1	1		Phosphatidylethanolamine	PE Ester	100010336
6982			PE(17:0/22:4)	DMS-MS	54010			1.22		0.5078	0.6556		0.6638	0.8127		Phosphatidylethanolamine	PE Ester	100010158
6983			PE(17:0/22:5)	DMS-MS	53505			0.73		0.2733	0.4463		0.9088	0.6649		Phosphatidylethanolamine	PE Ester	100009653
6984			PE(17:0/22:6)	DMS-MS	54189			0.77		0.3846	0.5533		0.7866	0.6073		Phosphatidylethanolamine	PE Ester	100010337
6985			PE(18:0/14:0)	DMS-MS	54546		HMDB08986	0.88		0.2213	0.3861		1.121	0.9849		Phosphatidylethanolamine	PE Ester	100010694
6986			PE(18:0/14:1)	DMS-MS	54190		HMDB08987	0.54		3.2714e-06	0.0003		1.2781	0.696		Phosphatidylethanolamine	PE Ester	100010338
6988			PE(18:0/16:0)	DMS-MS	53507		HMDB08989	1.06		0.5202	0.6649		0.7356	0.7767		Phosphatidylethanolamine	PE Ester	100009655
6989			PE(18:0/16:1)	DMS-MS	54191		HMDB08990	0.85		0.0704	0.1811		0.8567	0.7286		Phosphatidylethanolamine	PE Ester	100010339
6990			PE(18:0/17:0)	DMS-MS	53508			0.68		0.4964	0.6484		1.3293	0.9095		Phosphatidylethanolamine	PE Ester	100009656
6991			PE(18:0/18:0)	DMS-MS	54547		HMDB08991	0.83		0.0123	0.0554		1.1297	0.9431		Phosphatidylethanolamine	PE Ester	100010695
6992			PE(18:0/18:1)	DMS-MS	54548		HMDB08993	0.86		0.0139	0.0596		1.0908	0.9372		Phosphatidylethanolamine	PE Ester	100010696
6993			PE(18:0/18:2)	DMS-MS	54011		HMDB08994	0.69		0.0005	0.0063		1.3547	0.9333		Phosphatidylethanolamine	PE Ester	100010159
6994			PE(18:0/18:3)	DMS-MS	53847		HMDB08996	0.73		0.0218	0.0809		1.3524	0.9865		Phosphatidylethanolamine	PE Ester	100009995
6996			PE(18:0/20:1)	DMS-MS	54363		HMDB08999	0.74		0.209	0.3747		1.2964	0.9652		Phosphatidylethanolamine	PE Ester	100010511
6997			PE(18:0/20:2)	DMS-MS	54012		HMDB09000	0.76		0.1402	0.2842		1.5019	1.1431		Phosphatidylethanolamine	PE Ester	100010160
7000			PE(18:0/20:5)	DMS-MS	54192		HMDB09005	0.96		0.8615	0.8912		0.8126	0.7818		Phosphatidylethanolamine	PE Ester	100010340
7005			PE(18:0/22:6)	DMS-MS	54193		HMDB09012	1		1	0.8986		1	1		Phosphatidylethanolamine	PE Ester	100010341
7006			PE(18:1/14:1)	DMS-MS	53320		HMDB09053	0.77		0.1129	0.2434		1.3291	1.025		Phosphatidylethanolamine	PE Ester	100009468
7007			PE(18:1/16:1)	DMS-MS	54550		HMDB09056	0.93		0.5692	0.6948		0.6453	0.6027		Phosphatidylethanolamine	PE Ester	100010698
7008			PE(18:1/18:1)	DMS-MS	53321		HMDB09059	1		0.9869	0.8986		0.8691	0.8684		Phosphatidylethanolamine	PE Ester	100009469
7009			PE(18:1/18:2)	DMS-MS	54551		HMDB09060	0.82		0.0172	0.0698		1.0979	0.8985		Phosphatidylethanolamine	PE Ester	100010699
7010			PE(18:1/18:3)	DMS-MS	54194		HMDB09062	0.88		0.1693	0.3258		1.0266	0.9066		Phosphatidylethanolamine	PE Ester	100010342
7012			PE(18:1/20:1)	DMS-MS	53322		HMDB09065	0.99		0.8535	0.8862		0.9744	0.9608		Phosphatidylethanolamine	PE Ester	100009470
7013			PE(18:1/20:2)	DMS-MS	54552		HMDB09066	0.91		0.5933	0.7129		1.3577	1.2351		Phosphatidylethanolamine	PE Ester	100010700
7016			PE(18:1/20:5)	DMS-MS	53675		HMDB09071	1		1	0.8986		0.7838	0.7838		Phosphatidylethanolamine	PE Ester	100009823
7017			PE(18:1/22:0)	DMS-MS	55177			0.91		0.787	0.8475		1.1061	1.0097		Phosphatidylethanolamine	PE Ester	100013437
7018			PE(18:1/22:1)	DMS-MS	54365		HMDB09073	0.88		0.4196	0.5842		1.1116	0.9828		Phosphatidylethanolamine	PE Ester	100010513
7021			PE(18:1/22:5)	DMS-MS	53324		HMDB09077	1		1	0.8986		0.7846	0.7846		Phosphatidylethanolamine	PE Ester	100009472
7022			PE(18:1/22:6)	DMS-MS	53509		HMDB09078	0.92		0.6801	0.7753		0.7553	0.6911		Phosphatidylethanolamine	PE Ester	100009657
7023			PE(18:2/14:1)	DMS-MS	54016		HMDB09086	0.56		0.1095	0.2385		1.1713	0.6569		Phosphatidylethanolamine	PE Ester	100010164
7024			PE(18:2/16:1)	DMS-MS	53510		HMDB09089	0.8		0.0079	0.0419		0.8537	0.6815		Phosphatidylethanolamine	PE Ester	100009658
7025			PE(18:2/18:2)	DMS-MS	53325		HMDB09093	0.72		0.0554	0.1544		1.3066	0.9398		Phosphatidylethanolamine	PE Ester	100009473
7026			PE(18:2/18:3)	DMS-MS	54554		HMDB09095	0.75		0.1041	0.234		1.27	0.9517		Phosphatidylethanolamine	PE Ester	100010702
7028			PE(18:2/20:1)	DMS-MS	54196		HMDB09098	1.01		0.8996	0.8986		1.0829	1.0941		Phosphatidylethanolamine	PE Ester	100010344
7029			PE(18:2/20:2)	DMS-MS	54197		HMDB09099	0.64		0.2429	0.4081		2.068	1.3173		Phosphatidylethanolamine	PE Ester	100010345
7033			PE(18:2/22:1)	DMS-MS	54556		HMDB09106	0.78		0.0277	0.0935		1.0216	0.7938		Phosphatidylethanolamine	PE Ester	100010704
7037			PE(18:2/22:6)	DMS-MS	53677		HMDB09111	1		1	0.8986		1	1		Phosphatidylethanolamine	PE Ester	100009825
7040		PE Ether	PE(O-16:0/16:0)	DMS-MS	53849		HMDB11158	0.89		0.5445	0.6774		0.9292	0.827		Phosphatidylethanolamine	PE Ether	100009997
7041			PE(O-16:0/16:1)	DMS-MS	54557			0.67		0.0107	0.0505		0.9635	0.6498		Phosphatidylethanolamine	PE Ether	100010705
7042			PE(O-16:0/18:0)	DMS-MS	54558		HMDB11157	0.79		0.0837	0.2011		1.1019	0.8686		Phosphatidylethanolamine	PE Ether	100010706
7043			PE(O-16:0/18:1)	DMS-MS	54366		HMDB11157	0.74		0.0014	0.0131		1.1806	0.871		Phosphatidylethanolamine	PE Ether	100010514
7044			PE(O-16:0/18:2)	DMS-MS	53850			0.76		0.0059	0.0342		1.0874	0.8284		Phosphatidylethanolamine	PE Ether	100009998
7045			PE(O-16:0/18:3)	DMS-MS	54018			0.79		0.046	0.1344		1.0173	0.8064		Phosphatidylethanolamine	PE Ether	100010166
7048			PE(O-16:0/20:2)	DMS-MS	53511			0.89		0.5082	0.6556		0.651	0.5786		Phosphatidylethanolamine	PE Ether	100009659
7057			PE(O-18:0/14:1)	DMS-MS	53512			0.89		0.1089	0.2378		0.858	0.7614		Phosphatidylethanolamine	PE Ether	100009660
7058			PE(O-18:0/16:0)	DMS-MS	53333			0.87		0.5786	0.7023		1.1671	1.0112		Phosphatidylethanolamine	PE Ether	100009481
7059			PE(O-18:0/16:1)	DMS-MS	53334			0.76		0.0036	0.0247		0.9762	0.741		Phosphatidylethanolamine	PE Ether	100009482
7060			PE(O-18:0/18:0)	DMS-MS	53853			0.69		0.0018	0.0148		1.2783	0.8873		Phosphatidylethanolamine	PE Ether	100010001
7061			PE(O-18:0/18:1)	DMS-MS	53513			0.79		0.0006	0.0071		1.1546	0.9111		Phosphatidylethanolamine	PE Ether	100009661
7062			PE(O-18:0/18:2)	DMS-MS	54368			0.74		0.0017	0.014		1.2538	0.925		Phosphatidylethanolamine	PE Ether	100010516
7063			PE(O-18:0/18:3)	DMS-MS	54369			0.77		0.0243	0.0856		1.2158	0.9356		Phosphatidylethanolamine	PE Ether	100010517
7065			PE(O-18:0/20:1)	DMS-MS	53514			0.84		0.5857	0.7066		1.2934	1.0863		Phosphatidylethanolamine	PE Ether	100009662
7066			PE(O-18:0/20:2)	DMS-MS	53515			0.74		0.1507	0.2976		1.3654	1.0128		Phosphatidylethanolamine	PE Ether	100009663
7068			PE(O-18:0/20:4)	DMS-MS	54203			1		1	0.8986		1	1		Phosphatidylethanolamine	PE Ether	100010351
7070			PE(O-18:0/22:1)	DMS-MS	54559			0.67		0.0031	0.0221		1.216	0.8199		Phosphatidylethanolamine	PE Ether	100010707
7076		PE Plasmalogen	PE(P-14:0/18:1)	DMS-MS	54372		HMDB11434	0.93		0.6567	0.7607		1.0439	0.9745		Phosphatidylethanolamine	PE Plasmalogen	100010520
7077			PE(P-14:1/18:1)	DMS-MS	53517			0.69		0.0017	0.014		1.0436	0.7156		Phosphatidylethanolamine	PE Plasmalogen	100009665
7079			PE(P-16:0/16:0)	DMS-MS	54373			1.05		0.7521	0.8247		0.9258	0.9767		Phosphatidylethanolamine	PE Plasmalogen	100010521
7080			PE(P-16:0/16:1)	DMS-MS	54374		HMDB11339	0.87		0.4133	0.5784		0.8066	0.7015		Phosphatidylethanolamine	PE Plasmalogen	100010522
7081			PE(P-16:0/18:0)	DMS-MS	54375		HMDB11340	0.79		0.0752	0.1866		0.9954	0.7862		Phosphatidylethanolamine	PE Plasmalogen	100010523
7082			PE(P-16:0/18:1)	DMS-MS	53336		HMDB11342	0.73		0.056	0.1554		0.8068	0.5877		Phosphatidylethanolamine	PE Plasmalogen	100009484
7083			PE(P-16:0/18:2)	DMS-MS	54561		HMDB11343	0.94		0.7178	0.7964		0.5087	0.4801		Phosphatidylethanolamine	PE Plasmalogen	100010709
7084			PE(P-16:0/18:3)	DMS-MS	53854		HMDB11345	0.87		0.483	0.6398		0.5438	0.4743		Phosphatidylethanolamine	PE Plasmalogen	100010002
7096			PE(P-16:1/18:1)	DMS-MS	54207			0.76		0.2571	0.4256		1.1044	0.835		Phosphatidylethanolamine	PE Plasmalogen	100010355
7098			PE(P-18:0/16:0)	DMS-MS	53337		HMDB11371	0.87		0.305	0.4795		1.0836	0.9391		Phosphatidylethanolamine	PE Plasmalogen	100009485
7099			PE(P-18:0/16:1)	DMS-MS	53857		HMDB11372	0.68		5.752e-05	0.0022		1.1077	0.753		Phosphatidylethanolamine	PE Plasmalogen	100010005
7100			PE(P-18:0/18:0)	DMS-MS	53522			0.71		0.0243	0.0856		1.4311	1.0131		Phosphatidylethanolamine	PE Plasmalogen	100009670
7101			PE(P-18:0/18:1)	DMS-MS	53338		HMDB11375	0.73		0.0009	0.0099		1.2963	0.951		Phosphatidylethanolamine	PE Plasmalogen	100009486
7102			PE(P-18:0/18:2)	DMS-MS	54377		HMDB11376	0.8		0.0334	0.1073		1.1748	0.9422		Phosphatidylethanolamine	PE Plasmalogen	100010525
7103			PE(P-18:0/18:3)	DMS-MS	53523		HMDB11378	0.87		0.0583	0.1593		1.019	0.8846		Phosphatidylethanolamine	PE Plasmalogen	100009671
7105			PE(P-18:0/20:1)	DMS-MS	53339		HMDB11381	1		1	0.8986		0.9576	0.9576		Phosphatidylethanolamine	PE Plasmalogen	100009487
7106			PE(P-18:0/20:2)	DMS-MS	53340		HMDB11382	0.92		0.8224	0.8711		0.78	0.7172		Phosphatidylethanolamine	PE Plasmalogen	100009488
7116			PE(P-18:1/16:0)	DMS-MS	54565		HMDB11437	1.13		0.7111	0.7932		0.9299	1.0463		Phosphatidylethanolamine	PE Plasmalogen	100010713
7117			PE(P-18:1/16:1)	DMS-MS	53341		HMDB11438	0.7		0.182	0.3449		1.1594	0.8111		Phosphatidylethanolamine	PE Plasmalogen	100009489
7118			PE(P-18:1/18:0)	DMS-MS	54566		HMDB11439	0.98		0.8686	0.8938		0.9054	0.8883		Phosphatidylethanolamine	PE Plasmalogen	100010714
7119			PE(P-18:1/18:1)	DMS-MS	54210		HMDB11441	0.97		0.87	0.8938		1.1889	1.1528		Phosphatidylethanolamine	PE Plasmalogen	100010358
7120			PE(P-18:1/18:2)	DMS-MS	54211		HMDB11442	0.96		0.7668	0.8322		1.0288	0.9921		Phosphatidylethanolamine	PE Plasmalogen	100010359
7121			PE(P-18:1/18:3)	DMS-MS	54379		HMDB11444	0.82		0.5891	0.7089		0.7183	0.5917		Phosphatidylethanolamine	PE Plasmalogen	100010527
7133			PE(P-18:2/18:2)	DMS-MS	54214		HMDB09093	0.88		0.4635	0.6208		0.9873	0.8668		Phosphatidylethanolamine	PE Plasmalogen	100010362
7137	Lysophosphatidylethanolamine	LPE Ester	LPE(14:0)	DMS-MS	53483		HMDB11500	1.49		0.0521	0.1479		0.7417	1.1031		Lysophosphatidylethanolamine	LPE Ester	100009631
7139			LPE(15:0)	DMS-MS	53646		HMDB11502	1		1	0.8986		0.7345	0.7345		Lysophosphatidylethanolamine	LPE Ester	100009794
7140			LPE(16:0)	DMS-MS	54516		HMDB11503	1.29		0.043	0.1279		0.8051	1.0395		Lysophosphatidylethanolamine	LPE Ester	100010664
7141			LPE(16:1)	DMS-MS	54147		HMDB11474	0.66		0.093	0.2156		1.6609	1.0986		Lysophosphatidylethanolamine	LPE Ester	100010295
7142			LPE(17:0)	DMS-MS	53993			0.75		0.2427	0.4081		1.115	0.8338		Lysophosphatidylethanolamine	LPE Ester	100010141
7143			LPE(18:0)	DMS-MS	53484		HMDB11130	0.82		0.2964	0.4739		1.3358	1.0967		Lysophosphatidylethanolamine	LPE Ester	100009632
7144			LPE(18:1)	DMS-MS	53288		HMDB11476	0.82		0.3889	0.5572		1.4884	1.2231		Lysophosphatidylethanolamine	LPE Ester	100009436
7145			LPE(18:2)	DMS-MS	53817		HMDB11477	0.63		0.2059	0.3723		1.5693	0.9875		Lysophosphatidylethanolamine	LPE Ester	100009965
7146			LPE(18:3)	DMS-MS	54517		HMDB11479	0.68		0.2179	0.3827		1.1797	0.7979		Lysophosphatidylethanolamine	LPE Ester	100010665
7148			LPE(20:0)	DMS-MS	53289		HMDB11511	0.74		0.3403	0.5147		1.7613	1.3058		Lysophosphatidylethanolamine	LPE Ester	100009437
7149			LPE(20:1)	DMS-MS	53647		HMDB11482	0.82		0.3065	0.481		1.6088	1.3144		Lysophosphatidylethanolamine	LPE Ester	100009795
7150			LPE(20:2)	DMS-MS	53818		HMDB11483	0.48		0.125	0.2616		3.7058	1.7762		Lysophosphatidylethanolamine	LPE Ester	100009966
7154			LPE(22:0)	DMS-MS	53486		HMDB11520	1		1	0.8986		0.7737	0.7737		Lysophosphatidylethanolamine	LPE Ester	100009634
7155			LPE(22:1)	DMS-MS	53648		HMDB11491	1		1	0.8986		1	1		Lysophosphatidylethanolamine	LPE Ester	100009796
7413	Phosphatidylinositol	PI Ester	PI(16:0/16:0)	DMS-MS	54568		HMDB09778	1.22		0.3634	0.5342		0.8126	0.9904		Phosphatidylinositol	PI Ester	100010716
7414			PI(16:0/16:1)	DMS-MS	54381		HMDB09779	1.26		0.1761	0.3364		0.9487	1.1921		Phosphatidylinositol	PI Ester	100010529
7416			PI(16:0/18:1)	DMS-MS	53344		HMDB09783	1.37		0.1348	0.2759		0.8263	1.1312		Phosphatidylinositol	PI Ester	100009492
7417			PI(16:0/18:2)	DMS-MS	54382		HMDB09784	1.19		0.3848	0.5533		0.8092	0.9645		Phosphatidylinositol	PI Ester	100010530
7418			PI(16:0/18:3)	DMS-MS	54216			1		1	0.8986		0.7701	0.7701		Phosphatidylinositol	PI Ester	100010364
7448			PI(18:0/16:0)	DMS-MS	53345	C13888	HMDB09805	0.78		0.3177	0.4876		1.0814	0.8427		Phosphatidylinositol	PI Ester	100009493
7449			PI(18:0/16:1)	DMS-MS	54569		HMDB09806	0.98		0.9126	0.8986		1.2403	1.2106		Phosphatidylinositol	PI Ester	100010717
7452			PI(18:0/18:1)	DMS-MS	53684			0.94		0.752	0.8247		1.0738	1.0067		Phosphatidylinositol	PI Ester	100009832
7453			PI(18:0/18:2)	DMS-MS	54218		HMDB09809	0.77		0.3165	0.4876		1.1849	0.9171		Phosphatidylinositol	PI Ester	100010366
7454			PI(18:0/18:3)	DMS-MS	54024		HMDB09811	1.03		0.9076	0.8986		0.9131	0.9408		Phosphatidylinositol	PI Ester	100010172
7466			PI(18:1/16:1)	DMS-MS	54220		HMDB09835	1.01		0.9092	0.8986		0.9794	0.9863		Phosphatidylinositol	PI Ester	100010368
7467			PI(18:1/18:1)	DMS-MS	53346		HMDB09837	1.25		0.203	0.3688		0.8395	1.0463		Phosphatidylinositol	PI Ester	100009494
7468			PI(18:1/18:2)	DMS-MS	53530		HMDB09838	0.93		0.8044	0.8604		1.0455	0.97		Phosphatidylinositol	PI Ester	100009678
7484			PI(18:2/18:2)	DMS-MS	53686		HMDB09850	0.85		0.6044	0.7221		1.3474	1.1394		Phosphatidylinositol	PI Ester	100009834
7811	Free Fatty Acids	Saturated FFA	FFA(12:0)	DMS-MS	54508	C02679	HMDB00638	1.67		0.1315	0.271		0.7352	1.229		Free Fatty Acids	Saturated FFA	100010656
7813			FFA(14:0)	DMS-MS	53467	C06424	HMDB00806	0.97		0.89	0.8986		1.1542	1.1229		Free Fatty Acids	Saturated FFA	100009615
7814			FFA(15:0)	DMS-MS	54135	C16537	HMDB00826	0.77		0.123	0.2594		1.0643	0.8163		Free Fatty Acids	Saturated FFA	100010283
7815			FFA(16:0)	DMS-MS	53986	C00249	HMDB00220	0.85		0.3475	0.5201		1.0961	0.9265		Free Fatty Acids	Saturated FFA	100010134
7816			FFA(17:0)	DMS-MS	53468	C17714	HMDB02259	0.88		0.462	0.6208		1.0517	0.9269		Free Fatty Acids	Saturated FFA	100009616
7817			FFA(18:0)	DMS-MS	53805	C01530	HMDB00827	1.01		0.8803	0.8953		1.0895	1.1037		Free Fatty Acids	Saturated FFA	100009953
7819			FFA(20:0)	DMS-MS	53470	C06425	HMDB02212	1.02		0.9412	0.8986		1.4012	1.4277		Free Fatty Acids	Saturated FFA	100009618
7821			FFA(22:0)	DMS-MS	54139	C08281	HMDB00944	1.14		0.4956	0.6484		0.9598	1.0921		Free Fatty Acids	Saturated FFA	100010287
7823			FFA(24:0)	DMS-MS	53807	C08320	HMDB02003	1.07		0.6803	0.7753		1.0222	1.0893		Free Fatty Acids	Saturated FFA	100009955
7824		Monounsaturated FFA	FFA(14:1)	DMS-MS	53985	C08322	HMDB02000	0.97		0.8798	0.8953		1.3403	1.3018		Free Fatty Acids	Monounsaturated FFA	100010133
7825			FFA(16:1)	DMS-MS	54136	C08362	HMDB03229	0.71		0.0926	0.2152		1.3037	0.9209		Free Fatty Acids	Monounsaturated FFA	100010284
7826			FFA(18:1)	DMS-MS	53469	C00712	HMDB00207	0.96		0.7992	0.8563		1.1434	1.0969		Free Fatty Acids	Monounsaturated FFA	100009617
7827			FFA(20:1)	DMS-MS	53987	C16526	HMDB34296	0.65		0.038	0.1167		1.6509	1.0776		Free Fatty Acids	Monounsaturated FFA	100010135
7828			FFA(22:1)	DMS-MS	53472	C08316	HMDB02068	0.59		0.0765	0.1886		1.7284	1.0173		Free Fatty Acids	Monounsaturated FFA	100009620
7829			FFA(24:1)	DMS-MS	54140	C08323	HMDB02368	0.89		0.5132	0.6593		1.2513	1.1115		Free Fatty Acids	Monounsaturated FFA	100010288
7831		Polyunsaturated FFA (PUFA)	FFA(18:2)	DMS-MS	53635	C01595	HMDB00673	0.64		0.0328	0.107		1.5242	0.9748		Free Fatty Acids	Polyunsaturated FFA (PUFA)	100009783
7833			FFA(18:4)	DMS-MS	53636	C16300	HMDB06547	0.81		0.3929	0.56		1.2349	0.9963		Free Fatty Acids	Polyunsaturated FFA (PUFA)	100009784
7834			FFA(20:2)	DMS-MS	54137	C16525	HMDB05060	0.73		0.1678	0.3238		1.636	1.1983		Free Fatty Acids	Polyunsaturated FFA (PUFA)	100010285
7835			FFA(20:3)	DMS-MS	54138	C03242	HMDB02925	0.83		0.3709	0.5416		1.455	1.2022		Free Fatty Acids	Polyunsaturated FFA (PUFA)	100010286
7836			FFA(20:4)	DMS-MS	53471	C00219	HMDB01043	0.88		0.758	0.8258		1.2394	1.0852		Free Fatty Acids	Polyunsaturated FFA (PUFA)	100009619
7837			FFA(20:5)	DMS-MS	54329		HMDB01999	0.76		0.1984	0.3619		1.1806	0.8968		Free Fatty Acids	Polyunsaturated FFA (PUFA)	100010477
7838			FFA(22:2)	DMS-MS	53283	C16533	HMDB61714	0.62		0.0462	0.1344		1.7095	1.0571		Free Fatty Acids	Polyunsaturated FFA (PUFA)	100009431
7839			FFA(22:4)	DMS-MS	53637	C16527	HMDB02226	0.98		0.8735	0.8938		1.0954	1.074		Free Fatty Acids	Polyunsaturated FFA (PUFA)	100009785
7840			FFA(22:5)	DMS-MS	54509	C16513	HMDB06528	0.94		0.6697	0.7694		1.1241	1.0606		Free Fatty Acids	Polyunsaturated FFA (PUFA)	100010657
7841			FFA(22:6)	DMS-MS	53806	C06429	HMDB02183	0.81		0.3174	0.4876		1.2421	1.0077		Free Fatty Acids	Polyunsaturated FFA (PUFA)	100009954
7842	Cholesterol Ester	CE Ester	CE(12:0)	DMS-MS	54493		HMDB02262	0.51		0.02	0.0773		1.8298	0.9376		Cholesterol Ester	CE Ester	100010641
7843			CE(14:0)	DMS-MS	53452		HMDB06725	0.44		0.0005	0.0063		1.8849	0.8385		Cholesterol Ester	CE Ester	100009600
7844			CE(14:1)	DMS-MS	53453		HMDB10367	0.88		0.3922	0.56		1.5856	1.3953		Cholesterol Ester	CE Ester	100009601
7845			CE(15:0)	DMS-MS	53454		HMDB60057	1.14		0.581	0.7041		0.7627	0.8665		Cholesterol Ester	CE Ester	100009602
7846			CE(16:0)	DMS-MS	54315	C11251	HMDB00885	1.48		0.541	0.6752		1.4279	2.1168		Cholesterol Ester	CE Ester	100010463
7847			CE(16:1)	DMS-MS	54316		HMDB00658	0.91		0.5411	0.6752		1.6364	1.4843		Cholesterol Ester	CE Ester	100010464
7848			CE(17:0)	DMS-MS	54122		HMDB60059	0.98		0.7477	0.822		1.005	0.9867		Cholesterol Ester	CE Ester	100010270
7849			CE(18:0)	DMS-MS	54123		HMDB10368	0.97		0.7981	0.8562		1.1827	1.1514		Cholesterol Ester	CE Ester	100010271
7850			CE(18:1)	DMS-MS	54494		HMDB00918	1.38		0.3952	0.5607		1.0279	1.4169		Cholesterol Ester	CE Ester	100010642
7851			CE(18:2)	DMS-MS	53968	C15441	HMDB00610	1.83		0.532	0.6739		2.492	4.5657		Cholesterol Ester	CE Ester	100010116
7852			CE(18:3)	DMS-MS	53969		HMDB10370	2.06		0.3147	0.4876		0.9306	1.9182		Cholesterol Ester	CE Ester	100010117
7854			CE(20:0)	DMS-MS	54317		HMDB06740	1.35		0.8917	0.8986		1.8962	2.5555		Cholesterol Ester	CE Ester	100010465
7855			CE(20:1)	DMS-MS	54318		HMDB05193	1.28		0.8901	0.8986		1.0845	1.3905		Cholesterol Ester	CE Ester	100010466
7856			CE(20:2)	DMS-MS	53624			1.29		0.164	0.3186		0.7662	0.9904		Cholesterol Ester	CE Ester	100009772
7857			CE(20:3)	DMS-MS	54319		HMDB06736	2.02		0.2242	0.3888		0.5632	1.1387		Cholesterol Ester	CE Ester	100010467
7858			CE(20:4)	DMS-MS	54495		HMDB06726	2.32		0.4629	0.6208		1.514	3.5085		Cholesterol Ester	CE Ester	100010643
7859			CE(20:5)	DMS-MS	53795		HMDB06731	0.96		0.6446	0.7519		0.7584	0.7277		Cholesterol Ester	CE Ester	100009943
7860			CE(22:0)	DMS-MS	53625		HMDB06727	1		1	0.8986		1	1		Cholesterol Ester	CE Ester	100009773
7861			CE(22:1)	DMS-MS	53796		HMDB10372	1.06		0.8511	0.8848		0.7645	0.8072		Cholesterol Ester	CE Ester	100009944
7862			CE(22:2)	DMS-MS	53269		HMDB06737	1.71		0.6655	0.7667		0.8113	1.3867		Cholesterol Ester	CE Ester	100009417
7863			CE(22:4)	DMS-MS	54124		HMDB06729	0.92		0.1089	0.2378		0.9604	0.8812		Cholesterol Ester	CE Ester	100010272
7864			CE(22:5)	DMS-MS	53797		HMDB10375	1.06		0.9749	0.8986		1.177	1.243		Cholesterol Ester	CE Ester	100009945
7865			CE(22:6)	DMS-MS	53970		HMDB06733	1.46		0.3496	0.5223		0.8454	1.231		Cholesterol Ester	CE Ester	100010118
7866			CE(24:0)	DMS-MS	54125		HMDB10376	0.7		0.1889	0.3524		1.1493	0.8051		Cholesterol Ester	CE Ester	100010273
7867			CE(24:1)	DMS-MS	54126		HMDB06728	1.05		0.815	0.8666		1.264	1.324		Cholesterol Ester	CE Ester	100010274
7868	Sphingolipids	Ceramide	CER(14:0)	DMS-MS	54496	C13916	HMDB11773	1.02		0.7568	0.8258		1.0615	1.088		Sphingolipids	Ceramide	100010644
7869			CER(16:0)	DMS-MS	53971		HMDB04949	0.52		0.0288	0.0969		1.2644	0.6552		Sphingolipids	Ceramide	100010119
7870			CER(18:0)	DMS-MS	54320		HMDB04950	1.24		0.1975	0.3612		1.0235	1.27		Sphingolipids	Ceramide	100010468
7872			CER(18:1)	DMS-MS	53626		HMDB04948	0.71		0.129	0.2679		1.177	0.8409		Sphingolipids	Ceramide	100009774
7873			CER(20:0)	DMS-MS	54321		HMDB04951	0.87		0.3216	0.4909		1.1051	0.9654		Sphingolipids	Ceramide	100010469
7874			CER(20:1)	DMS-MS	53972			0.84		0.3538	0.5257		0.9843	0.8232		Sphingolipids	Ceramide	100010120
7875			CER(22:0)	DMS-MS	53627		HMDB04952	0.93		0.7534	0.8251		0.8349	0.7804		Sphingolipids	Ceramide	100009775
7876			CER(22:1)	DMS-MS	54127		HMDB11775	0.91		0.5135	0.6593		1.1332	1.0319		Sphingolipids	Ceramide	100010275
7877			CER(24:0)	DMS-MS	54322		HMDB04956	0.98		0.883	0.8969		0.8262	0.8131		Sphingolipids	Ceramide	100010470
7878			CER(24:1)	DMS-MS	53628		HMDB04953	1		1	0.8986		1	1		Sphingolipids	Ceramide	100009776
7879			CER(26:0)	DMS-MS	54497		HMDB04955	1		1	0.8986		0.5252	0.5252		Sphingolipids	Ceramide	100010645
7880			CER(26:1)	DMS-MS	53798		HMDB04955	1		1	0.8986		0.7982	0.7982		Sphingolipids	Ceramide	100009946
7886		Dihydroceramide	DCER(14:0)	DMS-MS	53803		HMDB11759	1.13		0.5361	0.6742		1.0835	1.2232		Sphingolipids	Dihydroceramide	100009951
7887			DCER(16:0)	DMS-MS	54134		HMDB11760	0.86		0.1487	0.2966		1.0468	0.8957		Sphingolipids	Dihydroceramide	100010282
7888			DCER(18:0)	DMS-MS	53464		HMDB11761	0.97		0.8646	0.8932		1.106	1.0721		Sphingolipids	Dihydroceramide	100009612
7890			DCER(20:0)	DMS-MS	53280		HMDB11764	1.34		0.0934	0.2159		0.7937	1.0611		Sphingolipids	Dihydroceramide	100009428
7891			DCER(20:1)	DMS-MS	53984			1.33		0.3571	0.5288		0.6949	0.921		Sphingolipids	Dihydroceramide	100010132
7892			DCER(22:0)	DMS-MS	53465		HMDB11765	0.85		0.4222	0.587		1.0911	0.9311		Sphingolipids	Dihydroceramide	100009613
7893			DCER(22:1)	DMS-MS	53804			1.12		0.3554	0.5272		0.94	1.0494		Sphingolipids	Dihydroceramide	100016011
7894			DCER(22:2)	DMS-MS	57732		HMDB11766	1.21		0.4336	0.595		0.8922	1.0813		Sphingolipids	Dihydroceramide	100009952
7895			DCER(24:0)	DMS-MS	54328		HMDB11768	0.9		0.487	0.643		0.7037	0.6326		Sphingolipids	Dihydroceramide	100010476
7896			DCER(24:1)	DMS-MS	53466		HMDB11769	0.92		0.3918	0.56		1.0082	0.9288		Sphingolipids	Dihydroceramide	100009614
7897			DCER(26:0)	DMS-MS	53634		HMDB11771	0.74		0.1935	0.3559		0.9825	0.7298		Sphingolipids	Dihydroceramide	100009782
7898			DCER(26:1)	DMS-MS	53281		HMDB11772	0.8		0.1854	0.3486		1.2207	0.9788		Sphingolipids	Dihydroceramide	100009429
7899		Hexosylceramide	HCER(14:0)	DMS-MS	53808			1		1	0.8986		0.8492	0.8492		Sphingolipids	Hexosylceramide	100009956
7900			HCER(16:0)	DMS-MS	53809		HMDB04971	1.02		0.9283	0.8986		0.9692	0.9853		Sphingolipids	Hexosylceramide	100009957
7901			HCER(18:0)	DMS-MS	53638		HMDB04972	0.94		0.5949	0.7137		0.9565	0.899		Sphingolipids	Hexosylceramide	100009786
7902			HCER(18:1)	DMS-MS	53810		HMDB04970	1.15		0.3162	0.4876		0.7651	0.8782		Sphingolipids	Hexosylceramide	100009958
7903			HCER(20:0)	DMS-MS	53639		HMDB04973	0.89		0.5527	0.6816		1.1284	1.0095		Sphingolipids	Hexosylceramide	100009787
7904			HCER(20:1)	DMS-MS	54510			0.75		0.0261	0.0888		0.9683	0.7301		Sphingolipids	Hexosylceramide	100010658
7905			HCER(22:0)	DMS-MS	53473		HMDB04974	0.87		0.5716	0.6958		1.1248	0.9772		Sphingolipids	Hexosylceramide	100009621
7906			HCER(22:1)	DMS-MS	53474			0.92		0.4967	0.6484		0.9391	0.868		Sphingolipids	Hexosylceramide	100009622
7907			HCER(24:0)	DMS-MS	54511		HMDB04978	1.1		0.5019	0.6505		0.7826	0.8632		Sphingolipids	Hexosylceramide	100010659
7908			HCER(24:1)	DMS-MS	54512		HMDB04975	1.3		0.3733	0.5432		0.6463	0.8407		Sphingolipids	Hexosylceramide	100010660
7909			HCER(26:0)	DMS-MS	53811		HMDB04977	0.93		0.5865	0.7066		0.8017	0.746		Sphingolipids	Hexosylceramide	100009959
7910			HCER(26:1)	DMS-MS	53988		HMDB04976	1.7		0.1304	0.2694		0.594	1.012		Sphingolipids	Hexosylceramide	100010136
7911		Lactosylceramide	LCER(14:0)	DMS-MS	53284			0.99		0.933	0.8986		0.8779	0.868		Sphingolipids	Lactosylceramide	100009432
7912			LCER(16:0)	DMS-MS	54141		HMDB06750	1.28		0.3953	0.5607		0.7292	0.933		Sphingolipids	Lactosylceramide	100010289
7913			LCER(18:0)	DMS-MS	53475		HMDB11591	0.86		0.2304	0.3955		0.9672	0.8293		Sphingolipids	Lactosylceramide	100009623
7914			LCER(18:1)	DMS-MS	53476		HMDB11592	0.98		0.7767	0.8386		1.0439	1.0197		Sphingolipids	Lactosylceramide	100009624
7915			LCER(20:0)	DMS-MS	53477		HMDB11593	0.94		0.1089	0.2378		0.8985	0.8477		Sphingolipids	Lactosylceramide	100009625
7916			LCER(20:1)	DMS-MS	53812			1		1	0.8986		0.9255	0.9255		Sphingolipids	Lactosylceramide	100009960
7917			LCER(22:0)	DMS-MS	53640		HMDB11594	1		1	0.8986		0.8824	0.8824		Sphingolipids	Lactosylceramide	100009788
7918			LCER(22:1)	DMS-MS	54142		HMDB11594	0.69		0.0999	0.226		1.083	0.7526		Sphingolipids	Lactosylceramide	100010290
7919			LCER(24:0)	DMS-MS	53989		HMDB11595	1		1	0.8986		0.8218	0.8218		Sphingolipids	Lactosylceramide	100010137
7920			LCER(24:1)	DMS-MS	53478		HMDB04872	0.86		0.1089	0.2378		0.7938	0.6809		Sphingolipids	Lactosylceramide	100009626
7921			LCER(26:0)	DMS-MS	53641		HMDB04874	0.66		0.0007	0.0079		1.2514	0.8219		Sphingolipids	Lactosylceramide	100009789
7922			LCER(26:1)	DMS-MS	53642		HMDB04873	1		1	0.8986		0.8525	0.8525		Sphingolipids	Lactosylceramide	100009790
7923		Sphingomyelin	SM(14:0)	DMS-MS	54222		HMDB12097	1		1	0.8986		0.5652	0.5652		Sphingolipids	Sphingomyelin	100010370
7924			SM(16:0)	DMS-MS	54385		HMDB10169	0.85		0.6352	0.7472		1.2603	1.0675		Sphingolipids	Sphingomyelin	100010533
7925			SM(18:0)	DMS-MS	54386		HMDB01348	0.72		0.0708	0.1815		1.2119	0.878		Sphingolipids	Sphingomyelin	100010534
7926			SM(18:1)	DMS-MS	53862		HMDB12101	0.73		0.0523	0.1482		1.3805	1.0066		Sphingolipids	Sphingomyelin	100010010
7927			SM(20:0)	DMS-MS	53687		HMDB12102	0.81		0.0721	0.1826		1.0215	0.825		Sphingolipids	Sphingomyelin	100009835
7928			SM(20:1)	DMS-MS	53531			0.57		0.0016	0.014		1.263	0.7168		Sphingolipids	Sphingomyelin	100009679
7929			SM(22:0)	DMS-MS	53347		HMDB12103	0.77		0.0136	0.0589		1.1156	0.8634		Sphingolipids	Sphingomyelin	100009495
7930			SM(22:1)	DMS-MS	54570		HMDB12104	0.59		0.0016	0.014		1.3526	0.8007		Sphingolipids	Sphingomyelin	100010718
7931			SM(24:0)	DMS-MS	53863		HMDB11697	0.89		0.418	0.583		1.1663	1.0323		Sphingolipids	Sphingomyelin	100010011
7932			SM(24:1)	DMS-MS	54028		HMDB12107	1.01		0.9785	0.8986		1.1039	1.1181		Sphingolipids	Sphingomyelin	100010176
7933			SM(26:0)	DMS-MS	54387		HMDB11698	0.62		0.0029	0.0214		1.1582	0.7207		Sphingolipids	Sphingomyelin	100010535
7934			SM(26:1)	DMS-MS	53348			0.68		0.1938	0.3559		1.2087	0.8226		Sphingolipids	Sphingomyelin	100009496
7935	Diacylglycerol	DAG Ester	DAG(12:0/16:0)	DMS-MS	53629			1.17		0.3046	0.4795		1.0106	1.1822		Diacylglycerol	DAG Ester	100009777
7937			DAG(12:0/18:0)	DMS-MS	53973			1.04		0.6501	0.7542		0.9782	1.0219		Diacylglycerol	DAG Ester	100010121
7938			DAG(12:0/18:1)	DMS-MS	53799			1.26		0.0537	0.1504		0.9884	1.2415		Diacylglycerol	DAG Ester	100009947
7939			DAG(12:0/18:2)	DMS-MS	53455			0.71		0.0858	0.205		1.297	0.9149		Diacylglycerol	DAG Ester	100009603
7942			DAG(14:0/14:0)	DMS-MS	53270	C16667	HMDB07008	0.96		0.5363	0.6742		1.4159	1.3546		Diacylglycerol	DAG Ester	100009418
7944			DAG(14:0/16:0)	DMS-MS	54323		HMDB07095	1.35		0.0092	0.0464		1.0212	1.3831		Diacylglycerol	DAG Ester	100010471
7945			DAG(14:0/16:1)	DMS-MS	54498		HMDB07012	1.2		0.353	0.5255		2.0367	2.4471		Diacylglycerol	DAG Ester	100010646
7948			DAG(14:0/18:1)	DMS-MS	53800		HMDB07015	1.95		4.7978e-07	0.0002		0.8524	1.6645		Diacylglycerol	DAG Ester	100009948
7949			DAG(14:0/18:2)	DMS-MS	54128		HMDB07016	0.92		0.6635	0.7655		1.3533	1.2505		Diacylglycerol	DAG Ester	100010276
7950			DAG(14:0/18:3)	DMS-MS	54324		HMDB07018	1.04		0.88	0.8953		1.52	1.5765		Diacylglycerol	DAG Ester	100010472
7952			DAG(14:0/20:0)	DMS-MS	53974		HMDB07356	1.48		0.0029	0.0211		0.9836	1.4598		Diacylglycerol	DAG Ester	100010122
7953			DAG(14:0/20:4)	DMS-MS	53975		HMDB07025	0.68		0.1666	0.3221		0.9844	0.672		Diacylglycerol	DAG Ester	100010123
7954			DAG(14:0/22:6)	DMS-MS	54499		HMDB07034	1.05		0.8547	0.8863		0.9275	0.9729		Diacylglycerol	DAG Ester	100010647
7955			DAG(14:1/16:0)	DMS-MS	53456		HMDB07096	1.67		8.7941e-05	0.0025		1.1003	1.8339		Diacylglycerol	DAG Ester	100009604
7956			DAG(14:1/18:1)	DMS-MS	54325		HMDB07044	1.51		0.0031	0.0222		0.8052	1.2176		Diacylglycerol	DAG Ester	100010473
7962			DAG(15:0/18:1)	DMS-MS	53457		HMDB07073	0.69		0.0224	0.0816		0.9616	0.6612		Diacylglycerol	DAG Ester	100009605
7963			DAG(15:0/18:2)	DMS-MS	53976		HMDB07074	0.67		0.0023	0.0176		1.0621	0.7159		Diacylglycerol	DAG Ester	100010124
7968			DAG(16:0/16:0)	DMS-MS	53977		HMDB07098	1.89		3.5357e-05	0.0016		0.6671	1.2622		Diacylglycerol	DAG Ester	100010125
7969			DAG(16:0/16:1)	DMS-MS	53978		HMDB07099	1.91		3.167e-05	0.0015		0.8005	1.5326		Diacylglycerol	DAG Ester	100010126
7971			DAG(16:0/18:0)	DMS-MS	54500		HMDB07100	1.59		0.0096	0.0464		0.576	0.9152		Diacylglycerol	DAG Ester	100010648
7972			DAG(16:0/18:1)	DMS-MS	53630	C13861	HMDB07102	2.54		0.0002	0.0037		0.4816	1.2248		Diacylglycerol	DAG Ester	100009778
7973			DAG(16:0/18:2)	DMS-MS	53271		HMDB07103	1.17		0.068	0.1765		0.7797	0.9134		Diacylglycerol	DAG Ester	100009419
7974			DAG(16:0/18:3)	DMS-MS	53979		HMDB07105	1.18		0.06	0.1617		0.8505	1.0062		Diacylglycerol	DAG Ester	100010127
7977			DAG(16:0/20:3)	DMS-MS	54501		HMDB07111	0.96		0.682	0.7761		0.9331	0.892		Diacylglycerol	DAG Ester	100010649
7978			DAG(16:0/20:4)	DMS-MS	53458		HMDB07112	1.05		0.8922	0.8986		0.9846	1.0296		Diacylglycerol	DAG Ester	100009606
7979			DAG(16:0/20:5)	DMS-MS	54502		HMDB07114	1		1	0.8986		0.7347	0.7347		Diacylglycerol	DAG Ester	100010650
7980			DAG(16:0/22:5)	DMS-MS	54326		HMDB07120	0.6		0.1247	0.2616		1.4328	0.866		Diacylglycerol	DAG Ester	100010474
7981			DAG(16:0/22:6)	DMS-MS	53980		HMDB07121	0.99		0.977	0.8986		0.7541	0.7502		Diacylglycerol	DAG Ester	100010128
7982			DAG(16:1/16:1)	DMS-MS	53631		HMDB07128	1.56		1.254e-06	0.0002		0.9948	1.5551		Diacylglycerol	DAG Ester	100009779
7983			DAG(16:1/18:0)	DMS-MS	54129		HMDB07129	1.14		0.2264	0.391		1.0774	1.2284		Diacylglycerol	DAG Ester	100010277
7984			DAG(16:1/18:1)	DMS-MS	54130		HMDB07131	1.72		0.0002	0.0038		0.6929	1.1927		Diacylglycerol	DAG Ester	100010278
7985			DAG(16:1/18:2)	DMS-MS	53632		HMDB07132	0.84		0.0592	0.1607		1.1408	0.9593		Diacylglycerol	DAG Ester	100009780
7986			DAG(16:1/18:3)	DMS-MS	53981		HMDB07134	0.95		0.5353	0.6742		1.0809	1.0254		Diacylglycerol	DAG Ester	100010129
7987			DAG(16:1/20:0)	DMS-MS	54503		HMDB07360	1.56		0.0022	0.0176		1.1753	1.8295		Diacylglycerol	DAG Ester	100010651
7988			DAG(16:1/20:2)	DMS-MS	54131		HMDB07138	0.85		0.1777	0.3382		1.3249	1.1241		Diacylglycerol	DAG Ester	100010279
7989			DAG(16:1/20:4)	DMS-MS	53272		HMDB07141	0.78		0.3443	0.5171		0.9304	0.725		Diacylglycerol	DAG Ester	100009420
7990			DAG(16:1/22:6)	DMS-MS	53459		HMDB07150	0.58		0.0058	0.0342		1.3862	0.8027		Diacylglycerol	DAG Ester	100009607
7996			DAG(18:0/18:1)	DMS-MS	54504		HMDB07160	1.15		0.4559	0.6174		0.794	0.9093		Diacylglycerol	DAG Ester	100010652
7997			DAG(18:0/18:2)	DMS-MS	53273		HMDB07161	0.7		0.0015	0.0137		1.1477	0.7979		Diacylglycerol	DAG Ester	100009421
7998			DAG(18:0/18:3)	DMS-MS	53982		HMDB07163	0.76		0.0042	0.0283		1.3291	1.0083		Diacylglycerol	DAG Ester	100010130
8000			DAG(18:0/22:6)	DMS-MS	53274		HMDB07179	0.89		0.5495	0.6797		1.0634	0.9451		Diacylglycerol	DAG Ester	100009422
8001			DAG(18:1/18:1)	DMS-MS	53275		HMDB07218	1.49		0.0265	0.0899		0.5283	0.7868		Diacylglycerol	DAG Ester	100009423
8002			DAG(18:1/18:2)	DMS-MS	53276		HMDB07219	0.79		0.0165	0.0677		0.9763	0.7699		Diacylglycerol	DAG Ester	100009424
8003			DAG(18:1/20:1)	DMS-MS	53801		HMDB07224	1.3		0.035	0.1118		0.797	1.0382		Diacylglycerol	DAG Ester	100009949
8004			DAG(18:1/20:2)	DMS-MS	54327		HMDB07225	0.88		0.4643	0.6208		1.1151	0.9758		Diacylglycerol	DAG Ester	100010475
8005			DAG(18:1/20:3)	DMS-MS	53633		HMDB07227	0.75		0.2342	0.3992		1.2694	0.9495		Diacylglycerol	DAG Ester	100009781
8006			DAG(18:1/20:4)	DMS-MS	53460		HMDB07228	0.93		0.3211	0.4909		0.8874	0.8258		Diacylglycerol	DAG Ester	100009608
8007			DAG(18:1/20:5)	DMS-MS	53277		HMDB07230	0.84		0.1089	0.2378		0.8083	0.6808		Diacylglycerol	DAG Ester	100009425
8008			DAG(18:1/22:4)	DMS-MS	53278		HMDB07234	0.85		0.4125	0.5784		1.2055	1.0281		Diacylglycerol	DAG Ester	100009426
8009			DAG(18:1/22:5)	DMS-MS	53802		HMDB07236	0.77		0.1499	0.2966		1.0231	0.7928		Diacylglycerol	DAG Ester	100009950
8010			DAG(18:1/22:6)	DMS-MS	53461		HMDB07237	1.3		0.3013	0.4772		0.7732	1.0041		Diacylglycerol	DAG Ester	100009609
8012			DAG(18:2/18:3)	DMS-MS	53279		HMDB07250	0.86		0.3122	0.4874		1.1451	0.9888		Diacylglycerol	DAG Ester	100009427
8013			DAG(18:2/20:3)	DMS-MS	54132		HMDB07256	0.94		0.5555	0.6841		1.0962	1.0328		Diacylglycerol	DAG Ester	100010280
8014			DAG(18:2/20:4)	DMS-MS	53462		HMDB07257	1		1	0.8986		0.7804	0.7804		Diacylglycerol	DAG Ester	100009610
8015			DAG(18:2/20:5)	DMS-MS	54505		HMDB07259	1.06		0.5177	0.6627		0.725	0.7693		Diacylglycerol	DAG Ester	100010653
8016			DAG(18:2/22:4)	DMS-MS	54133		HMDB07263	0.67		0.032	0.1054		1.2947	0.8715		Diacylglycerol	DAG Ester	100010281
8017			DAG(18:2/22:5)	DMS-MS	53463		HMDB07265	1.35		0.4597	0.6208		0.7422	0.9987		Diacylglycerol	DAG Ester	100009611
8018			DAG(18:2/22:6)	DMS-MS	54506		HMDB07266	0.64		0.0216	0.0805		0.9821	0.6249		Diacylglycerol	DAG Ester	100010654
8316	Triacylglycerol	TAG Ester	TAG36:0-FA12:0	DMS-MS	54388			1.37		0.3708	0.5416		0.8314	1.14		Triacylglycerol	TAG Ester	100010536
8317			TAG38:0-FA12:0	DMS-MS	53532			1.02		0.8725	0.8938		1.2231	1.2521		Triacylglycerol	TAG Ester	100009680
8325			TAG40:0-FA12:0	DMS-MS	53688			1.04		0.6591	0.7625		1.2326	1.2858		Triacylglycerol	TAG Ester	100009836
8327			TAG40:0-FA14:0	DMS-MS	53349			1.17		0.0579	0.159		1.0476	1.2218		Triacylglycerol	TAG Ester	100009497
8328			TAG40:0-FA16:0	DMS-MS	53689			1.38		0.0625	0.1663		0.827	1.1445		Triacylglycerol	TAG Ester	100009837
8346			TAG42:0-FA12:0	DMS-MS	53533			1.08		0.5318	0.6739		1.1531	1.2477		Triacylglycerol	TAG Ester	100009681
8348			TAG42:0-FA14:0	DMS-MS	54029			1.21		0.0251	0.0874		0.9814	1.1841		Triacylglycerol	TAG Ester	100010177
8350			TAG42:0-FA16:0	DMS-MS	53690			1.16		0.2127	0.379		0.9922	1.1534		Triacylglycerol	TAG Ester	100009838
8352			TAG42:1-FA12:0	DMS-MS	54030			1.12		0.2886	0.4633		1.4302	1.6089		Triacylglycerol	TAG Ester	100010178
8354			TAG42:1-FA14:0	DMS-MS	53350			1.19		0.024	0.0855		1.1442	1.3626		Triacylglycerol	TAG Ester	100009498
8356			TAG42:1-FA16:0	DMS-MS	53351			1.32		0.0379	0.1167		1.2611	1.6621		Triacylglycerol	TAG Ester	100009499
8357			TAG42:1-FA16:1	DMS-MS	53691			1.13		0.1842	0.3473		1.3469	1.5257		Triacylglycerol	TAG Ester	100009839
8358			TAG42:1-FA18:1	DMS-MS	54223			1.27		0.007	0.0385		0.9375	1.1951		Triacylglycerol	TAG Ester	100010371
8359			TAG42:2-FA12:0	DMS-MS	53692			1.05		0.7156	0.7951		1.8856	1.9787		Triacylglycerol	TAG Ester	100009840
8363			TAG42:2-FA18:2	DMS-MS	53352			0.63		0.0106	0.0503		1.3694	0.8603		Triacylglycerol	TAG Ester	100009500
8386			TAG44:0-FA12:0	DMS-MS	53693			1.38		0.0088	0.045		1.0498	1.4468		Triacylglycerol	TAG Ester	100009841
8388			TAG44:0-FA14:0	DMS-MS	54389			1.19		0.0247	0.0866		1.0472	1.2475		Triacylglycerol	TAG Ester	100010537
8390			TAG44:0-FA16:0	DMS-MS	54031			1.27		0.0187	0.0742		0.9004	1.1405		Triacylglycerol	TAG Ester	100010179
8392			TAG44:0-FA18:0	DMS-MS	53534			1.24		0.0259	0.0887		0.8598	1.0649		Triacylglycerol	TAG Ester	100009682
8394			TAG44:1-FA12:0	DMS-MS	54390			1.35		0.0027	0.0204		1.0376	1.403		Triacylglycerol	TAG Ester	100010538
8396			TAG44:1-FA14:0	DMS-MS	53694			1.28		0.0078	0.0417		0.914	1.1654		Triacylglycerol	TAG Ester	100009842
8397			TAG44:1-FA14:1	DMS-MS	54032			1.31		0.0055	0.0328		1.0549	1.3808		Triacylglycerol	TAG Ester	100010180
8399			TAG44:1-FA16:0	DMS-MS	53864			1.34		0.0052	0.0314		1.0145	1.3549		Triacylglycerol	TAG Ester	100010012
8400			TAG44:1-FA16:1	DMS-MS	54571			1.22		0.0076	0.0412		1.033	1.2629		Triacylglycerol	TAG Ester	100010719
8402			TAG44:1-FA18:1	DMS-MS	53695			1.45		0.0002	0.0037		0.9593	1.3863		Triacylglycerol	TAG Ester	100009843
8404			TAG44:2-FA12:0	DMS-MS	53535			1.23		0.1107	0.2406		1.3422	1.6488		Triacylglycerol	TAG Ester	100009683
8406			TAG44:2-FA14:0	DMS-MS	54224			1.15		0.1357	0.277		1.3711	1.5701		Triacylglycerol	TAG Ester	100010372
8408			TAG44:2-FA16:0	DMS-MS	53353			1.8		0.0001	0.0028		0.705	1.2685		Triacylglycerol	TAG Ester	100009501
8409			TAG44:2-FA16:1	DMS-MS	54033			1.24		0.0144	0.0612		1.129	1.4047		Triacylglycerol	TAG Ester	100010181
8410			TAG44:2-FA18:1	DMS-MS	54225			1.72		0.002	0.0163		0.6724	1.1581		Triacylglycerol	TAG Ester	100010373
8411			TAG44:2-FA18:2	DMS-MS	54226			0.72		0.1899	0.353		1.6723	1.2014		Triacylglycerol	TAG Ester	100010374
8417			TAG44:3-FA18:2	DMS-MS	54391			0.83		0.2947	0.4721		1.139	0.942		Triacylglycerol	TAG Ester	100010539
8428			TAG45:0-FA14:0	DMS-MS	54392			1.02		0.9163	0.8986		1.0429	1.06		Triacylglycerol	TAG Ester	100010540
8429			TAG45:0-FA15:0	DMS-MS	53865			1		0.9789	0.8986		1.0348	1.0367		Triacylglycerol	TAG Ester	100010013
8430			TAG45:0-FA16:0	DMS-MS	54572			1.04		0.8384	0.8823		0.8405	0.8772		Triacylglycerol	TAG Ester	100010720
8437			TAG45:1-FA15:0	DMS-MS	53536			0.89		0.1498	0.2966		1.3487	1.1963		Triacylglycerol	TAG Ester	100009684
8438			TAG45:1-FA16:0	DMS-MS	54573			0.92		0.4972	0.6484		0.9871	0.9119		Triacylglycerol	TAG Ester	100010721
8441			TAG45:1-FA18:1	DMS-MS	53537			0.98		0.9365	0.8986		0.7237	0.7121		Triacylglycerol	TAG Ester	100009685
8455			TAG46:0-FA12:0	DMS-MS	53538			1.96		1.5727e-05	0.0009		0.5759	1.1272		Triacylglycerol	TAG Ester	100009686
8457			TAG46:0-FA14:0	DMS-MS	54393			1.48		5.9796e-05	0.0022		0.9032	1.3352		Triacylglycerol	TAG Ester	100010541
8459			TAG46:0-FA16:0	DMS-MS	53354			1.45		0.0005	0.0065		0.8074	1.1687		Triacylglycerol	TAG Ester	100009502
8461			TAG46:0-FA18:0	DMS-MS	53539			1.46		0.0121	0.0552		0.7911	1.1548		Triacylglycerol	TAG Ester	100009687
8463			TAG46:1-FA12:0	DMS-MS	53866			1.85		0.0001	0.0027		0.5738	1.062		Triacylglycerol	TAG Ester	100010014
8465			TAG46:1-FA14:0	DMS-MS	53696			1.27		0.006	0.0347		0.9321	1.1826		Triacylglycerol	TAG Ester	100009844
8466			TAG46:1-FA14:1	DMS-MS	54227			1.76		0.0005	0.0063		0.6695	1.1759		Triacylglycerol	TAG Ester	100010375
8468			TAG46:1-FA16:0	DMS-MS	53355			1.3		0.0028	0.0211		0.9246	1.203		Triacylglycerol	TAG Ester	100009503
8469			TAG46:1-FA16:1	DMS-MS	53540			1.33		0.0012	0.0121		0.9344	1.2451		Triacylglycerol	TAG Ester	100009688
8471			TAG46:1-FA18:0	DMS-MS	54034			1.35		0.0065	0.037		0.9922	1.3402		Triacylglycerol	TAG Ester	100010182
8472			TAG46:1-FA18:1	DMS-MS	54394			1.47		0.0004	0.0055		0.8045	1.1831		Triacylglycerol	TAG Ester	100010542
8476			TAG46:2-FA12:0	DMS-MS	54035			1.54		0.0001	0.0031		0.8656	1.3287		Triacylglycerol	TAG Ester	100010183
8478			TAG46:2-FA14:0	DMS-MS	54036			1.26		0.0032	0.0224		0.9742	1.226		Triacylglycerol	TAG Ester	100010184
8479			TAG46:2-FA14:1	DMS-MS	54574			1.57		0.0002	0.0039		0.6949	1.0934		Triacylglycerol	TAG Ester	100010722
8481			TAG46:2-FA16:0	DMS-MS	53356			1.57		0.0002	0.0038		0.7543	1.1844		Triacylglycerol	TAG Ester	100009504
8482			TAG46:2-FA16:1	DMS-MS	53867			1.25		0.0083	0.0433		0.9336	1.1684		Triacylglycerol	TAG Ester	100010015
8484			TAG46:2-FA18:1	DMS-MS	54037			1.68		0.0002	0.004		0.7133	1.2016		Triacylglycerol	TAG Ester	100010185
8485			TAG46:2-FA18:2	DMS-MS	53868			0.82		0.284	0.4576		1.2897	1.0543		Triacylglycerol	TAG Ester	100010016
8488			TAG46:3-FA12:0	DMS-MS	54038			0.92		0.643	0.7518		1.2345	1.1323		Triacylglycerol	TAG Ester	100010186
8490			TAG46:3-FA14:0	DMS-MS	54395			0.82		0.2147	0.3802		1.7143	1.4131		Triacylglycerol	TAG Ester	100010543
8491			TAG46:3-FA14:1	DMS-MS	53357			1.37		0.0117	0.0542		0.8977	1.2308		Triacylglycerol	TAG Ester	100009505
8493			TAG46:3-FA16:0	DMS-MS	54396			1.6		0.0026	0.0194		0.7955	1.2754		Triacylglycerol	TAG Ester	100010544
8494			TAG46:3-FA16:1	DMS-MS	54397			1.44		0.0137	0.0592		0.9523	1.3747		Triacylglycerol	TAG Ester	100010545
8495			TAG46:3-FA18:1	DMS-MS	54575			2.21		0.0037	0.0255		0.4677	1.0317		Triacylglycerol	TAG Ester	100010723
8496			TAG46:3-FA18:2	DMS-MS	54576			0.94		0.747	0.822		1.2287	1.1611		Triacylglycerol	TAG Ester	100010724
8497			TAG46:3-FA18:3	DMS-MS	54039			0.87		0.5277	0.6715		1.8385	1.5945		Triacylglycerol	TAG Ester	100010187
8504			TAG46:4-FA18:2	DMS-MS	53869			1.01		0.8174	0.8669		0.8608	0.8652		Triacylglycerol	TAG Ester	100010017
8522			TAG47:0-FA14:0	DMS-MS	54228			1.52		0.046	0.1344		0.7726	1.1723		Triacylglycerol	TAG Ester	100010376
8523			TAG47:0-FA15:0	DMS-MS	54229			1.61		0.0292	0.0978		0.6245	1.0078		Triacylglycerol	TAG Ester	100010377
8524			TAG47:0-FA16:0	DMS-MS	53697			1.39		0.0352	0.1122		0.6934	0.9666		Triacylglycerol	TAG Ester	100009845
8525			TAG47:0-FA17:0	DMS-MS	53870			1.46		0.0003	0.0053		0.9054	1.3263		Triacylglycerol	TAG Ester	100010018
8530			TAG47:1-FA14:0	DMS-MS	53871			1.33		0.0199	0.0771		0.8758	1.1636		Triacylglycerol	TAG Ester	100010019
8532			TAG47:1-FA15:0	DMS-MS	53358			1.51		0.0358	0.1131		0.6857	1.035		Triacylglycerol	TAG Ester	100009506
8533			TAG47:1-FA16:0	DMS-MS	54398			1.27		0.2345	0.3992		0.7611	0.967		Triacylglycerol	TAG Ester	100010546
8534			TAG47:1-FA16:1	DMS-MS	54577			1.03		0.7319	0.8099		1.2142	1.2531		Triacylglycerol	TAG Ester	100010725
8535			TAG47:1-FA17:0	DMS-MS	53872			1.48		0.0069	0.0383		0.9776	1.4502		Triacylglycerol	TAG Ester	100010020
8537			TAG47:1-FA18:1	DMS-MS	54578			1.13		0.5784	0.7023		0.7056	0.7941		Triacylglycerol	TAG Ester	100010726
8541			TAG47:2-FA14:0	DMS-MS	53541			0.91		0.2296	0.3955		1.1247	1.0234		Triacylglycerol	TAG Ester	100009689
8543			TAG47:2-FA15:0	DMS-MS	54230			1.18		0.4342	0.595		0.839	0.9891		Triacylglycerol	TAG Ester	100010378
8545			TAG47:2-FA16:1	DMS-MS	54579			1.04		0.7061	0.7886		0.9699	1.0128		Triacylglycerol	TAG Ester	100010727
8547			TAG47:2-FA18:1	DMS-MS	53698			1.15		0.4863	0.643		0.6849	0.7872		Triacylglycerol	TAG Ester	100009846
8548			TAG47:2-FA18:2	DMS-MS	54580			0.62		0.0045	0.0294		1.3779	0.8593		Triacylglycerol	TAG Ester	100010728
8572			TAG48:0-FA14:0	DMS-MS	54399			2.25		7.0007e-05	0.0024		0.4788	1.0765		Triacylglycerol	TAG Ester	100010547
8574			TAG48:0-FA16:0	DMS-MS	54581			2.19		0.0001	0.0028		0.4707	1.0324		Triacylglycerol	TAG Ester	100010729
8576			TAG48:0-FA18:0	DMS-MS	54400			1.97		0.0009	0.0096		0.44	0.8685		Triacylglycerol	TAG Ester	100010548
8579			TAG48:1-FA12:0	DMS-MS	53542			1.51		0.0009	0.0096		0.7285	1.0982		Triacylglycerol	TAG Ester	100009690
8581			TAG48:1-FA14:0	DMS-MS	54040			1.78		0.0004	0.0056		0.6061	1.0788		Triacylglycerol	TAG Ester	100010188
8582			TAG48:1-FA14:1	DMS-MS	54231			2.28		0.0016	0.014		0.4433	1.0108		Triacylglycerol	TAG Ester	100010379
8584			TAG48:1-FA16:0	DMS-MS	53359			1.6		0.0004	0.0061		0.6861	1.099		Triacylglycerol	TAG Ester	100009507
8585			TAG48:1-FA16:1	DMS-MS	53543			1.94		0.0002	0.0038		0.5639	1.0934		Triacylglycerol	TAG Ester	100009691
8587			TAG48:1-FA18:0	DMS-MS	53699			1.48		0.0019	0.0154		0.8369	1.2384		Triacylglycerol	TAG Ester	100009847
8588			TAG48:1-FA18:1	DMS-MS	54401			1.85		0.0004	0.0062		0.5531	1.0209		Triacylglycerol	TAG Ester	100010549
8593			TAG48:2-FA12:0	DMS-MS	54582			1.97		0.0005	0.0065		0.4477	0.8839		Triacylglycerol	TAG Ester	100010730
8595			TAG48:2-FA14:0	DMS-MS	54583			1.73		0.0001	0.0027		0.6892	1.1908		Triacylglycerol	TAG Ester	100010731
8596			TAG48:2-FA14:1	DMS-MS	53700			2.19		0.0084	0.0434		0.4023	0.8805		Triacylglycerol	TAG Ester	100009848
8598			TAG48:2-FA16:0	DMS-MS	53360			1.66		0.0005	0.0065		0.6548	1.0893		Triacylglycerol	TAG Ester	100009508
8599			TAG48:2-FA16:1	DMS-MS	54402			1.49		0.0007	0.008		0.7803	1.1615		Triacylglycerol	TAG Ester	100010550
8601			TAG48:2-FA18:0	DMS-MS	53701			1.41		0.0317	0.105		0.7795	1.0972		Triacylglycerol	TAG Ester	100009849
8602			TAG48:2-FA18:1	DMS-MS	54584			1.84		7.7315e-05	0.0024		0.6122	1.126		Triacylglycerol	TAG Ester	100010732
8603			TAG48:2-FA18:2	DMS-MS	54041			1.2		0.0953	0.2196		0.8271	0.9928		Triacylglycerol	TAG Ester	100010189
8608			TAG48:3-FA12:0	DMS-MS	53370			1.01		0.9099	0.8986		0.8859	0.8905		Triacylglycerol	TAG Ester	100009518
8610			TAG48:3-FA14:0	DMS-MS	53551			1.02		0.8271	0.875		1.0533	1.0736		Triacylglycerol	TAG Ester	100009699
8611			TAG48:3-FA14:1	DMS-MS	53883			1.76		0.0151	0.0635		0.5413	0.9539		Triacylglycerol	TAG Ester	100010031
8613			TAG48:3-FA16:0	DMS-MS	53884			1.35		0.0222	0.0816		0.8013	1.083		Triacylglycerol	TAG Ester	100010032
8614			TAG48:3-FA16:1	DMS-MS	54408			1.41		0.0058	0.0342		0.8426	1.1886		Triacylglycerol	TAG Ester	100010556
8616			TAG48:3-FA18:1	DMS-MS	54585			1.95		0.0045	0.0294		0.4876	0.9514		Triacylglycerol	TAG Ester	100010733
8617			TAG48:3-FA18:2	DMS-MS	54232			1.05		0.607	0.7241		0.9887	1.0418		Triacylglycerol	TAG Ester	100010380
8618			TAG48:3-FA18:3	DMS-MS	53544			1.33		0.0419	0.1251		0.9527	1.2681		Triacylglycerol	TAG Ester	100009692
8622			TAG48:4-FA12:0	DMS-MS	53702			0.72		0.2133	0.3793		1.0149	0.734		Triacylglycerol	TAG Ester	100009850
8623			TAG48:4-FA14:0	DMS-MS	53361			1.05		0.6995	0.7855		1.3046	1.3741		Triacylglycerol	TAG Ester	100009509
8624			TAG48:4-FA14:1	DMS-MS	54403			0.94		0.8689	0.8938		0.9001	0.8451		Triacylglycerol	TAG Ester	100010551
8625			TAG48:4-FA16:0	DMS-MS	53362			1.34		0.0435	0.1283		0.8175	1.0935		Triacylglycerol	TAG Ester	100009510
8626			TAG48:4-FA16:1	DMS-MS	53873			1.06		0.6892	0.7823		0.959	1.0134		Triacylglycerol	TAG Ester	100010021
8627			TAG48:4-FA18:1	DMS-MS	54404			1.41		0.0222	0.0816		0.6676	0.9411		Triacylglycerol	TAG Ester	100010552
8628			TAG48:4-FA18:2	DMS-MS	54042			0.94		0.8477	0.8823		0.8887	0.8339		Triacylglycerol	TAG Ester	100010190
8629			TAG48:4-FA18:3	DMS-MS	53703			1.08		0.5654	0.6912		1.1874	1.2805		Triacylglycerol	TAG Ester	100009851
8632			TAG48:4-FA20:4	DMS-MS	53874			1.18		0.107	0.2378		1.0233	1.2104		Triacylglycerol	TAG Ester	100010022
8639			TAG48:5-FA18:2	DMS-MS	54043			0.81		0.3123	0.4874		1.1489	0.9273		Triacylglycerol	TAG Ester	100010191
8640			TAG48:5-FA18:3	DMS-MS	53875			1.09		0.4771	0.6349		1.0732	1.1719		Triacylglycerol	TAG Ester	100010023
8662			TAG49:0-FA15:0	DMS-MS	53704			1.99		0.0623	0.1662		0.3663	0.729		Triacylglycerol	TAG Ester	100009852
8663			TAG49:0-FA16:0	DMS-MS	54044			1.95		0.0203	0.0778		0.5112	0.9971		Triacylglycerol	TAG Ester	100010192
8664			TAG49:0-FA17:0	DMS-MS	54405			2.15		0.0048	0.03		0.5706	1.2268		Triacylglycerol	TAG Ester	100010553
8665			TAG49:0-FA18:0	DMS-MS	53363			1.28		0.1557	0.3066		0.7508	0.9645		Triacylglycerol	TAG Ester	100009511
8670			TAG49:1-FA14:0	DMS-MS	54233			1.67		0.0095	0.0464		0.7471	1.2489		Triacylglycerol	TAG Ester	100010381
8672			TAG49:1-FA15:0	DMS-MS	53364			2.21		0.0294	0.098		0.3277	0.7248		Triacylglycerol	TAG Ester	100009512
8673			TAG49:1-FA16:0	DMS-MS	53876			2.08		0.0256	0.0884		0.4956	1.0332		Triacylglycerol	TAG Ester	100010024
8674			TAG49:1-FA16:1	DMS-MS	53545			1.25		0.0819	0.1973		0.9512	1.1919		Triacylglycerol	TAG Ester	100009693
8675			TAG49:1-FA17:0	DMS-MS	54045			2.35		0.0047	0.0299		0.575	1.3541		Triacylglycerol	TAG Ester	100010193
8677			TAG49:1-FA18:1	DMS-MS	53365			1.4		0.0865	0.206		0.7007	0.9806		Triacylglycerol	TAG Ester	100009513
8684			TAG49:2-FA14:0	DMS-MS	54046			1.4		0.0011	0.0111		1.0284	1.444		Triacylglycerol	TAG Ester	100010194
8686			TAG49:2-FA15:0	DMS-MS	53877			1.61		0.1482	0.2966		0.461	0.74		Triacylglycerol	TAG Ester	100010025
8687			TAG49:2-FA16:0	DMS-MS	54234			1.48		0.0919	0.2146		0.5572	0.8236		Triacylglycerol	TAG Ester	100010382
8688			TAG49:2-FA16:1	DMS-MS	53546			1.5		0.0215	0.0805		0.7489	1.1219		Triacylglycerol	TAG Ester	100009694
8689			TAG49:2-FA17:0	DMS-MS	53366			1.98		0.0083	0.0433		0.6808	1.3459		Triacylglycerol	TAG Ester	100009514
8691			TAG49:2-FA18:1	DMS-MS	54406			1.48		0.084	0.2012		0.567	0.8389		Triacylglycerol	TAG Ester	100010554
8692			TAG49:2-FA18:2	DMS-MS	54047			0.8		0.1587	0.3118		1.2427	0.9987		Triacylglycerol	TAG Ester	100010195
8699			TAG49:3-FA15:0	DMS-MS	53547			0.79		0.2261	0.391		0.8548	0.6781		Triacylglycerol	TAG Ester	100009695
8700			TAG49:3-FA16:0	DMS-MS	53367			1.09		0.5857	0.7066		0.6792	0.738		Triacylglycerol	TAG Ester	100009515
8701			TAG49:3-FA16:1	DMS-MS	53368			1.25		0.1655	0.3208		0.7818	0.9807		Triacylglycerol	TAG Ester	100009516
8704			TAG49:3-FA18:2	DMS-MS	53705			0.79		0.0794	0.1936		1.1102	0.882		Triacylglycerol	TAG Ester	100009853
8705			TAG49:3-FA18:3	DMS-MS	54407			0.87		0.4316	0.595		1.3534	1.1714		Triacylglycerol	TAG Ester	100010555
8736			TAG50:0-FA14:0	DMS-MS	53706			2.04		1.757e-06	0.0002		0.6496	1.3246		Triacylglycerol	TAG Ester	100009854
8738			TAG50:0-FA16:0	DMS-MS	54235			2.54		0.0051	0.031		0.3515	0.8915		Triacylglycerol	TAG Ester	100010383
8740			TAG50:0-FA18:0	DMS-MS	53878			1.96		0.0155	0.0645		0.401	0.784		Triacylglycerol	TAG Ester	100010026
8746			TAG50:1-FA14:0	DMS-MS	54048			2.04		5.6106e-05	0.0022		0.5275	1.0746		Triacylglycerol	TAG Ester	100010196
8749			TAG50:1-FA16:0	DMS-MS	53879			2.52		0.0017	0.014		0.3383	0.8511		Triacylglycerol	TAG Ester	100010027
8750			TAG50:1-FA16:1	DMS-MS	54236			2.49		0.0015	0.0137		0.4138	1.029		Triacylglycerol	TAG Ester	100010384
8752			TAG50:1-FA18:0	DMS-MS	54237			1.8		0.0224	0.0816		0.543	0.98		Triacylglycerol	TAG Ester	100010385
8753			TAG50:1-FA18:1	DMS-MS	53880			2.53		0.0033	0.0233		0.3384	0.8554		Triacylglycerol	TAG Ester	100010028
8756			TAG50:1-FA20:1	DMS-MS	53548			2.79		3.5953e-07	0.0002		0.644	1.7971		Triacylglycerol	TAG Ester	100009696
8760			TAG50:2-FA14:0	DMS-MS	53549			2.89		0.0006	0.0075		0.2827	0.816		Triacylglycerol	TAG Ester	100009697
8761			TAG50:2-FA14:1	DMS-MS	53369			1.58		0.0375	0.1164		0.6551	1.0333		Triacylglycerol	TAG Ester	100009517
8763			TAG50:2-FA16:0	DMS-MS	54586			2.52		0.0007	0.0084		0.3695	0.9312		Triacylglycerol	TAG Ester	100010734
8764			TAG50:2-FA16:1	DMS-MS	53881			2.48		0.0009	0.0099		0.3924	0.9734		Triacylglycerol	TAG Ester	100010029
8766			TAG50:2-FA18:0	DMS-MS	54049			1.67		0.0168	0.0682		0.6882	1.1491		Triacylglycerol	TAG Ester	100010197
8767			TAG50:2-FA18:1	DMS-MS	53550			2.53		0.0002	0.0037		0.3849	0.9745		Triacylglycerol	TAG Ester	100009698
8768			TAG50:2-FA18:2	DMS-MS	53882			1.42		0.0232	0.0837		0.5073	0.7203		Triacylglycerol	TAG Ester	100010030
8772			TAG50:2-FA20:2	DMS-MS	54238			1.39		0.2363	0.4008		1.3823	1.9157		Triacylglycerol	TAG Ester	100010386
8775			TAG50:3-FA14:0	DMS-MS	53707			1.32		0.0395	0.1196		0.616	0.8147		Triacylglycerol	TAG Ester	100009855
8776			TAG50:3-FA14:1	DMS-MS	54587			1.9		0.068	0.1765		0.3634	0.6909		Triacylglycerol	TAG Ester	100010735
8778			TAG50:3-FA16:0	DMS-MS	54050			1.32		0.0925	0.2152		0.5987	0.7888		Triacylglycerol	TAG Ester	100010198
8779			TAG50:3-FA16:1	DMS-MS	53885			2.16		0.0014	0.0131		0.4776	1.0303		Triacylglycerol	TAG Ester	100010033
8781			TAG50:3-FA18:0	DMS-MS	53708			1		0.9383	0.8986		0.9521	0.9542		Triacylglycerol	TAG Ester	100009856
8782			TAG50:3-FA18:1	DMS-MS	54409			2.34		0.0024	0.018		0.409	0.9577		Triacylglycerol	TAG Ester	100010557
8783			TAG50:3-FA18:2	DMS-MS	53886			1.23		0.1334	0.2737		0.5852	0.7225		Triacylglycerol	TAG Ester	100010034
8784			TAG50:3-FA18:3	DMS-MS	54051			1.45		0.0047	0.0299		0.6746	0.9789		Triacylglycerol	TAG Ester	100010199
8788			TAG50:3-FA20:3	DMS-MS	54588			1.2		0.203	0.3688		1.0219	1.2235		Triacylglycerol	TAG Ester	100010736
8791			TAG50:4-FA14:0	DMS-MS	54589			0.94		0.6995	0.7855		0.8758	0.8216		Triacylglycerol	TAG Ester	100010737
8792			TAG50:4-FA14:1	DMS-MS	53887			0.93		0.9354	0.8986		0.6723	0.6263		Triacylglycerol	TAG Ester	100010035
8794			TAG50:4-FA16:0	DMS-MS	53371			1.45		0.0131	0.0573		0.6556	0.9485		Triacylglycerol	TAG Ester	100009519
8795			TAG50:4-FA16:1	DMS-MS	54052			1.08		0.6017	0.7209		0.7596	0.8192		Triacylglycerol	TAG Ester	100010200
8797			TAG50:4-FA18:1	DMS-MS	53888			1.15		0.4146	0.5792		0.6775	0.7772		Triacylglycerol	TAG Ester	100010036
8798			TAG50:4-FA18:2	DMS-MS	54053			1		0.9221	0.8986		0.7234	0.7233		Triacylglycerol	TAG Ester	100010201
8799			TAG50:4-FA18:3	DMS-MS	53552			1.33		0.0204	0.078		0.6789	0.9046		Triacylglycerol	TAG Ester	100009700
8802			TAG50:4-FA20:3	DMS-MS	54239			1.03		0.9087	0.8986		1.9451	1.9978		Triacylglycerol	TAG Ester	100010387
8803			TAG50:4-FA20:4	DMS-MS	54054			1.15		0.4363	0.5966		0.9331	1.0741		Triacylglycerol	TAG Ester	100010202
8806			TAG50:5-FA14:0	DMS-MS	54240			0.71		0.116	0.2476		1.2053	0.8608		Triacylglycerol	TAG Ester	100010388
8807			TAG50:5-FA14:1	DMS-MS	53889			0.65		0.2753	0.447		1.0069	0.653		Triacylglycerol	TAG Ester	100010037
8809			TAG50:5-FA16:0	DMS-MS	54410			0.91		0.6155	0.7301		0.9347	0.8488		Triacylglycerol	TAG Ester	100010558
8810			TAG50:5-FA16:1	DMS-MS	53890			1.08		0.5347	0.6742		0.8061	0.8746		Triacylglycerol	TAG Ester	100010038
8812			TAG50:5-FA18:1	DMS-MS	53553			1.1		0.5004	0.6505		0.8524	0.9394		Triacylglycerol	TAG Ester	100009701
8813			TAG50:5-FA18:2	DMS-MS	53372			0.54		0.0162	0.0671		1.4193	0.7702		Triacylglycerol	TAG Ester	100009520
8814			TAG50:5-FA18:3	DMS-MS	54411			1		0.8705	0.8938		0.8984	0.9025		Triacylglycerol	TAG Ester	100010559
8817			TAG50:5-FA20:4	DMS-MS	54590			1.17		0.2881	0.4632		1.3258	1.551		Triacylglycerol	TAG Ester	100010738
8818			TAG50:5-FA20:5	DMS-MS	54241			1.42		0.0077	0.0414		0.7233	1.0236		Triacylglycerol	TAG Ester	100010389
8830			TAG50:6-FA20:4	DMS-MS	54055			1.02		0.8876	0.8986		1.0343	1.0553		Triacylglycerol	TAG Ester	100010203
8854			TAG51:0-FA16:0	DMS-MS	54242			2.6		0.021	0.0792		0.3494	0.9086		Triacylglycerol	TAG Ester	100010390
8855			TAG51:0-FA17:0	DMS-MS	53709			2.91		0.0052	0.0314		0.3745	1.0909		Triacylglycerol	TAG Ester	100009857
8856			TAG51:0-FA18:0	DMS-MS	53554			1.04		0.8418	0.8823		0.8951	0.9305		Triacylglycerol	TAG Ester	100009702
8865			TAG51:1-FA15:0	DMS-MS	53373			1.42		0.2303	0.3955		0.5057	0.7166		Triacylglycerol	TAG Ester	100009521
8866			TAG51:1-FA16:0	DMS-MS	53710			3.06		0.0096	0.0464		0.3576	1.0947		Triacylglycerol	TAG Ester	100009858
8868			TAG51:1-FA17:0	DMS-MS	54412			3.19		0.0084	0.0434		0.3133	1.0001		Triacylglycerol	TAG Ester	100010560
8869			TAG51:1-FA18:0	DMS-MS	54591			1.49		0.1636	0.3184		0.6549	0.977		Triacylglycerol	TAG Ester	100010739
8870			TAG51:1-FA18:1	DMS-MS	53891			1.13		0.4639	0.6208		0.8739	0.9898		Triacylglycerol	TAG Ester	100010039
8879			TAG51:2-FA15:0	DMS-MS	54243			1.79		0.1595	0.3128		0.2642	0.4736		Triacylglycerol	TAG Ester	100010391
8880			TAG51:2-FA16:0	DMS-MS	53374			1.9		0.0214	0.0805		0.5045	0.9563		Triacylglycerol	TAG Ester	100009522
8881			TAG51:2-FA16:1	DMS-MS	53375			2.08		0.0067	0.0376		0.5554	1.1531		Triacylglycerol	TAG Ester	100009523
8882			TAG51:2-FA17:0	DMS-MS	54056			2.52		0.0193	0.076		0.3708	0.9326		Triacylglycerol	TAG Ester	100010204
8883			TAG51:2-FA18:0	DMS-MS	54592			0.97		0.7579	0.8258		0.9375	0.9068		Triacylglycerol	TAG Ester	100010740
8884			TAG51:2-FA18:1	DMS-MS	53555			1.86		0.0196	0.0762		0.5107	0.9514		Triacylglycerol	TAG Ester	100009703
8885			TAG51:2-FA18:2	DMS-MS	54413			0.8		0.0717	0.1826		1.1249	0.904		Triacylglycerol	TAG Ester	100010561
8893			TAG51:3-FA15:0	DMS-MS	54593			0.89		0.6457	0.7522		0.572	0.5118		Triacylglycerol	TAG Ester	100010741
8894			TAG51:3-FA16:0	DMS-MS	53711			1.07		0.1857	0.3486		0.9236	0.9858		Triacylglycerol	TAG Ester	100009859
8895			TAG51:3-FA16:1	DMS-MS	53376			1.95		0.0005	0.0065		0.6546	1.274		Triacylglycerol	TAG Ester	100009524
8896			TAG51:3-FA17:0	DMS-MS	53377			1.1		0.5384	0.6749		0.7899	0.8679		Triacylglycerol	TAG Ester	100009525
8898			TAG51:3-FA18:1	DMS-MS	53378			1.09		0.1841	0.3473		0.8553	0.935		Triacylglycerol	TAG Ester	100009526
8899			TAG51:3-FA18:2	DMS-MS	54244			1.05		0.6782	0.7753		0.9243	0.9673		Triacylglycerol	TAG Ester	100010392
8900			TAG51:3-FA18:3	DMS-MS	53712			0.99		0.9154	0.8986		1.0838	1.0743		Triacylglycerol	TAG Ester	100009860
8906			TAG51:4-FA15:0	DMS-MS	53556			1.11		0.5701	0.6949		0.8694	0.9659		Triacylglycerol	TAG Ester	100009704
8907			TAG51:4-FA16:0	DMS-MS	54414			1.03		0.5408	0.6752		0.9566	0.9844		Triacylglycerol	TAG Ester	100010562
8908			TAG51:4-FA16:1	DMS-MS	54245			1.08		0.6485	0.7534		0.811	0.8792		Triacylglycerol	TAG Ester	100010393
8910			TAG51:4-FA18:1	DMS-MS	54415			1.02		0.765	0.8313		0.8901	0.9068		Triacylglycerol	TAG Ester	100010563
8911			TAG51:4-FA18:2	DMS-MS	53557			0.75		0.0493	0.1411		1.011	0.7591		Triacylglycerol	TAG Ester	100009705
8912			TAG51:4-FA18:3	DMS-MS	54057			1.19		0.1056	0.2358		0.9583	1.1423		Triacylglycerol	TAG Ester	100010205
8914			TAG51:4-FA20:4	DMS-MS	53713			1		0.9899	0.8986		0.978	0.9748		Triacylglycerol	TAG Ester	100009861
8923			TAG51:5-FA18:2	DMS-MS	54058			0.68		0.0334	0.1073		0.8959	0.6098		Triacylglycerol	TAG Ester	100010206
8924			TAG51:5-FA18:3	DMS-MS	54416			0.98		0.8448	0.8823		1.0346	1.0155		Triacylglycerol	TAG Ester	100010564
8947			TAG52:0-FA16:0	DMS-MS	53714			2.09		0.0047	0.0299		0.4596	0.9623		Triacylglycerol	TAG Ester	100009862
8949			TAG52:0-FA18:0	DMS-MS	53892			1.4		0.305	0.4795		0.5429	0.758		Triacylglycerol	TAG Ester	100010040
8951			TAG52:0-FA20:0	DMS-MS	54059			3.03		1.2781e-06	0.0002		0.4876	1.4772		Triacylglycerol	TAG Ester	100010207
8958			TAG52:1-FA16:0	DMS-MS	54417			2.56		0.0064	0.037		0.3401	0.8706		Triacylglycerol	TAG Ester	100010565
8959			TAG52:1-FA16:1	DMS-MS	53379			2.56		2.257e-06	0.0002		0.5751	1.4707		Triacylglycerol	TAG Ester	100009527
8961			TAG52:1-FA18:0	DMS-MS	53715			1.6		0.1926	0.3558		0.462	0.7388		Triacylglycerol	TAG Ester	100009863
8962			TAG52:1-FA18:1	DMS-MS	53558			2.4		0.0241	0.0855		0.3097	0.7446		Triacylglycerol	TAG Ester	100009706
8964			TAG52:1-FA20:0	DMS-MS	53893			3.09		1.7798e-06	0.0002		0.5205	1.6094		Triacylglycerol	TAG Ester	100010041
8965			TAG52:1-FA20:1	DMS-MS	53559			2.96		1.6907e-05	0.0009		0.4648	1.3755		Triacylglycerol	TAG Ester	100009707
8972			TAG52:2-FA14:0	DMS-MS	53716			1.9		9.3593e-05	0.0025		0.6981	1.3294		Triacylglycerol	TAG Ester	100009864
8975			TAG52:2-FA16:0	DMS-MS	53717			3.62		0.0048	0.03		0.1644	0.5956		Triacylglycerol	TAG Ester	100009865
8976			TAG52:2-FA16:1	DMS-MS	53560			2.11		0.001	0.0107		0.5243	1.1075		Triacylglycerol	TAG Ester	100009708
8978			TAG52:2-FA18:0	DMS-MS	53380			1.4		0.1957	0.3585		0.579	0.8105		Triacylglycerol	TAG Ester	100009528
8979			TAG52:2-FA18:1	DMS-MS	53894			3.29		0.0071	0.0386		0.1879	0.6184		Triacylglycerol	TAG Ester	100010042
8980			TAG52:2-FA18:2	DMS-MS	53895			1.19		0.3177	0.4876		0.5058	0.6017		Triacylglycerol	TAG Ester	100010043
8982			TAG52:2-FA20:0	DMS-MS	54060			2.98		6.2312e-07	0.0002		0.6215	1.8497		Triacylglycerol	TAG Ester	100010208
8983			TAG52:2-FA20:1	DMS-MS	53718			3.15		2.57e-06	0.0002		0.4468	1.4094		Triacylglycerol	TAG Ester	100009866
8984			TAG52:2-FA20:2	DMS-MS	54418			1.47		0.0151	0.0635		0.9968	1.4661		Triacylglycerol	TAG Ester	100010566
8987			TAG52:3-FA14:0	DMS-MS	54061			1.58		0.0069	0.0383		0.912	1.4393		Triacylglycerol	TAG Ester	100010209
8990			TAG52:3-FA16:0	DMS-MS	53381			1.52		0.0674	0.1764		0.3161	0.4813		Triacylglycerol	TAG Ester	100009529
8991			TAG52:3-FA16:1	DMS-MS	53896			2.54		0.0096	0.0464		0.2775	0.7055		Triacylglycerol	TAG Ester	100010044
8993			TAG52:3-FA18:0	DMS-MS	54246			0.75		0.1498	0.2966		1.0247	0.7652		Triacylglycerol	TAG Ester	100010394
8994			TAG52:3-FA18:1	DMS-MS	54594			2.63		0.0095	0.0464		0.2594	0.6835		Triacylglycerol	TAG Ester	100010742
8995			TAG52:3-FA18:2	DMS-MS	54247			1.42		0.114	0.2447		0.328	0.4656		Triacylglycerol	TAG Ester	100010395
8996			TAG52:3-FA18:3	DMS-MS	53897			1.25		0.1208	0.2566		0.7594	0.9485		Triacylglycerol	TAG Ester	100010045
8997			TAG52:3-FA20:0	DMS-MS	53561			1.51		0.0016	0.014		0.8039	1.2179		Triacylglycerol	TAG Ester	100009709
8998			TAG52:3-FA20:1	DMS-MS	53562			2.59		0.0002	0.0037		0.6137	1.591		Triacylglycerol	TAG Ester	100009710
8999			TAG52:3-FA20:2	DMS-MS	54248			1.54		0.0125	0.0554		0.9296	1.4289		Triacylglycerol	TAG Ester	100010396
9000			TAG52:3-FA20:3	DMS-MS	54595			1.27		0.0743	0.1854		0.8705	1.1064		Triacylglycerol	TAG Ester	100010743
9001			TAG52:3-FA22:1	DMS-MS	53719			1.61		0.0448	0.1318		0.459	0.738		Triacylglycerol	TAG Ester	100009867
9003			TAG52:4-FA14:0	DMS-MS	54596			0.9		0.6371	0.7484		1.3012	1.1698		Triacylglycerol	TAG Ester	100010744
9006			TAG52:4-FA16:0	DMS-MS	54249			1.12		0.4433	0.6043		0.4855	0.5449		Triacylglycerol	TAG Ester	100010397
9007			TAG52:4-FA16:1	DMS-MS	54062			1.21		0.3243	0.493		0.5658	0.6866		Triacylglycerol	TAG Ester	100010210
9009			TAG52:4-FA18:0	DMS-MS	53382			0.73		0.0236	0.085		1.1737	0.8554		Triacylglycerol	TAG Ester	100009530
9010			TAG52:4-FA18:1	DMS-MS	53898			1.11		0.6431	0.7518		0.5647	0.6278		Triacylglycerol	TAG Ester	100010046
9011			TAG52:4-FA18:2	DMS-MS	54597			1.06		0.6967	0.7855		0.4991	0.5284		Triacylglycerol	TAG Ester	100010745
9012			TAG52:4-FA18:3	DMS-MS	54419			1.45		0.0254	0.0878		0.4759	0.6911		Triacylglycerol	TAG Ester	100010567
9013			TAG52:4-FA20:0	DMS-MS	53383			1.26		0.1764	0.3364		0.7213	0.9076		Triacylglycerol	TAG Ester	100009531
9015			TAG52:4-FA20:2	DMS-MS	53899			1		0.9217	0.8986		1.2675	1.2626		Triacylglycerol	TAG Ester	100010047
9016			TAG52:4-FA20:3	DMS-MS	53900			1.48		0.0023	0.0176		0.8989	1.3271		Triacylglycerol	TAG Ester	100010048
9017			TAG52:4-FA20:4	DMS-MS	53563			1.34		0.4887	0.6442		0.8483	1.1377		Triacylglycerol	TAG Ester	100009711
9018			TAG52:4-FA22:1	DMS-MS	54598			1.16		0.529	0.6721		0.6418	0.7462		Triacylglycerol	TAG Ester	100010746
9019			TAG52:4-FA22:4	DMS-MS	53384			1.22		0.2463	0.4113		0.966	1.1814		Triacylglycerol	TAG Ester	100009532
9021			TAG52:5-FA14:0	DMS-MS	53901			0.97		0.7764	0.8386		0.9269	0.8945		Triacylglycerol	TAG Ester	100010049
9024			TAG52:5-FA16:0	DMS-MS	54250			0.92		0.8969	0.8986		0.7176	0.6634		Triacylglycerol	TAG Ester	100010398
9025			TAG52:5-FA16:1	DMS-MS	54063			0.75		0.2073	0.3733		0.9475	0.7126		Triacylglycerol	TAG Ester	100010211
9028			TAG52:5-FA18:1	DMS-MS	54420			1.18		0.3237	0.493		0.6622	0.7844		Triacylglycerol	TAG Ester	100010568
9029			TAG52:5-FA18:2	DMS-MS	54251			0.51		0.0065	0.037		1.2485	0.6357		Triacylglycerol	TAG Ester	100010399
9030			TAG52:5-FA18:3	DMS-MS	53720			1.18		0.3097	0.4851		0.6451	0.7591		Triacylglycerol	TAG Ester	100009868
9034			TAG52:5-FA20:3	DMS-MS	53902			1.17		0.0324	0.1064		0.9863	1.1569		Triacylglycerol	TAG Ester	100010050
9035			TAG52:5-FA20:4	DMS-MS	53721			1.59		0.0002	0.004		0.8406	1.3389		Triacylglycerol	TAG Ester	100009869
9036			TAG52:5-FA20:5	DMS-MS	53722			1.31		0.1602	0.3133		0.737	0.966		Triacylglycerol	TAG Ester	100009870
9038			TAG52:5-FA22:5	DMS-MS	53385			1.47		0.0379	0.1167		0.6742	0.9898		Triacylglycerol	TAG Ester	100009533
9040			TAG52:6-FA14:0	DMS-MS	54421			1.24		0.2781	0.4507		0.9008	1.119		Triacylglycerol	TAG Ester	100010569
9043			TAG52:6-FA16:0	DMS-MS	54599			1.76		0.0403	0.1216		0.5342	0.9396		Triacylglycerol	TAG Ester	100010747
9044			TAG52:6-FA16:1	DMS-MS	53386			0.67		0.0602	0.1617		1.3168	0.8883		Triacylglycerol	TAG Ester	100009534
9046			TAG52:6-FA18:1	DMS-MS	54422			1.03		0.8476	0.8823		0.9123	0.9401		Triacylglycerol	TAG Ester	100010570
9047			TAG52:6-FA18:2	DMS-MS	53387			0.61		0.0668	0.1755		1.383	0.8408		Triacylglycerol	TAG Ester	100009535
9048			TAG52:6-FA18:3	DMS-MS	54064			0.58		0.0361	0.1133		1.2839	0.7461		Triacylglycerol	TAG Ester	100010212
9052			TAG52:6-FA20:4	DMS-MS	54065			1.34		0.0194	0.076		0.7706	1.0333		Triacylglycerol	TAG Ester	100010213
9053			TAG52:6-FA20:5	DMS-MS	53723			1.74		0.0357	0.1131		0.5457	0.9516		Triacylglycerol	TAG Ester	100009871
9056			TAG52:6-FA22:6	DMS-MS	54252			1.64		0.0004	0.0061		0.7514	1.2312		Triacylglycerol	TAG Ester	100010400
9060			TAG52:7-FA16:0	DMS-MS	53564			2.52		0.0152	0.0635		0.3563	0.8974		Triacylglycerol	TAG Ester	100009712
9062			TAG52:7-FA18:1	DMS-MS	54423			1.24		0.2738	0.4463		0.841	1.0436		Triacylglycerol	TAG Ester	100010571
9068			TAG52:7-FA20:5	DMS-MS	54066			1.79		0.0717	0.1826		0.542	0.9709		Triacylglycerol	TAG Ester	100010214
9071			TAG52:7-FA22:6	DMS-MS	54600			1.39		0.0124	0.0554		0.9562	1.332		Triacylglycerol	TAG Ester	100010748
9075			TAG52:8-FA16:1	DMS-MS	53388			1.42		0.0408	0.1221		0.8623	1.2252		Triacylglycerol	TAG Ester	100009536
9076			TAG52:8-FA18:2	DMS-MS	53724			0.7		0.0122	0.0554		1.1885	0.8362		Triacylglycerol	TAG Ester	100009872
9091			TAG53:0-FA16:0	DMS-MS	54601			2.02		0.0395	0.1196		0.4284	0.8657		Triacylglycerol	TAG Ester	100010749
9101			TAG53:1-FA16:0	DMS-MS	54602			2.78		0.0056	0.0332		0.3344	0.9292		Triacylglycerol	TAG Ester	100010750
9103			TAG53:1-FA17:0	DMS-MS	53725			1.87		0.0687	0.1773		0.4414	0.8253		Triacylglycerol	TAG Ester	100009873
9104			TAG53:1-FA18:0	DMS-MS	54424			1.37		0.2184	0.3828		0.6795	0.9319		Triacylglycerol	TAG Ester	100010572
9105			TAG53:1-FA18:1	DMS-MS	54603			0.71		0.0092	0.0464		1.3229	0.9443		Triacylglycerol	TAG Ester	100010751
9115			TAG53:2-FA16:0	DMS-MS	54253			2.41		0.0095	0.0464		0.3597	0.8678		Triacylglycerol	TAG Ester	100010401
9117			TAG53:2-FA17:0	DMS-MS	54254			2.38		0.0659	0.1738		0.2813	0.6685		Triacylglycerol	TAG Ester	100010402
9118			TAG53:2-FA18:0	DMS-MS	53726			1.02		0.7754	0.8386		0.9493	0.971		Triacylglycerol	TAG Ester	100009874
9119			TAG53:2-FA18:1	DMS-MS	54425			1.65		0.058	0.159		0.5371	0.8842		Triacylglycerol	TAG Ester	100010573
9120			TAG53:2-FA18:2	DMS-MS	53727			0.81		0.0651	0.1722		1.1398	0.9186		Triacylglycerol	TAG Ester	100009875
9129			TAG53:3-FA16:0	DMS-MS	54255			1.65		0.005	0.031		0.5311	0.8761		Triacylglycerol	TAG Ester	100010403
9131			TAG53:3-FA17:0	DMS-MS	54067			1.12		0.5624	0.6895		0.5841	0.6538		Triacylglycerol	TAG Ester	100010215
9132			TAG53:3-FA18:0	DMS-MS	53728			1.04		0.4963	0.6484		0.939	0.9736		Triacylglycerol	TAG Ester	100009876
9133			TAG53:3-FA18:1	DMS-MS	53389			1.08		0.1234	0.2594		0.8833	0.9574		Triacylglycerol	TAG Ester	100009537
9134			TAG53:3-FA18:2	DMS-MS	53390			1.19		0.0788	0.1931		0.7384	0.8753		Triacylglycerol	TAG Ester	100009538
9142			TAG53:4-FA16:0	DMS-MS	53391			0.96		0.959	0.8986		0.977	0.9334		Triacylglycerol	TAG Ester	100009539
9144			TAG53:4-FA17:0	DMS-MS	54426			1.02		0.8051	0.8604		0.9095	0.9297		Triacylglycerol	TAG Ester	100010574
9145			TAG53:4-FA18:0	DMS-MS	53565			1.05		0.3882	0.5571		0.9458	0.9954		Triacylglycerol	TAG Ester	100009713
9146			TAG53:4-FA18:1	DMS-MS	53392			0.99		0.8431	0.8823		0.987	0.9765		Triacylglycerol	TAG Ester	100009540
9147			TAG53:4-FA18:2	DMS-MS	54256			1.1		0.1929	0.3558		0.9239	1.0175		Triacylglycerol	TAG Ester	100010404
9148			TAG53:4-FA18:3	DMS-MS	53729			1.06		0.6929	0.7849		0.8298	0.8818		Triacylglycerol	TAG Ester	100009877
9161			TAG53:5-FA18:1	DMS-MS	54427			0.99		0.8113	0.8649		0.9866	0.9724		Triacylglycerol	TAG Ester	100010575
9162			TAG53:5-FA18:2	DMS-MS	54257			1.02		0.7011	0.7859		0.961	0.9834		Triacylglycerol	TAG Ester	100010405
9163			TAG53:5-FA18:3	DMS-MS	53730			1.16		0.1417	0.2864		0.9307	1.078		Triacylglycerol	TAG Ester	100009878
9166			TAG53:5-FA20:4	DMS-MS	53731			1		1	0.8986		0.7289	0.7289		Triacylglycerol	TAG Ester	100009879
9176			TAG53:6-FA18:1	DMS-MS	53904			1.02		0.7703	0.8349		1.0136	1.0359		Triacylglycerol	TAG Ester	100010052
9177			TAG53:6-FA18:2	DMS-MS	54428			1.05		0.4014	0.5684		0.9372	0.9811		Triacylglycerol	TAG Ester	100010576
9178			TAG53:6-FA18:3	DMS-MS	53566			1.02		0.7027	0.7859		0.9525	0.9738		Triacylglycerol	TAG Ester	100009714
9180			TAG53:6-FA20:4	DMS-MS	53567			1.01		0.9757	0.8986		0.7503	0.7584		Triacylglycerol	TAG Ester	100009715
9190			TAG53:7-FA18:3	DMS-MS	54258			0.96		0.5015	0.6505		0.9688	0.9259		Triacylglycerol	TAG Ester	100010406
9199			TAG54:0-FA16:0	DMS-MS	53732			2.69		9.8001e-06	0.0007		0.3935	1.0592		Triacylglycerol	TAG Ester	100009880
9201			TAG54:0-FA18:0	DMS-MS	54068			0.79		0.2319	0.3973		0.8631	0.685		Triacylglycerol	TAG Ester	100010216
9210			TAG54:1-FA16:0	DMS-MS	54429			3.4		1.3405e-05	0.0009		0.3318	1.129		Triacylglycerol	TAG Ester	100010577
9213			TAG54:1-FA18:0	DMS-MS	54069			0.63		0.0616	0.165		0.9375	0.5887		Triacylglycerol	TAG Ester	100010217
9214			TAG54:1-FA18:1	DMS-MS	53568			2.05		0.0013	0.0127		0.4781	0.9811		Triacylglycerol	TAG Ester	100009716
9215			TAG54:1-FA20:0	DMS-MS	54430			3.49		0.0001	0.0027		0.3	1.0473		Triacylglycerol	TAG Ester	100010578
9216			TAG54:1-FA20:1	DMS-MS	54431			3.23		0.0007	0.008		0.286	0.9233		Triacylglycerol	TAG Ester	100010579
9236			TAG54:2-FA16:0	DMS-MS	53733			2.48		0.0013	0.0123		0.3476	0.8637		Triacylglycerol	TAG Ester	100009881
9239			TAG54:2-FA18:0	DMS-MS	54259			0.94		0.8459	0.8823		0.5604	0.5282		Triacylglycerol	TAG Ester	100010407
9240			TAG54:2-FA18:1	DMS-MS	54070			1.47		0.1085	0.2378		0.4387	0.6432		Triacylglycerol	TAG Ester	100010218
9241			TAG54:2-FA18:2	DMS-MS	54432			1.1		0.4127	0.5784		0.7719	0.8478		Triacylglycerol	TAG Ester	100010580
9243			TAG54:2-FA20:0	DMS-MS	53905			2.66		9.6135e-06	0.0007		0.5148	1.3696		Triacylglycerol	TAG Ester	100010053
9244			TAG54:2-FA20:1	DMS-MS	53393			3.29		0.0005	0.0065		0.2545	0.8379		Triacylglycerol	TAG Ester	100009541
9245			TAG54:2-FA20:2	DMS-MS	53394			1.75		0.0044	0.0291		0.6326	1.1099		Triacylglycerol	TAG Ester	100009542
9252			TAG54:3-FA16:0	DMS-MS	53569			2		8.9708e-05	0.0025		0.5218	1.0425		Triacylglycerol	TAG Ester	100009717
9253			TAG54:3-FA16:1	DMS-MS	54260			1.67		0.0076	0.0412		0.6584	1.0995		Triacylglycerol	TAG Ester	100010408
9255			TAG54:3-FA18:0	DMS-MS	54604			0.66		0.0017	0.014		0.7117	0.4688		Triacylglycerol	TAG Ester	100010752
9256			TAG54:3-FA18:1	DMS-MS	53906			1.66		0.1867	0.3497		0.2464	0.4094		Triacylglycerol	TAG Ester	100010054
9257			TAG54:3-FA18:2	DMS-MS	54433			0.84		0.1379	0.2801		0.6508	0.5468		Triacylglycerol	TAG Ester	100010581
9258			TAG54:3-FA18:3	DMS-MS	54605			0.96		0.8656	0.8932		0.9569	0.9197		Triacylglycerol	TAG Ester	100010753
9260			TAG54:3-FA20:1	DMS-MS	54434			2.32		0.0014	0.0131		0.4482	1.0405		Triacylglycerol	TAG Ester	100010582
9261			TAG54:3-FA20:2	DMS-MS	54261			2.06		2.5865e-05	0.0013		0.5658	1.1676		Triacylglycerol	TAG Ester	100010409
9262			TAG54:3-FA20:3	DMS-MS	53395			1.64		0.074	0.1853		0.6061	0.9927		Triacylglycerol	TAG Ester	100009543
9268			TAG54:4-FA16:0	DMS-MS	53734			1.42		0.0956	0.2196		0.8051	1.146		Triacylglycerol	TAG Ester	100009882
9269			TAG54:4-FA16:1	DMS-MS	53570			1.2		0.2164	0.3809		0.9499	1.1429		Triacylglycerol	TAG Ester	100009718
9271			TAG54:4-FA18:0	DMS-MS	53907			0.67		0.0962	0.2201		0.7764	0.5177		Triacylglycerol	TAG Ester	100010055
9272			TAG54:4-FA18:1	DMS-MS	54435			0.93		0.6178	0.7308		0.4446	0.4122		Triacylglycerol	TAG Ester	100010583
9273			TAG54:4-FA18:2	DMS-MS	54262			1		0.9589	0.8986		0.4937	0.4957		Triacylglycerol	TAG Ester	100010410
9274			TAG54:4-FA18:3	DMS-MS	54436			1.02		0.8437	0.8823		0.7662	0.7778		Triacylglycerol	TAG Ester	100010584
9276			TAG54:4-FA20:1	DMS-MS	54263			1.19		0.2466	0.4113		0.6935	0.8246		Triacylglycerol	TAG Ester	100010411
9277			TAG54:4-FA20:2	DMS-MS	53908			1.14		0.4061	0.5741		0.8869	1.0067		Triacylglycerol	TAG Ester	100010056
9278			TAG54:4-FA20:3	DMS-MS	53909			1.67		0.0002	0.0039		0.6021	1.003		Triacylglycerol	TAG Ester	100010057
9279			TAG54:4-FA20:4	DMS-MS	54437			1.23		0.2107	0.3771		0.6267	0.772		Triacylglycerol	TAG Ester	100010585
9280			TAG54:4-FA22:1	DMS-MS	54438			0.99		0.9822	0.8986		0.5453	0.542		Triacylglycerol	TAG Ester	100010586
9281			TAG54:4-FA22:4	DMS-MS	53571			1.47		0.036	0.1133		0.7116	1.0439		Triacylglycerol	TAG Ester	100009719
9286			TAG54:5-FA16:0	DMS-MS	54439			1.52		0.1232	0.2594		0.9061	1.3812		Triacylglycerol	TAG Ester	100010587
9287			TAG54:5-FA16:1	DMS-MS	53735			0.87		0.2749	0.447		1.1225	0.9787		Triacylglycerol	TAG Ester	100009883
9289			TAG54:5-FA18:0	DMS-MS	54440			0.78		0.2431	0.4081		0.9423	0.7389		Triacylglycerol	TAG Ester	100010588
9290			TAG54:5-FA18:1	DMS-MS	53736			0.85		0.6711	0.77		0.5573	0.4763		Triacylglycerol	TAG Ester	100009884
9291			TAG54:5-FA18:2	DMS-MS	53910			0.76		0.4987	0.6493		0.6108	0.4668		Triacylglycerol	TAG Ester	100010058
9292			TAG54:5-FA18:3	DMS-MS	54441			0.98		0.8755	0.8947		0.6013	0.5867		Triacylglycerol	TAG Ester	100010589
9295			TAG54:5-FA20:2	DMS-MS	53396			0.73		0.1491	0.2966		1.3343	0.9674		Triacylglycerol	TAG Ester	100009544
9296			TAG54:5-FA20:3	DMS-MS	53737			1.35		0.0124	0.0554		0.6409	0.8622		Triacylglycerol	TAG Ester	100009885
9297			TAG54:5-FA20:4	DMS-MS	54264			1.57		0.0373	0.1162		0.7936	1.2421		Triacylglycerol	TAG Ester	100010412
9298			TAG54:5-FA20:5	DMS-MS	54265			1.04		0.8941	0.8986		0.5964	0.618		Triacylglycerol	TAG Ester	100010413
9299			TAG54:5-FA22:1	DMS-MS	54442			0.93		0.7547	0.8255		0.6437	0.5968		Triacylglycerol	TAG Ester	100010590
9300			TAG54:5-FA22:4	DMS-MS	54071			1.68		0.0012	0.0121		0.7511	1.2619		Triacylglycerol	TAG Ester	100010219
9301			TAG54:5-FA22:5	DMS-MS	54606			1.13		0.6172	0.7308		0.8204	0.9294		Triacylglycerol	TAG Ester	100010754
9306			TAG54:6-FA16:0	DMS-MS	53572			1.24		0.4131	0.5784		0.7795	0.9658		Triacylglycerol	TAG Ester	100009720
9307			TAG54:6-FA16:1	DMS-MS	53738			1.06		0.8321	0.8792		0.8695	0.9176		Triacylglycerol	TAG Ester	100009886
9310			TAG54:6-FA18:1	DMS-MS	54072			0.98		0.9715	0.8986		0.5987	0.5878		Triacylglycerol	TAG Ester	100010220
9311			TAG54:6-FA18:2	DMS-MS	54073			1.13		0.7232	0.8014		0.3958	0.4457		Triacylglycerol	TAG Ester	100010221
9312			TAG54:6-FA18:3	DMS-MS	53739			1		0.8938	0.8986		0.6315	0.6324		Triacylglycerol	TAG Ester	100009887
9316			TAG54:6-FA20:3	DMS-MS	54074			1.2		0.1274	0.2652		0.8804	1.0574		Triacylglycerol	TAG Ester	100010222
9317			TAG54:6-FA20:4	DMS-MS	53911			1.31		0.1021	0.2302		0.7872	1.0341		Triacylglycerol	TAG Ester	100010059
9318			TAG54:6-FA20:5	DMS-MS	54607			1.57		0.1262	0.2634		0.5433	0.8529		Triacylglycerol	TAG Ester	100010755
9321			TAG54:6-FA22:5	DMS-MS	53397			1.48		0.0225	0.0816		0.6903	1.0202		Triacylglycerol	TAG Ester	100009545
9322			TAG54:6-FA22:6	DMS-MS	54608			1.37		0.0729	0.1841		0.6886	0.9468		Triacylglycerol	TAG Ester	100010756
9327			TAG54:7-FA16:1	DMS-MS	54266			1.37		0.0187	0.0742		0.9702	1.3315		Triacylglycerol	TAG Ester	100010414
9329			TAG54:7-FA18:1	DMS-MS	53573			0.74		0.0326	0.1066		1.309	0.9741		Triacylglycerol	TAG Ester	100009721
9330			TAG54:7-FA18:2	DMS-MS	54075			1.29		0.4103	0.5784		0.5382	0.6928		Triacylglycerol	TAG Ester	100010223
9331			TAG54:7-FA18:3	DMS-MS	53398			1.21		0.4803	0.6372		0.7225	0.8769		Triacylglycerol	TAG Ester	100009546
9335			TAG54:7-FA20:4	DMS-MS	53574			0.89		0.6191	0.7313		0.9101	0.8142		Triacylglycerol	TAG Ester	100009722
9336			TAG54:7-FA20:5	DMS-MS	53399			1.5		0.2127	0.379		0.5852	0.8774		Triacylglycerol	TAG Ester	100009547
9338			TAG54:7-FA22:5	DMS-MS	54443			1.42		0.0573	0.158		0.8669	1.2299		Triacylglycerol	TAG Ester	100010591
9339			TAG54:7-FA22:6	DMS-MS	54609			1.8		0.0117	0.0542		0.6302	1.1338		Triacylglycerol	TAG Ester	100010757
9346			TAG54:8-FA18:2	DMS-MS	53400			0.89		0.4259	0.5882		1.0042	0.898		Triacylglycerol	TAG Ester	100009548
9347			TAG54:8-FA18:3	DMS-MS	53740			1.07		0.6953	0.7849		0.6445	0.6892		Triacylglycerol	TAG Ester	100009888
9350			TAG54:8-FA20:4	DMS-MS	53741			0.69		0.0258	0.0885		1.089	0.7557		Triacylglycerol	TAG Ester	100009889
9351			TAG54:8-FA20:5	DMS-MS	54444			1.24		0.3754	0.5446		0.8145	1.0099		Triacylglycerol	TAG Ester	100010592
9354			TAG54:8-FA22:6	DMS-MS	54076			1.85		0.0095	0.0464		0.6399	1.1838		Triacylglycerol	TAG Ester	100010224
9377			TAG55:1-FA16:0	DMS-MS	54267			1.57		0.0395	0.1196		0.6505	1.0204		Triacylglycerol	TAG Ester	100010415
9381			TAG55:1-FA18:1	DMS-MS	54610			0.97		0.8109	0.8649		1.023	0.9942		Triacylglycerol	TAG Ester	100010758
9395			TAG55:2-FA18:1	DMS-MS	54268			0.94		0.6947	0.7849		0.9576	0.9016		Triacylglycerol	TAG Ester	100010416
9396			TAG55:2-FA18:2	DMS-MS	53742			0.94		0.5375	0.6748		1.0275	0.9686		Triacylglycerol	TAG Ester	100009890
9408			TAG55:3-FA18:1	DMS-MS	54077			2.08		0.0007	0.0078		0.4607	0.9568		Triacylglycerol	TAG Ester	100010225
9409			TAG55:3-FA18:2	DMS-MS	53575			0.87		0.2383	0.4024		0.8197	0.7095		Triacylglycerol	TAG Ester	100009723
9421			TAG55:4-FA18:1	DMS-MS	54611			1.23		0.2156	0.3809		0.6131	0.7564		Triacylglycerol	TAG Ester	100010759
9422			TAG55:4-FA18:2	DMS-MS	54078			1.45		0.0731	0.1841		0.5603	0.8143		Triacylglycerol	TAG Ester	100010226
9436			TAG55:5-FA18:1	DMS-MS	53912			0.93		0.5448	0.6774		0.9924	0.9189		Triacylglycerol	TAG Ester	100010060
9437			TAG55:5-FA18:2	DMS-MS	53913			0.98		0.9957	0.8986		0.6917	0.6759		Triacylglycerol	TAG Ester	100010061
9443			TAG55:5-FA20:4	DMS-MS	53914			0.83		0.4235	0.5874		0.6936	0.5774		Triacylglycerol	TAG Ester	100010062
9452			TAG55:6-FA18:1	DMS-MS	53915			1.03		0.6381	0.7485		0.9821	1.0112		Triacylglycerol	TAG Ester	100010063
9457			TAG55:6-FA20:3	DMS-MS	54445			0.99		0.903	0.8986		0.9811	0.9755		Triacylglycerol	TAG Ester	100010593
9458			TAG55:6-FA20:4	DMS-MS	54269			0.94		0.2732	0.4463		1.056	0.9905		Triacylglycerol	TAG Ester	100010417
9463			TAG55:7-FA15:0	DMS-MS	54270			0.9		0.6948	0.7849		0.9528	0.8596		Triacylglycerol	TAG Ester	100010418
9466			TAG55:7-FA18:1	DMS-MS	53916			1.15		0.049	0.1411		0.8533	0.9855		Triacylglycerol	TAG Ester	100010064
9470			TAG55:7-FA20:3	DMS-MS	53576			1.02		0.7152	0.7951		0.9824	1.002		Triacylglycerol	TAG Ester	100009724
9471			TAG55:7-FA20:4	DMS-MS	53917			1.04		0.4344	0.595		0.9637	1.0033		Triacylglycerol	TAG Ester	100010065
9475			TAG55:7-FA22:6	DMS-MS	54271			1.13		0.3247	0.493		0.8863	1.0046		Triacylglycerol	TAG Ester	100010419
9481			TAG55:8-FA20:4	DMS-MS	53743			1.03		0.6738	0.7721		0.9349	0.9627		Triacylglycerol	TAG Ester	100009891
9496			TAG56:1-FA16:0	DMS-MS	53401			2.08		0.0014	0.0131		0.4475	0.9319		Triacylglycerol	TAG Ester	100009549
9500			TAG56:1-FA18:1	DMS-MS	54080			1.21		0.1212	0.2567		0.7071	0.8583		Triacylglycerol	TAG Ester	100010228
9511			TAG56:10-FA18:2	DMS-MS	54079			0.85		0.2621	0.4322		0.8916	0.7622		Triacylglycerol	TAG Ester	100010227
9535			TAG56:2-FA16:0	DMS-MS	53402			1.93		0.0798	0.194		0.3907	0.7524		Triacylglycerol	TAG Ester	100009550
9537			TAG56:2-FA18:0	DMS-MS	54272			0.65		0.049	0.1411		1.0321	0.6742		Triacylglycerol	TAG Ester	100010420
9538			TAG56:2-FA18:1	DMS-MS	53577			1.15		0.3619	0.5331		0.6411	0.7396		Triacylglycerol	TAG Ester	100009725
9540			TAG56:2-FA20:0	DMS-MS	54273			1.88		0.004	0.0271		0.4266	0.8027		Triacylglycerol	TAG Ester	100010421
9541			TAG56:2-FA20:1	DMS-MS	53403			1.09		0.548	0.6788		0.7511	0.8208		Triacylglycerol	TAG Ester	100009551
9547			TAG56:3-FA16:0	DMS-MS	54612			1.44		0.0127	0.0559		0.7023	1.0144		Triacylglycerol	TAG Ester	100010760
9549			TAG56:3-FA18:0	DMS-MS	54613			0.83		0.3529	0.5255		1.0013	0.8292		Triacylglycerol	TAG Ester	100010761
9550			TAG56:3-FA18:1	DMS-MS	54446			1.03		0.8784	0.8953		0.6273	0.6465		Triacylglycerol	TAG Ester	100010594
9551			TAG56:3-FA18:2	DMS-MS	53404			0.92		0.533	0.6741		0.7062	0.6515		Triacylglycerol	TAG Ester	100009552
9553			TAG56:3-FA20:0	DMS-MS	53405			0.84		0.2787	0.4507		0.8689	0.7319		Triacylglycerol	TAG Ester	100009553
9554			TAG56:3-FA20:1	DMS-MS	53578			1.19		0.4524	0.6146		0.5999	0.7147		Triacylglycerol	TAG Ester	100009726
9555			TAG56:3-FA20:2	DMS-MS	53579			1.29		0.0434	0.1283		0.8258	1.0638		Triacylglycerol	TAG Ester	100009727
9561			TAG56:4-FA16:0	DMS-MS	54614			1		1	0.8986		0.6556	0.6556		Triacylglycerol	TAG Ester	100010762
9564			TAG56:4-FA18:0	DMS-MS	53406			1.31		0.0968	0.2201		0.7743	1.0152		Triacylglycerol	TAG Ester	100009554
9565			TAG56:4-FA18:1	DMS-MS	53744			1.17		0.2692	0.4422		0.645	0.7519		Triacylglycerol	TAG Ester	100009892
9566			TAG56:4-FA18:2	DMS-MS	53745			0.7		0.0911	0.214		0.695	0.4841		Triacylglycerol	TAG Ester	100009893
9569			TAG56:4-FA20:1	DMS-MS	54274			0.82		0.0876	0.2081		0.8648	0.7072		Triacylglycerol	TAG Ester	100010422
9570			TAG56:4-FA20:2	DMS-MS	53580			1.27		0.0126	0.0559		0.696	0.8851		Triacylglycerol	TAG Ester	100009728
9571			TAG56:4-FA20:3	DMS-MS	53746			1.23		0.5143	0.6593		0.7416	0.9094		Triacylglycerol	TAG Ester	100009894
9572			TAG56:4-FA20:4	DMS-MS	54615			0.79		0.3719	0.5421		0.7784	0.6149		Triacylglycerol	TAG Ester	100010763
9574			TAG56:4-FA22:4	DMS-MS	53918			1		1	0.8986		0.7201	0.7201		Triacylglycerol	TAG Ester	100010066
9578			TAG56:5-FA16:0	DMS-MS	54616			1.03		0.5822	0.7045		0.671	0.6926		Triacylglycerol	TAG Ester	100010764
9581			TAG56:5-FA18:0	DMS-MS	53919			0.85		0.081	0.1957		1.0868	0.9206		Triacylglycerol	TAG Ester	100010067
9582			TAG56:5-FA18:1	DMS-MS	53920			0.85		0.3618	0.5331		0.9675	0.8265		Triacylglycerol	TAG Ester	100010068
9583			TAG56:5-FA18:2	DMS-MS	54275			0.76		0.4666	0.622		0.8089	0.6164		Triacylglycerol	TAG Ester	100010423
9586			TAG56:5-FA20:1	DMS-MS	54447			0.92		0.8422	0.8823		0.8071	0.7464		Triacylglycerol	TAG Ester	100010595
9587			TAG56:5-FA20:2	DMS-MS	53407			0.62		0.0004	0.0055		1.302	0.8057		Triacylglycerol	TAG Ester	100009555
9588			TAG56:5-FA20:3	DMS-MS	54448			1.02		0.872	0.8938		0.9736	0.9904		Triacylglycerol	TAG Ester	100010596
9589			TAG56:5-FA20:4	DMS-MS	54449			1.07		0.8372	0.8823		0.8525	0.9134		Triacylglycerol	TAG Ester	100010597
9592			TAG56:5-FA22:4	DMS-MS	54276			1.89		2.1904e-05	0.0012		0.5072	0.9589		Triacylglycerol	TAG Ester	100010424
9593			TAG56:5-FA22:5	DMS-MS	53581			1.3		0.2221	0.3868		0.7143	0.927		Triacylglycerol	TAG Ester	100009729
9597			TAG56:6-FA16:0	DMS-MS	54617			1.49		0.0405	0.1217		0.8019	1.1923		Triacylglycerol	TAG Ester	100010765
9600			TAG56:6-FA18:0	DMS-MS	53921			1.02		0.8882	0.8986		1.0265	1.0445		Triacylglycerol	TAG Ester	100010069
9601			TAG56:6-FA18:1	DMS-MS	54277			1.35		0.2141	0.3799		1.029	1.3912		Triacylglycerol	TAG Ester	100010425
9602			TAG56:6-FA18:2	DMS-MS	54081			1.22		0.5637	0.6901		0.6144	0.7502		Triacylglycerol	TAG Ester	100010229
9603			TAG56:6-FA18:3	DMS-MS	53747			1.33		0.1373	0.2796		0.746	0.9905		Triacylglycerol	TAG Ester	100009895
9606			TAG56:6-FA20:2	DMS-MS	54082			0.91		0.5587	0.687		1.0864	0.9871		Triacylglycerol	TAG Ester	100010230
9607			TAG56:6-FA20:3	DMS-MS	53408			1.34		0.0965	0.2201		0.8361	1.1213		Triacylglycerol	TAG Ester	100009556
9608			TAG56:6-FA20:4	DMS-MS	54618			1.33		0.0882	0.2089		0.8831	1.175		Triacylglycerol	TAG Ester	100010766
9609			TAG56:6-FA20:5	DMS-MS	54278			0.82		0.4119	0.5784		0.7891	0.6493		Triacylglycerol	TAG Ester	100010426
9611			TAG56:6-FA22:4	DMS-MS	53922			1.32		0.0331	0.1073		0.7281	0.9585		Triacylglycerol	TAG Ester	100010070
9612			TAG56:6-FA22:5	DMS-MS	54083			1.35		0.0115	0.0537		0.7068	0.9526		Triacylglycerol	TAG Ester	100010231
9613			TAG56:6-FA22:6	DMS-MS	53582			1.34		0.3001	0.4772		0.6938	0.927		Triacylglycerol	TAG Ester	100009730
9617			TAG56:7-FA16:0	DMS-MS	53748			1.61		0.0509	0.145		0.6518	1.0518		Triacylglycerol	TAG Ester	100009896
9618			TAG56:7-FA16:1	DMS-MS	53583			1.34		0.1123	0.2429		0.9684	1.2938		Triacylglycerol	TAG Ester	100009731
9619			TAG56:7-FA18:0	DMS-MS	53749			0.95		0.648	0.7534		0.8806	0.8335		Triacylglycerol	TAG Ester	100009897
9620			TAG56:7-FA18:1	DMS-MS	53584			1.3		0.0538	0.1504		0.8479	1.0999		Triacylglycerol	TAG Ester	100009732
9621			TAG56:7-FA18:2	DMS-MS	53409			1		1	0.8986		0.4877	0.4877		Triacylglycerol	TAG Ester	100009557
9622			TAG56:7-FA18:3	DMS-MS	53585			1		1	0.8986		1	1		Triacylglycerol	TAG Ester	100009733
9626			TAG56:7-FA20:3	DMS-MS	53410			1.24		0.3158	0.4876		0.8887	1.1011		Triacylglycerol	TAG Ester	100009558
9627			TAG56:7-FA20:4	DMS-MS	53750			1.3		0.0887	0.2095		0.9407	1.2194		Triacylglycerol	TAG Ester	100009898
9628			TAG56:7-FA20:5	DMS-MS	54279			0.9		0.3778	0.546		0.8487	0.7604		Triacylglycerol	TAG Ester	100010427
9630			TAG56:7-FA22:4	DMS-MS	54084			0.94		0.7898	0.8483		0.9399	0.8834		Triacylglycerol	TAG Ester	100010232
9631			TAG56:7-FA22:5	DMS-MS	54450			1.33		0.053	0.1494		0.7692	1.0235		Triacylglycerol	TAG Ester	100010598
9632			TAG56:7-FA22:6	DMS-MS	54619			1.81		0.0305	0.1016		0.393	0.7102		Triacylglycerol	TAG Ester	100010767
9636			TAG56:8-FA16:0	DMS-MS	53923			1.76		0.0114	0.0536		0.6161	1.0861		Triacylglycerol	TAG Ester	100010071
9637			TAG56:8-FA16:1	DMS-MS	54085			1.29		0.1905	0.353		1.0189	1.3192		Triacylglycerol	TAG Ester	100010233
9639			TAG56:8-FA18:1	DMS-MS	54280			0.97		0.7638	0.831		1.0683	1.0331		Triacylglycerol	TAG Ester	100010428
9640			TAG56:8-FA18:2	DMS-MS	53411			0.81		0.3012	0.4772		0.7217	0.5826		Triacylglycerol	TAG Ester	100009559
9641			TAG56:8-FA18:3	DMS-MS	53924			1		1	0.8986		1	1		Triacylglycerol	TAG Ester	100010072
9645			TAG56:8-FA20:4	DMS-MS	54451			1.21		0.3422	0.5164		0.9022	1.0896		Triacylglycerol	TAG Ester	100010599
9646			TAG56:8-FA20:5	DMS-MS	53751			0.86		0.2473	0.4113		0.9848	0.8423		Triacylglycerol	TAG Ester	100009899
9648			TAG56:8-FA22:5	DMS-MS	54620			1.29		0.1635	0.3184		0.8554	1.0993		Triacylglycerol	TAG Ester	100010768
9649			TAG56:8-FA22:6	DMS-MS	53412			1.36		0.0914	0.2141		0.6078	0.8252		Triacylglycerol	TAG Ester	100009560
9660			TAG56:9-FA20:4	DMS-MS	54622			1		1	0.8986		1	1		Triacylglycerol	TAG Ester	100010770
9661			TAG56:9-FA20:5	DMS-MS	53925			0.9		0.7815	0.8427		0.7649	0.6907		Triacylglycerol	TAG Ester	100010073
9664			TAG56:9-FA22:6	DMS-MS	54452			1.3		0.0754	0.1866		0.7828	1.0206		Triacylglycerol	TAG Ester	100010600
9692			TAG57:2-FA18:1	DMS-MS	54086			1.25		0.2361	0.4008		0.6653	0.8311		Triacylglycerol	TAG Ester	100010234
9702			TAG57:3-FA18:2	DMS-MS	53586			1.07		0.6099	0.7248		0.7696	0.8219		Triacylglycerol	TAG Ester	100009734
9771			TAG57:8-FA22:6	DMS-MS	54454			1.23		0.0031	0.0221		0.9266	1.1374		Triacylglycerol	TAG Ester	100010602
9780			TAG57:9-FA22:6	DMS-MS	53413			1.08		0.0683	0.1766		0.9716	1.0509		Triacylglycerol	TAG Ester	100009561
9798			TAG58:10-FA18:2	DMS-MS	54281			1.01		0.907	0.8986		0.8113	0.8226		Triacylglycerol	TAG Ester	100010429
9805			TAG58:10-FA22:5	DMS-MS	53752			0.79		0.2735	0.4463		1.0642	0.8443		Triacylglycerol	TAG Ester	100009900
9806			TAG58:10-FA22:6	DMS-MS	53587			0.79		0.2233	0.3881		0.8841	0.7004		Triacylglycerol	TAG Ester	100009735
9837			TAG58:2-FA18:1	DMS-MS	53753			1.01		0.983	0.8986		0.624	0.6278		Triacylglycerol	TAG Ester	100009901
9848			TAG58:3-FA18:1	DMS-MS	54282			0.9		0.679	0.7753		0.7449	0.6707		Triacylglycerol	TAG Ester	100010430
9873			TAG58:5-FA18:1	DMS-MS	53588			1		1	0.8986		0.6488	0.6488		Triacylglycerol	TAG Ester	100009736
9887			TAG58:6-FA16:0	DMS-MS	53589			0.82		0.6101	0.7248		0.869	0.7116		Triacylglycerol	TAG Ester	100009737
9889			TAG58:6-FA18:0	DMS-MS	54455			0.7		0.0011	0.0112		1.1133	0.7778		Triacylglycerol	TAG Ester	100010603
9890			TAG58:6-FA18:1	DMS-MS	53754			0.88		0.5265	0.6709		0.6538	0.5779		Triacylglycerol	TAG Ester	100009902
9900			TAG58:6-FA22:4	DMS-MS	53415			1.29		0.1057	0.2358		0.8146	1.0472		Triacylglycerol	TAG Ester	100009563
9901			TAG58:6-FA22:5	DMS-MS	53590			1.14		0.394	0.5607		1.1422	1.3055		Triacylglycerol	TAG Ester	100009738
9905			TAG58:7-FA16:0	DMS-MS	53591			2.54		0.0205	0.078		0.4646	1.1785		Triacylglycerol	TAG Ester	100009739
9907			TAG58:7-FA18:0	DMS-MS	53416			0.81		0.6674	0.7678		0.7479	0.6087		Triacylglycerol	TAG Ester	100009564
9908			TAG58:7-FA18:1	DMS-MS	54284			1.35		0.263	0.4329		0.6766	0.9136		Triacylglycerol	TAG Ester	100010432
9909			TAG58:7-FA18:2	DMS-MS	53926			1.64		0.0747	0.1859		0.8422	1.3771		Triacylglycerol	TAG Ester	100010074
9915			TAG58:7-FA20:4	DMS-MS	54456			0.92		0.1089	0.2378		0.8599	0.7898		Triacylglycerol	TAG Ester	100010604
9918			TAG58:7-FA22:4	DMS-MS	54623			0.84		0.4659	0.622		1.1777	0.9856		Triacylglycerol	TAG Ester	100010771
9919			TAG58:7-FA22:5	DMS-MS	53417			0.9		0.4972	0.6484		1.0562	0.9546		Triacylglycerol	TAG Ester	100009565
9920			TAG58:7-FA22:6	DMS-MS	53418			0.62		0.0066	0.0375		0.9075	0.5666		Triacylglycerol	TAG Ester	100009566
9926			TAG58:8-FA18:1	DMS-MS	54457			1.32		0.3779	0.546		0.6668	0.8786		Triacylglycerol	TAG Ester	100010605
9927			TAG58:8-FA18:2	DMS-MS	53755			1		1	0.8986		0.6632	0.6632		Triacylglycerol	TAG Ester	100009903
9932			TAG58:8-FA20:3	DMS-MS	54088			1		1	0.8986		1	1		Triacylglycerol	TAG Ester	100010236
9937			TAG58:8-FA22:5	DMS-MS	53756			1.05		0.7362	0.8136		1.0497	1.1		Triacylglycerol	TAG Ester	100009904
9938			TAG58:8-FA22:6	DMS-MS	53419			1.03		0.8971	0.8986		0.7776	0.7996		Triacylglycerol	TAG Ester	100009567
9944			TAG58:9-FA18:1	DMS-MS	54089			1.12		0.561	0.6888		0.7117	0.7961		Triacylglycerol	TAG Ester	100010237
9945			TAG58:9-FA18:2	DMS-MS	54624			1		0.8982	0.8986		0.9709	0.9737		Triacylglycerol	TAG Ester	100010772
9950			TAG58:9-FA20:4	DMS-MS	53927			1		1	0.8986		0.9002	0.9002		Triacylglycerol	TAG Ester	100010075
9953			TAG58:9-FA22:5	DMS-MS	53420			1.19		0.3163	0.4876		1.0102	1.1976		Triacylglycerol	TAG Ester	100009568
9954			TAG58:9-FA22:6	DMS-MS	54459			1.2		0.174	0.3342		0.9338	1.1198		Triacylglycerol	TAG Ester	100010607
10050			TAG60:10-FA22:5	DMS-MS	53757			0.77		0.2328	0.398		0.7499	0.5756		Triacylglycerol	TAG Ester	100009905
10051			TAG60:10-FA22:6	DMS-MS	53758			1		1	0.8986		1	1		Triacylglycerol	TAG Ester	100009906
10064			TAG60:11-FA22:5	DMS-MS	54090			1.13		0.6436	0.7518		0.8536	0.9625		Triacylglycerol	TAG Ester	100010238
10077			TAG60:12-FA22:6	DMS-MS	54285			1		1	0.8986		1	1		Triacylglycerol	TAG Ester	100010433
10504	MAG	Ester	MAG(12:0)	DMS-MS	62002			0.73		0.0535	0.1504		1.4052	1.0284		MAG	Ester	100020128
10505			MAG(14:0)	DMS-MS	62028			0.62		0.0002	0.0037		1.4971	0.9256		MAG	Ester	100020155
10506			MAG(14:1)	DMS-MS	62004			0.53		0.0042	0.0283		2.4092	1.2686		MAG	Ester	100020131
10507			MAG(15:0)	DMS-MS	62005			1.01		0.9073	0.8986		1.0489	1.0563		MAG	Ester	100020132
10508			MAG(16:0)	DMS-MS	62006			0.59		0.0372	0.1162		1.0143	0.5944		MAG	Ester	100020133
10509			MAG(16:1)	DMS-MS	62007			0.6		6.6313e-05	0.0023		1.7688	1.0602		MAG	Ester	100020134
10510			MAG(17:0)	DMS-MS	62008			0.54		0.0098	0.0471		1.3051	0.7057		MAG	Ester	100020135
10511			MAG(18:0)	DMS-MS	62009			0.6		0.105	0.2355		0.9422	0.5661		MAG	Ester	100020136
10512			MAG(18:1)	DMS-MS	62010			0.78		0.0166	0.0677		1.2159	0.9486		MAG	Ester	100020137
10513			MAG(18:2)	DMS-MS	62011			0.61		0.018	0.0721		1.5396	0.9404		MAG	Ester	100020138
10514			MAG(18:3)	DMS-MS	62012			0.96		0.8411	0.8823		1.1396	1.0953		MAG	Ester	100020139
10515			MAG(18:4)	DMS-MS	62013			0.8		0.1467	0.2944		0.8878	0.7117		MAG	Ester	100020140
10516			MAG(20:0)	DMS-MS	62014			0.82		0.437	0.5967		1.0695	0.8761		MAG	Ester	100020141
10517			MAG(20:1)	DMS-MS	62015			1.33		0.2587	0.4275		0.9275	1.2305		MAG	Ester	100020142
10518			MAG(20:2)	DMS-MS	62016			0.95		0.816	0.8666		0.8103	0.7659		MAG	Ester	100020143
10519			MAG(20:3)	DMS-MS	62017			1		1	0.8986		0.9566	0.9566		MAG	Ester	100020144
10520			MAG(20:4)	DMS-MS	62018			1		1	0.8986		1	1		MAG	Ester	100020145
10521			MAG(20:5)	DMS-MS	62019			0.63		0.0572	0.158		1.2573	0.7902		MAG	Ester	100020146
10522			MAG(22:0)	DMS-MS	62020			0.93		0.4782	0.6354		0.9324	0.8653		MAG	Ester	100020147
10523			MAG(22:1)	DMS-MS	62021			0.95		0.7371	0.8136		0.8713	0.8294		MAG	Ester	100020148
10524			MAG(22:2)	DMS-MS	62022			1		1	0.8986		0.751	0.751		MAG	Ester	100020149
10526			MAG(22:5)	DMS-MS	62024			1		1	0.8986		0.6823	0.6823		MAG	Ester	100020151
10527			MAG(22:6)	DMS-MS	62025			0.83		0.512	0.6593		0.8087	0.6699		MAG	Ester	100020152
10528			MAG(24:0)	DMS-MS	62026			0.78		0.2381	0.4024		1.0532	0.826		MAG	Ester	100020153
10529			MAG(24:1)	DMS-MS	62027			1.11		0.608	0.7243		0.6752	0.7497		MAG	Ester	100020154
