# Supplementary material for: A nutrient responsive lipase mediates gut-brain communication to regulate insulin secretion in Drosophila
Source: Nat Commun. 2024 May 23;15:4410. doi: 10.1038/s41467-024-48851-8 (PMC11116528; doi:10.1038/s41467-024-48851-8)
Supplement: Supplementary file 5 — Supplementary Data 2 [file 41467_2024_48851_MOESM5_ESM.xlsx]

## Sheet: Metabolomics
Supplementary Data 2
Biochemicals profiled in this study										Fold Change		Stastistical Values			Mean Values			Super Pathway	Sub Pathway	Chemical ID	CAS	RI	Mass
										Mutant MB6 Control		Mutant MB6 Control			Control	Mutant MB6
Pathway Sort Order	Super Pathway	Sub Pathway	Biochemical Name	Platform	Comp ID	KEGG	HMDB	PUBCHEM	X		X	p-value	q-value	X			X
1	Amino Acid	Glycine, Serine and Threonine Metabolism	glycine	LC/MS pos early	58	C00037	HMDB00123	750		0.92		0.1031	0.1006		1.0371	0.9501		Amino Acid	Glycine, Serine and Threonine Metabolism	340	56-40-6	1375	76.0393
2			N-acetylglycine	LC/MS pos early	27710		HMDB00532	10972		1.01		0.9613	0.4492		1.0595	1.0687		Amino Acid	Glycine, Serine and Threonine Metabolism	100001006	543-24-8	826	118.05
4			sarcosine	LC/MS pos early	1516	C00213	HMDB00271	1088		0.4		0.0049	0.0129		0.9152	0.362		Amino Acid	Glycine, Serine and Threonine Metabolism	1023	107-97-1	1280	90.055
6			betaine	LC/MS pos early	3141	C00719	HMDB00043	247		1.11		0.5574	0.3295		1.1997	1.3354		Amino Acid	Glycine, Serine and Threonine Metabolism	799	107-43-7	1064	118.086
9			serine	LC/MS pos early	1648	C00065	HMDB00187	5951		1.1		0.0959	0.0966		1.0512	1.1563		Amino Acid	Glycine, Serine and Threonine Metabolism	503	56-45-1	1239	106.05
10			N-acetylserine	LC/MS polar	37076		HMDB02931	65249		1.14		0.1526	0.1309		0.8571	0.9737		Amino Acid	Glycine, Serine and Threonine Metabolism	100001851	97-14-3	2000	146.046
15			2-methylserine	LC/MS pos early	53229	C02115		94309		1.51		0.0319	0.0433		1.6744	2.5339		Amino Acid	Glycine, Serine and Threonine Metabolism	100009246		1652	120.066
16			threonine	LC/MS pos early	1284	C00188	HMDB00167	6288		0.75		0.1313	0.1183		2.0598	1.5537		Amino Acid	Glycine, Serine and Threonine Metabolism	564	72-19-5	1514	120.066
17			N-acetylthreonine	LC/MS neg	33939		HMDB62557	152204		0.5		0.0221	0.0354		2.4907	1.2444		Amino Acid	Glycine, Serine and Threonine Metabolism	100001274	17093-74-2	821.6	160.062
19			phosphothreonine	LC/MS pos early	37453	C12147		1016		1.86		0.0158	0.0295		1.1008	2.0434		Amino Acid	Glycine, Serine and Threonine Metabolism	100002076	27530-80-9	605	200.032
21			homoserine	LC/MS polar	18351	C00263	HMDB00719	12647		1.38		0.1339	0.1199		1.7897	2.4673		Amino Acid	Glycine, Serine and Threonine Metabolism	100000458	672-15-1	2875.8	118.051
23			homoserine lactone	LC/MS pos early	15696	C02926		445963		0.78		0.4358	0.2722		1.0668	0.8325		Amino Acid	Glycine, Serine and Threonine Metabolism	100000262	2185-02-06	1980	102.055
28		Alanine and Aspartate Metabolism	alanine	LC/MS pos early	1126	C00041	HMDB00161	5950		0.93		0.0337	0.0448		0.9975	0.9264		Amino Acid	Alanine and Aspartate Metabolism	811	56-41-7	1700	90.055
30			N-acetylalanine	LC/MS polar	1585	C02847	HMDB00766	88064		1.09		0.3123	0.2099		0.732	0.7948		Amino Acid	Alanine and Aspartate Metabolism	1110	97-69-8	1564.8	130.051
31			N-methylalanine	LC/MS pos early	37069	C02721	HMDB01906	5288725		0.96		0.8542	0.4175		1.5962	1.5363		Amino Acid	Alanine and Aspartate Metabolism	100001823	600-21-5	1580	104.071
35			aspartate	LC/MS pos early	443	C00049	HMDB00191	5960		1.89		0.0007	0.0039		0.5094	0.9644		Amino Acid	Alanine and Aspartate Metabolism	234	56-84-8	1165	134.045
36			N-acetylaspartate (NAA)	LC/MS polar	22185	C01042	HMDB00812	65065		1.52		0.0714	0.0807		1.617	2.4506		Amino Acid	Alanine and Aspartate Metabolism	100000787	997-55-7;997-55-7	3143	174.041
39			asparagine	LC/MS pos early	512	C00152	HMDB00168	6267		1.05		0.5766	0.3335		1.0169	1.0675		Amino Acid	Alanine and Aspartate Metabolism	917	70-47-3	1225	133.061
40			N-acetylasparagine	LC/MS pos early	33942		HMDB06028	99715		0.74		0.0305	0.0425		1.2492	0.9264		Amino Acid	Alanine and Aspartate Metabolism	100001257	4033-40-3	785	175.071
42		Glutamate Metabolism	glutamate	LC/MS pos early	57	C00025	HMDB00148	611		0.88		0.3265	0.2171		1.4547	1.2761		Amino Acid	Glutamate Metabolism	561	56-86-0	1500	148.06
43			glutamine	LC/MS pos early	53	C00064	HMDB00641	5961		1.17		0.0473	0.0592		1.141	1.3354		Amino Acid	Glutamate Metabolism	563	56-85-9	1291	147.076
45			N-acetylglutamate	LC/MS polar	15720	C00624	HMDB01138	70914		1.15		0.0277	0.0402		0.8385	0.9607		Amino Acid	Glutamate Metabolism	100000282	5817-08-03	3106	188.056
46			N-acetylglutamine	LC/MS pos early	33943	C02716	HMDB06029	182230		1.11		0.6676	0.3596		0.9485	1.0499		Amino Acid	Glutamate Metabolism	100001253	2490-97-3	845	189.087
51			glutamate, gamma-methyl ester	LC/MS pos early	33487		HMDB61715	68662		0.71		0.1912	0.1525		1.3431	0.9596		Amino Acid	Glutamate Metabolism	100001103	1499-55-4;1499-55-4	2170	162.076
52			pyroglutamine*	LC/MS pos early	46225			134508		1		0.9871	0.4568		1.001	1.0009		Amino Acid	Glutamate Metabolism	100001540	2353-44-8	1900	129.066
55			gamma-aminobutyrate (GABA)	LC/MS pos early	1416	C00334	HMDB00112	119		1		0.9184	0.4357		1.014	1.019		Amino Acid	Glutamate Metabolism	141	56-12-2	2048	104.071
56			carboxyethyl-GABA	LC/MS pos early	40007		HMDB02201	2572		0.38		0.0073	0.0175		3.4481	1.3246		Amino Acid	Glutamate Metabolism	100003260	4386-03-02	2085	176.092
63			butyrylglutamine/isobutyrylglutamine	LC/MS neg	54934					0.9		0.8565	0.4176		5.8314	5.2231		Amino Acid	Glutamate Metabolism	100010911		1526	215.104
66		Histidine Metabolism	histidine	LC/MS neg	59	C00135	HMDB00177	6274		0.7		0.0021	0.0069		1.5988	1.1132		Amino Acid	Histidine Metabolism	355	5934-29-2	755.9	154.062
67			1-methylhistidine	LC/MS pos early	30460	C01152	HMDB00001	92105		1.67		0.0127	0.0254		0.2601	0.4341		Amino Acid	Histidine Metabolism	100001051	332-80-9	2755	170.092
68			3-methylhistidine	LC/MS neg	15677	C01152	HMDB00479	64969		2.38		0.0003	0.0022		0.6491	1.5443		Amino Acid	Histidine Metabolism	100000042	368-16-1	906.3	168.078
69			N-acetylhistidine	LC/MS pos early	33946	C02997	HMDB32055	75619		0.81		0.1461	0.1275		1.4	1.1358		Amino Acid	Histidine Metabolism	100001293	39145-52-3	2065	198.087
71			N-acetyl-1-methylhistidine*	LC/MS pos early	43255			193270		1.47		0.0116	0.0241		0.5813	0.852		Amino Acid	Histidine Metabolism	100004299		2100	212.103
75			imidazole propionate	LC/MS pos early	40730		HMDB02271	70630		0.41		0.0197	0.0335		0.8573	0.3499		Amino Acid	Histidine Metabolism	100003434	1074-59-5	2263	141.066
77			imidazole lactate	LC/MS pos early	15716	C05568	HMDB02320	440129		0.74		0.2224	0.1668		1.102	0.8134		Amino Acid	Histidine Metabolism	100000263	14403-45-3	2040	157.061
82			histamine	LC/MS pos early	1574	C00388	HMDB00870	774		0.94		0.716	0.3763		0.8452	0.7982		Amino Acid	Histidine Metabolism	354	51-45-6	3035	112.087
84			1-methyl-4-imidazoleacetate	LC/MS pos early	32350	C05828	HMDB02820	75810		1.35		0.2969	0.2031		0.2561	0.347		Amino Acid	Histidine Metabolism	100001208	2625-49-2	2064	141.066
88			4-imidazoleacetate	LC/MS pos early	32349	C02835	HMDB02024	96215		0.89		0.1188	0.1106		0.7767	0.6876		Amino Acid	Histidine Metabolism	100001207	645-65-8	2055	127.05
92			N-acetylhistamine	LC/MS pos early	48679	C05135	HMDB13253	69602		0.42		0.0013	0.0058		1.998	0.8382		Amino Acid	Histidine Metabolism	100006123	673-49-4	2287	154.097
96		Lysine Metabolism	lysine	LC/MS pos early	1301	C00047	HMDB00182	5962		1		0.9936	0.4568		1.3426	1.3476		Amino Acid	Lysine Metabolism	407	56-87-1	2850	147.113
98			N6-acetyllysine	LC/MS neg	36752	C02727	HMDB00206	92832		1.37		0.0101	0.0222		1.1341	1.5493		Amino Acid	Lysine Metabolism	100001734	692-04-6	1059	187.109
104			N6-carboxyethyllysine	LC/MS pos early	37458					0.43		0.2307	0.1709		2.1183	0.9207		Amino Acid	Lysine Metabolism	100001769	5746-03-02	2695	219.134
105			N6-methyllysine	LC/MS pos early	62860	C02728	HMDB02038	164795		0.37		0.0027	0.0083		2.7419	1.0224		Amino Acid	Lysine Metabolism	100003415	1188-07-4	2831	161.128
107			N6,N6,N6-trimethyllysine	LC/MS pos early	1498	C03793	HMDB01325	440120		1.33		0.0301	0.0423		1.0133	1.3508		Amino Acid	Lysine Metabolism	189	23284-33-5	2825	189.16
108			hydroxy-N6,N6,N6-trimethyllysine*	LC/MS pos early	62959					3.45		4.933e-05	0.0008		0.5205	1.7941		Amino Acid	Lysine Metabolism	100021123		2759	205.155
110			5-(galactosylhydroxy)-L-lysine	LC/MS pos early	43582					1.27		0.0016	0.0062		0.7053	0.8972		Amino Acid	Lysine Metabolism	100002462	32448-36-5	2755	325.161
111			fructosyllysine	LC/MS pos early	46227			123708		1.05		0.8822	0.4238		1.1442	1.1973		Amino Acid	Lysine Metabolism	100005373	21291-40-7	2784	309.166
112			saccharopine	LC/MS polar	1495	C00449	HMDB00279	160556		0.64		0.104	0.1006		2.1409	1.3629		Amino Acid	Lysine Metabolism	392	997-68-2	3991.9	275.125
115			2-oxoadipate	LC/MS polar	38347	C00322	HMDB00225	71		0.29		0.0017	0.0062		0.616	0.18		Amino Acid	Lysine Metabolism	92	3184-35-8	2635	159.03
121			pipecolate	LC/MS pos early	1444	C00408	HMDB00070	849		0.73		0.0268	0.0397		3.33	2.4373		Amino Acid	Lysine Metabolism	1025	4043-87-2	2200	130.086
127			N,N,N-trimethyl-5-aminovalerate	LC/MS pos early	57687					0.62		0.0714	0.0807		1.5908	0.9814		Amino Acid	Lysine Metabolism	100015962		2186	160.133
128		Phenylalanine Metabolism	phenylalanine	LC/MS pos early	64	C00079	HMDB00159	6140		1.17		0.0362	0.0474		0.9803	1.1464		Amino Acid	Phenylalanine Metabolism	460	63-91-2	2878	166.086
129			N-acetylphenylalanine	LC/MS neg	33950	C03519	HMDB00512	74839		1.17		0.2606	0.1882		0.8555	1.0026		Amino Acid	Phenylalanine Metabolism	100001256	2018-61-3	2597	206.082
137			phenyllactate (PLA)	LC/MS neg	22130	C05607	HMDB00779	3848		1.68		0.165	0.1379		1.0827	1.8239		Amino Acid	Phenylalanine Metabolism	100000774	828-01-3	2208	165.056
148		Tyrosine Metabolism	tyrosine	LC/MS pos early	1299	C00082	HMDB00158	6057		0.78		0.208	0.1602		0.9055	0.7068		Amino Acid	Tyrosine Metabolism	815	60-18-4	2430	182.081
149			N-acetyltyrosine	LC/MS neg	32390		HMDB00866	68310		0.66		0.0077	0.0184		1.0857	0.7145		Amino Acid	Tyrosine Metabolism	100001104	537-55-3	1680	222.077
154			tyramine	LC/MS pos early	1603	C00483	HMDB00306	5610		0.59		0.0751	0.0819		1.0168	0.6017		Amino Acid	Tyrosine Metabolism	1133	60-19-5	2540	138.091
162			3-(4-hydroxyphenyl)lactate	LC/MS neg	32197	C03672	HMDB00755	9378		1.6		0.1683	0.1388		0.8343	1.3346		Amino Acid	Tyrosine Metabolism	240	6482-98-0	1379	181.051
168			dihydoxyphenylalanine (L-DOPA)	LC/MS pos early	1576	C00355	HMDB00181	6047		1.02		0.8645	0.4191		1.147	1.1752		Amino Acid	Tyrosine Metabolism	1129	59-92-7;63-84-3	2215	198.076
171			dopamine	LC/MS pos early	12130	C03758	HMDB00073	681		0.97		0.9225	0.4357		0.7487	0.7286		Amino Acid	Tyrosine Metabolism	1748	62-31-7	2385	154.086
183			3,4-dihydroxyphenylacetate	LC/MS neg	18296	C01161	HMDB01336	547		0.19		0.0023	0.0074		1.4768	0.2768		Amino Acid	Tyrosine Metabolism	100000449	102-32-9	1040	123.045
223		Tryptophan Metabolism	tryptophan	LC/MS pos early	54	C00078	HMDB00929	6305		1.03		0.6837	0.3663		0.971	0.9965		Amino Acid	Tryptophan Metabolism	565	73-22-3	2986	205.097
234			kynurenine	LC/MS pos early	15140	C00328	HMDB00684	161166		0.39		0.0049	0.0129		2.9342	1.139		Amino Acid	Tryptophan Metabolism	100000265	2922-83-0	2739	209.092
238			kynurenate	LC/MS neg	1417	C01717	HMDB00715	3845		0.24		0.0063	0.0154		6.2899	1.5084		Amino Acid	Tryptophan Metabolism	98	492-27-3	2224	188.035
243			3-hydroxykynurenine	LC/MS pos early	22110	C02794	HMDB00732	89		0.29		0.0248	0.0379		0.9473	0.2755		Amino Acid	Tryptophan Metabolism	100000986	2147-61-7	2536	225.087
244			xanthurenate	LC/MS neg	15679	C02470	HMDB00881	5699		0.83		0.4252	0.2682		0.5722	0.4741		Amino Acid	Tryptophan Metabolism	100000015	59-007	1476	204.03
254			N-acetylserotonin	LC/MS neg	1500	C00978	HMDB01238	903		0.82		0.2904	0.2013		1.0775	0.887		Amino Acid	Tryptophan Metabolism	193	1210-83-9	2650	217.098
283		Leucine, Isoleucine and Valine Metabolism	leucine	LC/MS pos early	60	C00123	HMDB00687	6106		1.2		0.0213	0.0348		0.9809	1.1775		Amino Acid	Leucine, Isoleucine and Valine Metabolism	397	61-90-5	2864	132.102
284			N-acetylleucine	LC/MS neg	1587	C02710	HMDB11756	70912		0.88		0.473	0.2904		0.9403	0.8313		Amino Acid	Leucine, Isoleucine and Valine Metabolism	1082	1188-21-2	2400	172.098
288			1-carboxyethylleucine	LC/MS neg	62559					1.02		0.8093	0.4068		1.1044	1.1291		Amino Acid	Leucine, Isoleucine and Valine Metabolism	100020425		2663	202.108
290			4-methyl-2-oxopentanoate	LC/MS neg	22116	C00233	HMDB00695	70		0.51		0.0057	0.0143		1.5239	0.7809		Amino Acid	Leucine, Isoleucine and Valine Metabolism	100000551	816-66-0	2170	129.056
294			alpha-hydroxyisocaproate	LC/MS neg	22132	C03264	HMDB00746	83697		0.55		0.6074	0.3414		2.1247	1.1626		Amino Acid	Leucine, Isoleucine and Valine Metabolism	100000706	10303-64-7	1840	131.071
307			beta-hydroxyisovalerate	LC/MS polar	12129		HMDB00754	69362		0.69		0.1165	0.109		1.5152	1.049		Amino Acid	Leucine, Isoleucine and Valine Metabolism	1442	625-08-1	1149.8	117.056
323			isoleucine	LC/MS pos early	1125	C00407	HMDB00172	6306		1.22		0.0018	0.0062		0.9533	1.1637		Amino Acid	Leucine, Isoleucine and Valine Metabolism	376	73-32-5	2800	132.102
329			1-carboxyethylisoleucine	LC/MS neg	62558					1.5		0.919	0.4357		1.0217	1.5367		Amino Acid	Leucine, Isoleucine and Valine Metabolism	100020427		2628	202.108
330			3-methyl-2-oxovalerate	LC/MS neg	15676	C00671	HMDB03736	47		0.52		0.0014	0.0062		1.6832	0.8683		Amino Acid	Leucine, Isoleucine and Valine Metabolism	100000036	1460-34-0;51829-07-3	2064.2	129.056
331			2-hydroxy-3-methylvalerate	LC/MS neg	36746		HMDB00317	164623		0.5		0.7658	0.394		0.659	0.3305		Amino Acid	Leucine, Isoleucine and Valine Metabolism	100001541	488-15-3	1800	131.071
341			ethylmalonate	LC/MS polar	15765		HMDB00622	11756		0.45		0.016	0.0295		1.6864	0.7645		Amino Acid	Leucine, Isoleucine and Valine Metabolism	2054	601-75-2	2785	131.035
348			valine	LC/MS pos early	1649	C00183	HMDB00883	6287		1.25		0.0458	0.0581		1.0561	1.325		Amino Acid	Leucine, Isoleucine and Valine Metabolism	566	72-18-4	2479	118.086
352			1-carboxyethylvaline	LC/MS neg	62562					2.48		0.2003	0.1579		0.7754	1.9258		Amino Acid	Leucine, Isoleucine and Valine Metabolism	100020423		2008	188.093
354			3-methyl-2-oxobutyrate	LC/MS polar	44526	C00141	HMDB00019	49		0.44		0.001	0.0053		2.0615	0.9159		Amino Acid	Leucine, Isoleucine and Valine Metabolism	100000936	3715-29-5	911	115.04
355			alpha-hydroxyisovalerate	LC/MS polar	46537		HMDB00407	99823		1.17		0.6655	0.3595		1.3801	1.609		Amino Acid	Leucine, Isoleucine and Valine Metabolism	100001300	600-37-3	1052	117.056
359			3-hydroxyisobutyrate	LC/MS polar	1549	C06001	HMDB00336	87		0.99		0.7765	0.3943		2.2343	2.2012		Amino Acid	Leucine, Isoleucine and Valine Metabolism	111	2068-83-9	1619	103.04
364		Methionine, Cysteine, SAM and Taurine Metabolism	methionine	LC/MS pos early	1302	C00073	HMDB00696	6137		1.02		0.6295	0.3486		1.013	1.0358		Amino Acid	Methionine, Cysteine, SAM and Taurine Metabolism	415	63-68-3	2526	150.058
365			N-acetylmethionine	LC/MS neg	1589	C02712	HMDB11745	448580		1.37		0.4322	0.2717		1.0541	1.4462		Amino Acid	Methionine, Cysteine, SAM and Taurine Metabolism	1083	65-82-7	1787	190.054
366			N-formylmethionine	LC/MS neg	2829	C03145	HMDB01015	439750		0.93		0.583	0.3363		0.6988	0.6482		Amino Acid	Methionine, Cysteine, SAM and Taurine Metabolism	194	4289-98-9	1543.8	176.039
369			methionine sulfoxide	LC/MS pos early	18374	C02989	HMDB02005	158980		0.52		0.0011	0.0053		1.136	0.5871		Amino Acid	Methionine, Cysteine, SAM and Taurine Metabolism	100000039	3226-65-1	1272	166.053
370			N-acetylmethionine sulfoxide	LC/MS pos early	45428			193368		0.61		0.0034	0.0094		1.1182	0.6831		Amino Acid	Methionine, Cysteine, SAM and Taurine Metabolism	100005463	108646-71-5	880	208.064
374			S-adenosylmethionine (SAM)	LC/MS pos early	15915	C00019	HMDB01185	34756		0.73		0.0171	0.031		1.2275	0.8914		Amino Acid	Methionine, Cysteine, SAM and Taurine Metabolism	1263	24346-00-7;86867-01-8;86867-0108	3002	399.145
375			S-adenosylhomocysteine (SAH)	LC/MS neg	42382	C00021	HMDB00939	439155		1.32		0.1766	0.1439		0.4202	0.5543		Amino Acid	Methionine, Cysteine, SAM and Taurine Metabolism	197	979-92-0	1832.4	383.114
381			cystathionine	LC/MS pos early	15705	C02291	HMDB00099	439258		0.71		0.0279	0.0402		1.1732	0.8274		Amino Acid	Methionine, Cysteine, SAM and Taurine Metabolism	310	535-34-2	2270	223.075
383			cysteine	LC/MS pos early	1868	C00097	HMDB00574	5862		0.75		0.097	0.0968		1.0421	0.7813		Amino Acid	Methionine, Cysteine, SAM and Taurine Metabolism	800	52-90-4;56-89-3	1475	122.027
384			N-acetylcysteine	LC/MS pos early	1586	C06809	HMDB01890	12035		0.82		0.6955	0.3703		1.0694	0.878		Amino Acid	Methionine, Cysteine, SAM and Taurine Metabolism	1107	616-91-1	1416	164.038
386			S-methylcysteine sulfoxide	LC/MS pos early	43378		HMDB29432	82142		1.18		0.5355	0.3212		1.0475	1.2376		Amino Acid	Methionine, Cysteine, SAM and Taurine Metabolism	100002927	6853-87-8	900	152.038
389			cystine	LC/MS pos early	56	C00491	HMDB00192	67678		0.7		0.0757	0.0819		1.2078	0.8453		Amino Acid	Methionine, Cysteine, SAM and Taurine Metabolism	279	56-89-3	2000	241.031
393			lanthionine	LC/MS pos early	42002			98504		0.84		0.1369	0.1217		1.1918	1		Amino Acid	Methionine, Cysteine, SAM and Taurine Metabolism	100003892	3183-08-02	1730	209.059
395			cysteine sulfinic acid	LC/MS pos early	37443	C00606	HMDB00996	109		0.57		0.0034	0.0094		0.9062	0.5129		Amino Acid	Methionine, Cysteine, SAM and Taurine Metabolism	100002113	207121-48-0	597	154.017
397			hypotaurine	LC/MS pos early	590	C00519	HMDB00965	107812		0.21		3.5004e-07	2.2813e-05		1.7765	0.368		Amino Acid	Methionine, Cysteine, SAM and Taurine Metabolism	358	300-84-5	724	110.027
398			taurine	LC/MS neg	2125	C00245	HMDB00251	1123		0.78		0.0053	0.0136		1.0114	0.7904		Amino Acid	Methionine, Cysteine, SAM and Taurine Metabolism	512	107-35-7	690	124.007
400			N-acetyltaurine	LC/MS neg	48187			159864		0.53		0.0015	0.0062		1.0622	0.5606		Amino Acid	Methionine, Cysteine, SAM and Taurine Metabolism	100005466		800	166.018
406		Urea cycle; Arginine and Proline Metabolism	arginine	LC/MS pos early	1638	C00062	HMDB00517	232		0.89		0.0212	0.0348		1.0703	0.9502		Amino Acid	Urea cycle; Arginine and Proline Metabolism	231	1119-34-2	2825	175.119
407			argininosuccinate	LC/MS pos early	15497	C03406	HMDB00052	828		0.76		0.4797	0.2931		2.2522	1.7115		Amino Acid	Urea cycle; Arginine and Proline Metabolism	232	156637-58-0	2745	291.13
410			ornithine	LC/MS pos early	1493	C00077	HMDB03374	6262		0.61		1.6518e-05	0.0004		1.3447	0.8212		Amino Acid	Urea cycle; Arginine and Proline Metabolism	444	3184-13-2	2800	133.097
412			3-amino-2-piperidone	LC/MS pos early	62853		HMDB00323	5200225		0.62		0.0107	0.0224		1.0956	0.6798		Amino Acid	Urea cycle; Arginine and Proline Metabolism	100020361	1892-22-4	2065	115.087
414			2-oxoarginine*	LC/MS pos early	55072	C03771	HMDB04225	558		0.48		0.0012	0.0057		1.0007	0.4801		Amino Acid	Urea cycle; Arginine and Proline Metabolism	100002784	3715-10-04	1760	174.087
415			citrulline	LC/MS pos early	2132	C00327	HMDB00904	9750		0.32		0.1219	0.1127		2.9058	0.9433		Amino Acid	Urea cycle; Arginine and Proline Metabolism	391	372-75-8	1520	176.103
417			homocitrulline	LC/MS pos early	22138	C02427	HMDB00679	65072		0.58		0.2792	0.1964		1.691	0.989		Amino Acid	Urea cycle; Arginine and Proline Metabolism	100000963	1190-49-4	1908	190.119
418			proline	LC/MS pos early	1898	C00148	HMDB00162	145742		1.13		0.0171	0.031		0.8846	1.001		Amino Acid	Urea cycle; Arginine and Proline Metabolism	480	147-85-3	1603	116.071
421			dimethylarginine (SDMA + ADMA)	LC/MS pos early	36808	C03626	HMDB01539	123831		0.92		0.2712	0.1945		1.0083	0.9294		Amino Acid	Urea cycle; Arginine and Proline Metabolism	100001810	102783-24-4	2850	203.15
422			N-acetylarginine	LC/MS pos early	33953	C02562	HMDB04620	67427		0.73		0.3911	0.2491		3.1814	2.3219		Amino Acid	Urea cycle; Arginine and Proline Metabolism	100001266	155-84-0	2245	217.13
427			N-acetylproline	LC/MS pos early	34387			322640		0.78		0.0643	0.0761		1.0785	0.8443		Amino Acid	Urea cycle; Arginine and Proline Metabolism	100001334	1074-79-9	1695	158.081
429			N-alpha-acetylornithine	LC/MS pos early	32984	C00437	HMDB03357	439232		0.91		0.2053	0.1599		1.1365	1.0329		Amino Acid	Urea cycle; Arginine and Proline Metabolism	100000285	6205-08-09	2000	175.108
433			trans-4-hydroxyproline	LC/MS pos early	32306	C01157	HMDB00725	5810		1.16		0.5714	0.3325		0.767	0.8928		Amino Acid	Urea cycle; Arginine and Proline Metabolism	1001	51-35-4	1064	132.066
441			N-monomethylarginine	LC/MS pos early	43586	C03884	HMDB29416	132862		1.15		0.3239	0.2161		0.923	1.0625		Amino Acid	Urea cycle; Arginine and Proline Metabolism	100004488	53308-83-1	2845	189.135
442			argininate*	LC/MS pos early	57461		HMDB03148	160437		1.12		0.8411	0.4132		0.6971	0.7778		Amino Acid	Urea cycle; Arginine and Proline Metabolism	100002769	157-07-3	2150	176.103
456		Polyamine Metabolism	putrescine	LC/MS pos early	1408	C00134	HMDB01414	1045		0.56		0.0909	0.0926		2.1277	1.1979		Amino Acid	Polyamine Metabolism	49	110-60-1	3027	89.1073
457			N-acetylputrescine	LC/MS pos early	37496	C02714	HMDB02064	122356		0.72		0.1222	0.1127		1.1204	0.8096		Amino Acid	Polyamine Metabolism	192	18233-70-0	2230	131.118
461			spermidine	LC/MS pos early	485	C00315	HMDB01257	1102		0.8		0.0308	0.0425		1.3102	1.0418		Amino Acid	Polyamine Metabolism	50	124-20-9	3355	146.165
466			(N(1) + N(8))-acetylspermidine	LC/MS pos early	57814					1.08		0.776	0.3943		1.6076	1.7436		Amino Acid	Polyamine Metabolism	100016038		3080	188.176
470			N1,N12-diacetylspermine	LC/MS pos early	52987	C03413	HMDB02172	132680		1.24		0.4846	0.2952		1.1082	1.3741		Amino Acid	Polyamine Metabolism	100002132	61345-83-3	3105	287.244
471			5-methylthioadenosine (MTA)	LC/MS pos early	1419	C00170	HMDB01173	439176		0.75		0.0053	0.0136		0.9793	0.7296		Amino Acid	Polyamine Metabolism	212	2457-80-9	2752	298.097
475			4-acetamidobutanoate	LC/MS pos early	1558	C02946	HMDB03681	18189		0.83		0.3328	0.2198		1.1284	0.9314		Amino Acid	Polyamine Metabolism	1113	3025-96-5	1350	146.081
477		Guanidino and Acetamido Metabolism	4-guanidinobutanoate	LC/MS pos early	15681	C01035	HMDB03464	500		1.48		0.0086	0.0201		0.8884	1.3179		Amino Acid	Guanidino and Acetamido Metabolism	100000096	463-003;463-00-3	2320	146.092
487		Glutathione Metabolism	cysteinylglycine	LC/MS pos early	35637	C01419	HMDB00078	439498		0.54		0.1486	0.1284		0.4851	0.2633		Amino Acid	Glutathione Metabolism	278	19246-18-5	2132	179.048
490			5-oxoproline	LC/MS neg	1494	C01879	HMDB00267	7405		0.85		0.0816	0.0861		1.1234	0.9592		Amino Acid	Glutathione Metabolism	1021	98-79-3	738.5	128.035
493			2-hydroxybutyrate/2-hydroxyisobutyrate	LC/MS polar	52281					0.89		0.4348	0.2722		1.1474	1.0253		Amino Acid	Glutathione Metabolism	100008928		1258	103.04
539	Peptide	Gamma-glutamyl Amino Acid	gamma-glutamylalanine	LC/MS pos early	37063		HMDB29142	440103		1.64		0.0218	0.0352		0.3441	0.5628		Peptide	Gamma-glutamyl Amino Acid	100001843	5875-41-2	1986	219.098
540			gamma-glutamylcysteine	LC/MS pos early	1778	C00669	HMDB01049	842		2.98		0.0016	0.0062		0.4214	1.2539		Peptide	Gamma-glutamyl Amino Acid	1036	636-58-8	2118	251.07
541			gamma-glutamylglutamate	LC/MS pos early	36738	C05282	HMDB11737	92865		0.75		0.3753	0.2406		1.3241	0.9995		Peptide	Gamma-glutamyl Amino Acid	331	1116-22-9	1775	277.103
542			gamma-glutamylglutamine	LC/MS pos early	2730	C05283	HMDB11738	150914		1.2		0.1543	0.1315		0.6086	0.7276		Peptide	Gamma-glutamyl Amino Acid	1140	10148-81-9	1430	276.119
543			gamma-glutamylglycine	LC/MS pos early	33949		HMDB11667	165527		0.69		0.2971	0.2031		0.8134	0.5596		Peptide	Gamma-glutamyl Amino Acid	100001294	1948-29-4	1535	205.082
544			gamma-glutamylhistidine	LC/MS pos early	18245			7017195		0.71		0.0461	0.0581		1.4395	1.0261		Peptide	Gamma-glutamyl Amino Acid	1235	37460-15-4	2740	285.119
545			gamma-glutamylisoleucine*	LC/MS pos early	34456		HMDB11170	14253342		1.04		0.7262	0.3776		0.9948	1.0391		Peptide	Gamma-glutamyl Amino Acid	100001485		2940	261.144
546			gamma-glutamylleucine	LC/MS pos early	18369		HMDB11171	151023		0.93		0.5125	0.3093		0.9801	0.9112		Peptide	Gamma-glutamyl Amino Acid	1268	2566-39-4	2991	261.144
547			gamma-glutamyl-alpha-lysine	LC/MS pos early	55015			65254		0.75		0.0673	0.0778		1.5472	1.1544		Peptide	Gamma-glutamyl Amino Acid	100010901		2784	276.155
549			gamma-glutamylmethionine	LC/MS pos early	44872		HMDB29155	7009567		1.25		0.2951	0.2031		0.4429	0.5515		Peptide	Gamma-glutamyl Amino Acid	100001313	17663-87-5	2640	279.101
551			gamma-glutamylthreonine	LC/MS pos early	33364		HMDB29159	76078708		0.56		0.033	0.0442		3.185	1.7871		Peptide	Gamma-glutamyl Amino Acid	100001314	5652-48-2	1750	249.108
553			gamma-glutamyltyrosine	LC/MS pos early	2734		HMDB11741	94340		0.64		0.0854	0.0879		1.0507	0.6707		Peptide	Gamma-glutamyl Amino Acid	1102	7432-23-7	2518	311.124
554			gamma-glutamylvaline	LC/MS pos early	43829		HMDB11172	7015683		0.93		0.6285	0.3486		1.2685	1.1851		Peptide	Gamma-glutamyl Amino Acid	100001126	2746-34-1	2700	247.129
570		Dipeptide	alanylleucine	LC/MS pos early	37093		HMDB28691	259583		1.41		0.3431	0.2236		0.5966	0.8435		Peptide	Dipeptide	100001890	1638-60-4	3055	203.139
719			glycylisoleucine	LC/MS pos early	36659		HMDB28844	88079		1.07		0.8253	0.4096		0.7981	0.8568		Peptide	Dipeptide	100001790	19461-38-2	3002	189.123
720			glycylleucine	LC/MS pos early	34398	C02155	HMDB00759	92843		1.22		0.0646	0.0761		0.6846	0.8374		Peptide	Dipeptide	100001258	869-19-2	3059	189.123
730			glycylvaline	LC/MS pos early	18357		HMDB28854	97417		1.3		0.0188	0.0322		0.7536	0.9796		Peptide	Dipeptide	100000487	1963-21-9	2734	175.108
754			isoleucylglycine	LC/MS neg	40008		HMDB28907	342532		1.06		0.8163	0.4092		0.7985	0.8493		Peptide	Dipeptide	100003169	868-28-0	1992	187.109
773			leucylglycine	LC/MS pos early	40045		HMDB28929	79070		0.59		0.0212	0.0348		1.4348	0.8514		Peptide	Dipeptide	100003185	686-50-0	2778	189.123
793			lysylleucine	LC/MS pos early	40020		HMDB28955	4682588		2.13		0.0676	0.0778		0.5021	1.0719		Peptide	Dipeptide	100003196	7369-79-1	3370	260.197
827			phenylalanylglycine	LC/MS pos early	41370		HMDB28995	98207		0.95		0.8943	0.4286		0.8177	0.775		Peptide	Dipeptide	100003588	721-90-4	2898	223.108
847			prolylglycine	LC/MS pos early	40703		HMDB11178	6426709		1.45		0.0002	0.0016		0.7473	1.0827		Peptide	Dipeptide	100003674	2578-57-6	2136	173.092
930			valylglycine	LC/MS neg	40475		HMDB29127	136487		1.2		0.6076	0.3414		0.6253	0.7519		Peptide	Dipeptide	100003641	686-43-1	1506	173.093
1062	Carbohydrate	Glycolysis, Gluconeogenesis, and Pyruvate Metabolism	glucose	LC/MS polar	48152	C00031	HMDB00122	79025		1.34		0.0091	0.0207		0.9688	1.3007		Carbohydrate	Glycolysis, Gluconeogenesis, and Pyruvate Metabolism	572	50-99-7	2342	225.062
1063			glucose 6-phosphate	LC/MS polar	31260	C00668	HMDB01401	5958		2.74		0.0002	0.0017		0.4595	1.2605		Carbohydrate	Glycolysis, Gluconeogenesis, and Pyruvate Metabolism	291	103192-55-8	4537	259.022
1069			fructose 1,6-diphosphate/glucose 1,6-diphosphate/myo-inositol diphosphates	LC/MS neg	46896	C00354				0.81		0.7233	0.3776		0.4985	0.4059		Carbohydrate	Glycolysis, Gluconeogenesis, and Pyruvate Metabolism	100002180		551	338.989
1071			dihydroxyacetone phosphate (DHAP)	LC/MS pos early	15522	C00111	HMDB01473	668		0.88		0.4625	0.2852		2.2233	1.9654		Carbohydrate	Glycolysis, Gluconeogenesis, and Pyruvate Metabolism	309	102783-56-2	539	171.005
1076			3-phosphoglycerate	LC/MS neg	1414	C00597	HMDB00807	724		1.66		0.0104	0.0223		0.6603	1.0975		Carbohydrate	Glycolysis, Gluconeogenesis, and Pyruvate Metabolism	132	80731-10-8	583	184.986
1077			phosphoenolpyruvate (PEP)	LC/MS neg	597	C00074	HMDB00263	1005		1.79		0.0022	0.0073		0.6622	1.1848		Carbohydrate	Glycolysis, Gluconeogenesis, and Pyruvate Metabolism	463	10526-80-4	587.3	166.975
1078			pyruvate	LC/MS polar	48990	C00022	HMDB00243	1060		0.64		0.0018	0.0062		0.9488	0.6052		Carbohydrate	Glycolysis, Gluconeogenesis, and Pyruvate Metabolism	823	127-17-3	1083	87.0088
1079			lactate	LC/MS polar	527	C00186	HMDB00190	612		1.18		0.3378	0.2209		0.8308	0.9841		Carbohydrate	Glycolysis, Gluconeogenesis, and Pyruvate Metabolism	482	79-33-4	1468.8	89.0244
1082			glycerate	LC/MS polar	1572	C00258	HMDB00139	752		0.94		0.6422	0.3535		1.432	1.3525		Carbohydrate	Glycolysis, Gluconeogenesis, and Pyruvate Metabolism	1052	600-19-1	2070.4	105.019
1085		Pentose Phosphate Pathway	6-phosphogluconate	LC/MS neg	15442	C00345	HMDB01316	91493		4.9		0.0044	0.0118		0.2393	1.1726		Carbohydrate	Pentose Phosphate Pathway	100000341	921-62-0;53411-70-4	583.9	275.017
1096			sedoheptulose-7-phosphate	LC/MS neg	35649	C05382	HMDB01068	616		1.73		0.0023	0.0074		0.4936	0.853		Carbohydrate	Pentose Phosphate Pathway	100001628	2646-35-7	599.6	289.033
1100		Pentose Metabolism	ribose	LC/MS polar	1471	C00121	HMDB00283	5779		1.04		0.8393	0.4132		1.5261	1.5925		Carbohydrate	Pentose Metabolism	914	50-69-1	1508.2	195.051
1101			ribitol	LC/MS polar	15772	C00474	HMDB00508	6912		0.68		0.5411	0.3226		1.8759	1.2807		Carbohydrate	Pentose Metabolism	100000406	488-81-3	1789.6	151.061
1103			ribulose/xylulose	LC/MS polar	54671			5289590		0.38		0.0006	0.0034		2.05	0.7706		Carbohydrate	Pentose Metabolism	100006122		1400	195.051
1116			arabitol/xylitol	LC/MS polar	48885	C01904		6912		0.21		3.1999e-11	6.2564e-09		3.5425	0.7572		Carbohydrate	Pentose Metabolism	100006430		1932.4	151.061
1122			arabonate/xylonate	LC/MS polar	48255					0.63		0.7946	0.4004		1.4744	0.9254		Carbohydrate	Pentose Metabolism	100006115		2700	165.04
1125			sedoheptulose	LC/MS polar	53237		HMDB03219	5459879		1.37		0.0026	0.0081		0.8354	1.1465		Carbohydrate	Pentose Metabolism	100002619	3019-74-7	2255	209.067
1126			ribulonate/xylulonate/lyxonate*	LC/MS polar	61858					1.84		0.0002	0.0019		0.8562	1.5781		Carbohydrate	Pentose Metabolism	100019968		2350	165.04
1127		Glycogen Metabolism	maltohexaose	LC/MS polar	35170	C01936	HMDB12253	439606		1.62		0.085	0.0879		1.022	1.6552		Carbohydrate	Glycogen Metabolism	100001448	34620-77-4	5860	989.32
1129			maltopentaose	LC/MS polar	35163	C06218	HMDB12254	13489094		1.39		0.3077	0.209		1.3616	1.8888		Carbohydrate	Glycogen Metabolism	100001447	34620-76-3	5365	827.267
1130			maltotetraose	LC/MS polar	15910	C02052	HMDB01296	446495		5.75		0.0013	0.0058		0.1225	0.7049		Carbohydrate	Glycogen Metabolism	100000275	34612-38-9	5000	711.22
1132			maltotriose	LC/MS polar	44688	C01835	HMDB01262	439586		3.12		0.0002	0.0017		0.3235	1.0083		Carbohydrate	Glycogen Metabolism	100000276	1109-28-0	4286.4	549.167
1135			maltose	LC/MS polar	15586	C00208	HMDB00163	10991489		1.78		8.0552e-05	0.001		0.6611	1.179		Carbohydrate	Glycogen Metabolism	913	6363-53-7	3329.4	387.114
1136			isomaltose	LC/MS polar	39777	C00252	HMDB02923	439193		1.63		0.0227	0.036		1.0356	1.6846		Carbohydrate	Glycogen Metabolism	100002764	499-40-1	3950	387.114
1178		Fructose, Mannose and Galactose Metabolism	fructose	LC/MS polar	48195	C00095	HMDB00660	5984		0.99		0.9627	0.4492		0.7482	0.7407		Carbohydrate	Fructose, Mannose and Galactose Metabolism	878	57-48-7	2065	225.062
1183			mannitol/sorbitol	LC/MS polar	46142	C00794	HMDB00247	5780		1.14		0.2721	0.1945		1.1557	1.3203		Carbohydrate	Fructose, Mannose and Galactose Metabolism	100001740		2320	181.072
1184			mannose	LC/MS polar	48153	C00159	HMDB00169	18950		1.23		0.235	0.1727		1.0433	1.2804		Carbohydrate	Fructose, Mannose and Galactose Metabolism	803	3458-28-4	2200	225.062
1185			mannose-6-phosphate	LC/MS polar	1469	C00275	HMDB01078	439198		2.89		8.0222e-05	0.001		0.4056	1.1733		Carbohydrate	Fructose, Mannose and Galactose Metabolism	294	70442-25-0;104872-94-8	4510	259.022
1195			galactose 1-phosphate	LC/MS polar	15706	C00446	HMDB00645	123912		2.89		0.0002	0.0016		0.3538	1.0223		Carbohydrate	Fructose, Mannose and Galactose Metabolism	100000300	19046-60-7	4552	259.022
1216		Nucleotide Sugar	UDP-glucuronate	LC/MS neg	2763	C00167	HMDB00935	17473		1.43		0.0719	0.0808		0.6412	0.9165		Carbohydrate	Nucleotide Sugar	1097	28053-08-9;63700-19-6	588	579.027
1223			UDP-N-acetylglucosamine/galactosamine	LC/MS polar	46148					1.37		0.0017	0.0062		0.7602	1.0431		Carbohydrate	Nucleotide Sugar	100002957		3665	606.074
1236		Aminosugar Metabolism	glucuronate	LC/MS polar	15443	C00191	HMDB00127	444791		0.82		0.0934	0.0946		1.0132	0.8313		Carbohydrate	Aminosugar Metabolism	100000257	207300-70-7	3233.3	193.035
1241			N-acetyl-glucosamine 1-phosphate	LC/MS polar	15741	C04256	HMDB01367	440364		0.7		0.2596	0.1882		1.7678	1.2389		Carbohydrate	Aminosugar Metabolism	1212	31281-59-1	4052	300.049
1259			erythronate*	LC/MS polar	42420		HMDB00613	2781043		0.6		0.0257	0.0389		1.5002	0.9025		Carbohydrate	Aminosugar Metabolism	100001320	88759-55-1	2186	135.03
1261			N-acetylglucosamine/N-acetylgalactosamine	LC/MS pos early	46539		HMDB00215	24139		0.68		0.0291	0.0416		1.4735	0.997		Carbohydrate	Aminosugar Metabolism	100006435		715	222.097
1263		Advanced Glycation End-product	N6-carboxymethyllysine	LC/MS pos early	36713			123800		0.37		0.1547	0.1315		1.1568	0.4285		Carbohydrate	Advanced Glycation End-product	100001768	5746-04-03	2500	205.118
1267	Energy	TCA Cycle	citrate	LC/MS neg	1564	C00158	HMDB00094	311		1.33		0.2881	0.2005		1.1545	1.5369		Energy	TCA Cycle	1124	77-92-9	582	191.02
1273			alpha-ketoglutarate	LC/MS polar	528	C00026	HMDB00208	51		0.48		1.5278e-05	0.0004		1.6897	0.8052		Energy	TCA Cycle	93	305-72-6;328-50-7;22202-68-2	2700	145.014
1276			succinate	LC/MS polar	1437	C00042	HMDB00254	1110		0.58		0.0002	0.0019		0.9988	0.5796		Energy	TCA Cycle	252	110-15-6	3149	117.019
1277			fumarate	LC/MS polar	1643	C00122	HMDB00134	444972		1.08		0.6063	0.3414		1.5188	1.6343		Energy	TCA Cycle	330	100-17-8	3084	115.004
1279			malate	LC/MS neg	1303	C00149	HMDB00156	525		1.1		0.4467	0.2781		1.4015	1.5382		Energy	TCA Cycle	409	6915-15-7	615.6	133.014
1289			2-methylcitrate/homocitrate	LC/MS neg	52282					0.37		0.0002	0.0019		2.5798	0.947		Energy	TCA Cycle	100008929		575	205.035
1292		Oxidative Phosphorylation	acetylphosphate	LC/MS polar	15488	C00227	HMDB01494	186		1.55		0.0028	0.0085		0.6543	1.0114		Energy	Oxidative Phosphorylation	1211	94249-01-1	4013.9	138.98
1294			phosphate	LC/MS pos early	42109	C00009	HMDB01429	1061		0.89		0.2022	0.1588		1.0673	0.9463		Energy	Oxidative Phosphorylation	461	7664-38-2	576	98.9842
1297	Lipid	Fatty Acid Synthesis	malonate	LC/MS polar	15872	C00383	HMDB00691	867		0.86		0.0244	0.0378		0.9808	0.839		Lipid	Fatty Acid Synthesis	818	141-82-2;26522-22-85-0	3447	103.004
1313		Medium Chain Fatty Acid	heptanoate (7:0)	LC/MS neg	1644	C17714	HMDB00666	8094		1.02		0.9849	0.4568		0.88	0.8945		Lipid	Medium Chain Fatty Acid	925	111-14-8	3670	129.092
1316			caprate (10:0)	LC/MS neg	1642	C01571	HMDB00511	2969		0.96		0.5948	0.3401		1.0661	1.024		Lipid	Medium Chain Fatty Acid	888	334-48-5	5090.7	171.139
1321			laurate (12:0)	LC/MS neg	1645	C02679	HMDB00638	3893		0.86		0.2878	0.2005		1.2928	1.1176		Lipid	Medium Chain Fatty Acid	181	143-07-7	5300	199.17
1322			5-dodecenoate (12:1n7)	LC/MS neg	33968		HMDB00529	5312378		1.2		0.1905	0.1525		1.0359	1.2438		Lipid	Medium Chain Fatty Acid	100001232	2430-94-6	5224	197.155
1325		Long Chain Saturated Fatty Acid	myristate (14:0)	LC/MS neg	1365	C06424	HMDB00806	11005		0.9		0.3587	0.233		1.421	1.2776		Lipid	Long Chain Saturated Fatty Acid	519	544-63-8	5440	227.202
1327			palmitate (16:0)	LC/MS neg	1336	C00249	HMDB00220	985		1.1		0.6002	0.3401		0.8682	0.9533		Lipid	Long Chain Saturated Fatty Acid	424	57-10-3	5618	255.233
1331			arachidate (20:0)	LC/MS neg	1118	C06425	HMDB02212	10467		1.03		0.8209	0.4094		1.0395	1.074		Lipid	Long Chain Saturated Fatty Acid	893	506-30-9	6240	311.296
1338		Long Chain Monounsaturated Fatty Acid	myristoleate (14:1n5)	LC/MS neg	32418	C08322	HMDB02000	5281119		0.86		0.0971	0.0968		1.5273	1.3073		Lipid	Long Chain Monounsaturated Fatty Acid	100001198	544-64-9	5346.9	225.186
1341			palmitoleate (16:1n7)	LC/MS neg	33447	C08362	HMDB03229	445638		0.97		0.7909	0.3996		0.9575	0.9321		Lipid	Long Chain Monounsaturated Fatty Acid	452	373-49-9	5475	253.217
1345			oleate/vaccenate (18:1)	LC/MS neg	52285					1.05		0.781	0.3956		0.8525	0.8922		Lipid	Long Chain Monounsaturated Fatty Acid	100008930		5655	281.249
1361		Long Chain Polyunsaturated Fatty Acid (n3 and n6)	tetradecadienoate (14:2)*	LC/MS neg	62850		HMDB00560	5312409		0.78		0.2564	0.1871		1.505	1.1795		Lipid	Long Chain Polyunsaturated Fatty Acid (n3 and n6)	100020343	39039-37-7	5292	223.17
1362			hexadecatrienoate (16:3n3)	LC/MS neg	57651			5312428		0.72		0.3356	0.2202		1.4279	1.0222		Lipid	Long Chain Polyunsaturated Fatty Acid (n3 and n6)	100009393	7561-64-0	5330	249.186
1378			linoleate (18:2n6)	LC/MS neg	1105	C01595	HMDB00673	5280450		0.89		0.6141	0.343		0.9558	0.8516		Lipid	Long Chain Polyunsaturated Fatty Acid (n3 and n6)	180	60-33-3	5535	279.233
1380			linolenate [alpha or gamma; (18:3n3 or 6)]	LC/MS neg	34035	C06426	HMDB03073	5280934		0.92		0.5638	0.331		1.076	0.9878		Lipid	Long Chain Polyunsaturated Fatty Acid (n3 and n6)	100001337		5450	277.217
1381			dihomo-linoleate (20:2n6)	LC/MS neg	17805	C16525	HMDB05060	6439848		0.97		0.998	0.4568		1.097	1.0692		Lipid	Long Chain Polyunsaturated Fatty Acid (n3 and n6)	1231	2091-39-6	5730	307.264
1467		Fatty Acid, Dicarboxylate	glutarate (C5-DC)	LC/MS polar	396	C00489	HMDB00661	743		1.2		0.2188	0.1658		2.1821	2.611		Lipid	Fatty Acid, Dicarboxylate	339	110-94-1	2900	131.035
1471			2-hydroxyglutarate	LC/MS polar	37253	C02630	HMDB0059655	43		0.94		0.732	0.3796		1.4549	1.3645		Lipid	Fatty Acid, Dicarboxylate	100002070	40951-21-1	3352.8	147.03
1483			suberate (C8-DC)	LC/MS polar	15730	C08278	HMDB00893	10457		0.32		0.039	0.0502		1.9998	0.6331		Lipid	Fatty Acid, Dicarboxylate	100000016	505-48-6	2577.6	173.082
1486			azelate (C9-DC)	LC/MS polar	18362	C08261	HMDB00784	2266		0.9		0.2965	0.2031		0.8828	0.7966		Lipid	Fatty Acid, Dicarboxylate	2029	123-99-9	2520	187.098
1488			sebacate (C10-DC)	LC/MS neg	32398	C08277	HMDB00792	5192		0.49		0.0147	0.0285		1.4907	0.7265		Lipid	Fatty Acid, Dicarboxylate	100001211	111-20-6	1788	201.113
1490			undecanedioate (C11-DC)	LC/MS neg	42395		HMDB00888	15816		0.98		0.9122	0.4357		1.036	1.0101		Lipid	Fatty Acid, Dicarboxylate	100001617	1852-04-6	2440	215.129
1493			dodecanedioate (C12-DC)	LC/MS neg	32388	C02678	HMDB00623	12736		0.73		0.0237	0.0371		1.4494	1.0563		Lipid	Fatty Acid, Dicarboxylate	100001102	693-23-2	2990	229.145
1498			tetradecanedioate (C14-DC)	LC/MS neg	35669		HMDB00872	13185		0.5		0.0011	0.0054		1.9569	0.9735		Lipid	Fatty Acid, Dicarboxylate	100001613	821-38-5	3985	257.176
1503			hexadecenedioate (C16:1-DC)*	LC/MS neg	61862					0.71		0.0776	0.0829		1.6229	1.1469		Lipid	Fatty Acid, Dicarboxylate	100019975		4380	283.191
1506			octadecenedioate (C18:1-DC)*	LC/MS neg	61861					1.22		0.1141	0.1078		0.8807	1.078		Lipid	Fatty Acid, Dicarboxylate	100019978		4875	311.223
1562		Fatty Acid, Amino	2-aminooctanoate	LC/MS pos late	43343		HMDB00991	69522		1.93		0.0103	0.0223		0.496	0.957		Lipid	Fatty Acid, Amino	100004227	644-90-6	750	160.133
1563			N-acetyl-2-aminooctanoate*	LC/MS neg	62059		HMDB59745	95555		2.91		0.0099	0.022		0.3926	1.144		Lipid	Fatty Acid, Amino	100020204		3943	200.129
1578		Fatty Acid Metabolism (also BCAA Metabolism)	propionylcarnitine (C3)	LC/MS pos early	32452	C03017	HMDB00824	107738		1.37		0.6548	0.3551		0.3968	0.5438		Lipid	Fatty Acid Metabolism (also BCAA Metabolism)	100001162	17298-37-2	2590	218.139
1581			methylmalonate (MMA)	LC/MS polar	1496	C02170	HMDB00202	487		0.89		0.3286	0.2178		0.9837	0.8745		Lipid	Fatty Acid Metabolism (also BCAA Metabolism)	418	516-05-2	3078.4	117.019
1586		Fatty Acid Metabolism (Acyl Glutamine)	N-octanoylglutamine	LC/MS pos early	54919					1		1	0.4568		0.1398	0.1398		Lipid	Fatty Acid Metabolism (Acyl Glutamine)	100003941		3552	273.181
1595		Fatty Acid Metabolism (Acyl Glycine)	hexanoylglycine	LC/MS neg	35436		HMDB00701	99463		0.53		0.0311	0.0425		0.7591	0.4022		Lipid	Fatty Acid Metabolism (Acyl Glycine)	100001527	24003-67-6	2900	172.098
1600			N-octanoylglycine	LC/MS neg	43502		HMDB00832	84290		1		1	0.4568		0.3698	0.3698		Lipid	Fatty Acid Metabolism (Acyl Glycine)	100003940	14246-53-8	4335.4	200.129
1613		Fatty Acid Metabolism (Acyl Carnitine, Short Chain)	acetylcarnitine (C2)	LC/MS pos early	32198	C02571	HMDB00201	1		1.47		0.0119	0.0243		0.4393	0.6438		Lipid	Fatty Acid Metabolism (Acyl Carnitine, Short Chain)	100000802	5080-50-2	2282	204.123
1625		Fatty Acid Metabolism (Acyl Carnitine, Long Chain Saturated)	myristoylcarnitine (C14)	LC/MS pos late	33952		HMDB05066	6426854		1.23		0.6377	0.3522		0.5965	0.7364		Lipid	Fatty Acid Metabolism (Acyl Carnitine, Long Chain Saturated)	100001270	18822-89-4	1350	372.311
1627			palmitoylcarnitine (C16)	LC/MS pos late	44681	C02990	HMDB00222	461		1.33		0.0765	0.0822		0.5681	0.7539		Lipid	Fatty Acid Metabolism (Acyl Carnitine, Long Chain Saturated)	100000776	6865-14-1	1425	400.342
1628			margaroylcarnitine (C17)*	LC/MS pos late	57512		HMDB06210			0.66		0.0748	0.0819		0.6952	0.4565		Lipid	Fatty Acid Metabolism (Acyl Carnitine, Long Chain Saturated)	100004054	106182-29-0	1424	414.358
1629			stearoylcarnitine (C18)	LC/MS pos late	34409		HMDB00848	6426855		1.03		0.7041	0.3721		0.6534	0.6733		Lipid	Fatty Acid Metabolism (Acyl Carnitine, Long Chain Saturated)	100001391	18822-91-8	1485	428.373
1630			arachidoylcarnitine (C20)*	LC/MS pos late	57513		HMDB06460			1.69		9.8068e-06	0.0003		0.4953	0.8385		Lipid	Fatty Acid Metabolism (Acyl Carnitine, Long Chain Saturated)	100015833		1512	456.405
1631			behenoylcarnitine (C22)*	LC/MS pos late	57514					1.94		1.8441e-05	0.0004		0.391	0.7582		Lipid	Fatty Acid Metabolism (Acyl Carnitine, Long Chain Saturated)	100015832		1561	484.436
1632			lignoceroylcarnitine (C24)*	LC/MS pos late	57515					1.66		0.02	0.0337		0.2869	0.4757		Lipid	Fatty Acid Metabolism (Acyl Carnitine, Long Chain Saturated)	100015834		1603	512.467
1633			cerotoylcarnitine (C26)*	LC/MS pos late	57516		HMDB06347			1.81		0.0006	0.0038		0.4043	0.73		Lipid	Fatty Acid Metabolism (Acyl Carnitine, Long Chain Saturated)	100015835		1649	540.499
1645		Fatty Acid Metabolism (Acyl Carnitine, Monounsaturated)	palmitoleoylcarnitine (C16:1)*	LC/MS pos late	53223			71464547		1.83		0.1665	0.1379		0.4133	0.7559		Lipid	Fatty Acid Metabolism (Acyl Carnitine, Monounsaturated)	100009406		1357	398.326
1646			oleoylcarnitine (C18:1)	LC/MS pos late	35160		HMDB05065	6441392		1.63		0.003	0.009		0.444	0.7223		Lipid	Fatty Acid Metabolism (Acyl Carnitine, Monounsaturated)	100001501	38677-66-6	1423	426.358
1647			eicosenoylcarnitine (C20:1)*	LC/MS pos late	57519					1.25		0.1919	0.1525		0.5742	0.7152		Lipid	Fatty Acid Metabolism (Acyl Carnitine, Monounsaturated)	100015838		1484	454.389
1648			erucoylcarnitine (C22:1)*	LC/MS pos late	57525					0.6		0.2053	0.1599		0.562	0.3355		Lipid	Fatty Acid Metabolism (Acyl Carnitine, Monounsaturated)	100015841		1535	482.42
1649			nervonoylcarnitine (C24:1)*	LC/MS pos late	57531					1.24		0.3631	0.2351		0.2699	0.3349		Lipid	Fatty Acid Metabolism (Acyl Carnitine, Monounsaturated)	100015846		1602	510.452
1650			ximenoylcarnitine (C26:1)*	LC/MS pos late	57517					1.47		0.0329	0.0442		0.3783	0.5544		Lipid	Fatty Acid Metabolism (Acyl Carnitine, Monounsaturated)	100015836		1607	538.483
1651		Fatty Acid Metabolism (Acyl Carnitine, Polyunsaturated)	linoleoylcarnitine (C18:2)*	LC/MS pos late	46223		HMDB06469	6450015		1.57		0.0746	0.0819		0.342	0.5354		Lipid	Fatty Acid Metabolism (Acyl Carnitine, Polyunsaturated)	100003151	36816-10-1	1430	424.342
1653			dihomo-linoleoylcarnitine (C20:2)*	LC/MS pos late	57520					2.26		0.0043	0.0117		0.4101	0.9284		Lipid	Fatty Acid Metabolism (Acyl Carnitine, Polyunsaturated)	100015839		1436	452.373
1675		Fatty Acid Metabolism (Acyl Carnitine, Hydroxy)	(S)-3-hydroxybutyrylcarnitine	LC/MS pos early	52984		HMDB13127			5.74		2.4202e-07	2.2813e-05		0.1002	0.5748		Lipid	Fatty Acid Metabolism (Acyl Carnitine, Hydroxy)	100009271		2340	248.149
1680			3-hydroxypalmitoylcarnitine	LC/MS pos late	61839					1.26		0.1308	0.1183		0.2816	0.3555		Lipid	Fatty Acid Metabolism (Acyl Carnitine, Hydroxy)	100019800		1380	416.337
1682		Carnitine Metabolism	deoxycarnitine	LC/MS pos early	36747	C01181	HMDB01161	134		1.11		0.5742	0.3332		0.9922	1.1044		Lipid	Carnitine Metabolism	100001662	6249-56-5	2052	146.118
1683			carnitine	LC/MS pos early	15500	C00318	HMDB00062	10917		2.53		3.1884e-06	0.0001		0.3635	0.9179		Lipid	Carnitine Metabolism	100000007	461-05-2	1978	162.112
1688		Ketone Bodies	3-hydroxybutyrate (BHBA)	LC/MS polar	542	C01089	HMDB00357	441		1		0.9382	0.4399		1.1126	1.1155		Lipid	Ketone Bodies	254	625-72-9	1480	103.04
1692		Fatty Acid Metabolism (Acyl Choline)	palmitoylcholine	LC/MS pos late	52944			151731		0.42		0.0004	0.0026		1.196	0.5015		Lipid	Fatty Acid Metabolism (Acyl Choline)	100009233		1482	342.337
1693			oleoylcholine	LC/MS pos late	53260					0.47		0.0017	0.0062		1.6333	0.7729		Lipid	Fatty Acid Metabolism (Acyl Choline)	100009331		1449	368.352
1694			palmitoloelycholine	LC/MS pos late	53257					0.31		0.0005	0.0032		2.6377	0.8257		Lipid	Fatty Acid Metabolism (Acyl Choline)	100009334		1385	340.321
1706		Fatty Acid, Monohydroxy	4-hydroxybutyrate (GHB)	LC/MS polar	34585	C00989	HMDB00710	10413		1.3		0.1283	0.1172		0.6885	0.8983		Lipid	Fatty Acid, Monohydroxy	100001507	502-85-2	1765	103.04
1716			2-hydroxyarachidate*	LC/MS neg	61700			5225199		0.91		0.7111	0.3747		1.0683	0.9774		Lipid	Fatty Acid, Monohydroxy	100019892		5990	327.29
1720			3-hydroxypropanoate	LC/MS polar	1556	C01013	HMDB00700	68152		0.37		0.0739	0.0819		3.1841	1.1771		Lipid	Fatty Acid, Monohydroxy	115	503-66-2	1845	89.0244
1723			3-hydroxyoctanoate	LC/MS neg	22001		HMDB01954	26613		0.65		0.5084	0.3087		1.2942	0.8452		Lipid	Fatty Acid, Monohydroxy	100000773	88930-08-9	3446	159.103
1724			3-hydroxysuberate	LC/MS polar	31936		HMDB00325	22328017		0.39		0.1785	0.1448		0.8094	0.3187		Lipid	Fatty Acid, Monohydroxy	100001143	73141-47-6	3000	189.077
1725			3-hydroxydecanoate	LC/MS neg	22053		HMDB02203	26612		0.72		0.6969	0.3703		1.2315	0.8874		Lipid	Fatty Acid, Monohydroxy	100000997	5561-87-5	4634.7	187.134
1726			3-hydroxysebacate	LC/MS polar	31943		HMDB00350	3017884		0.71		0.5391	0.3223		0.9805	0.6961		Lipid	Fatty Acid, Monohydroxy	100001145	73141-46-5	2411	217.108
1727			3-hydroxylaurate	LC/MS neg	32457		HMDB00387	94216		0.67		0.1384	0.1225		1.1542	0.771		Lipid	Fatty Acid, Monohydroxy	100001112	53941-38-1	5175	215.165
1728			3-hydroxymyristate	LC/MS neg	21158			16064		0.84		0.1102	0.1051		1.1571	0.9718		Lipid	Fatty Acid, Monohydroxy	100000882	3422-31-9	5335	243.197
1729			3-hydroxypalmitate	LC/MS neg	27503		HMDB10734	301590		0.8		0.0814	0.0861		1.113	0.8898		Lipid	Fatty Acid, Monohydroxy	100000983	928-17-6	5476	271.228
1763			hydroxystearate sulfate	LC/MS neg	57392					0.98		0.85	0.4165		0.742	0.7246		Lipid	Fatty Acid, Monohydroxy	100015656		5115	379.216
1769		Fatty Acid, Dihydroxy	12,13-DiHOME	LC/MS neg	38395	C14829	HMDB04705	10236635		0.5		0.0136	0.0266		1.5582	0.7766		Lipid	Fatty Acid, Dihydroxy	62	263399-35-5	5137	313.238
1770			9,10-DiHOME	LC/MS neg	38399	C14828	HMDB04704	9966640		0.44		0.0015	0.0062		1.9059	0.8304		Lipid	Fatty Acid, Dihydroxy	179	263399-34-4	5180	313.238
1771			2S,3R-dihydroxybutyrate	LC/MS polar	62950		HMDB02453	10964471		0.45		0.0008	0.0042		2.0596	0.9185		Lipid	Fatty Acid, Dihydroxy	100002284	5057-93-2	1660	119.035
1774			2,4-dihydroxybutyrate	LC/MS polar	62951		HMDB00360	192742		0.68		0.0004	0.0026		1.0247	0.696		Lipid	Fatty Acid, Dihydroxy	100002285	1518-62-3	1793	119.035
1874		Endocannabinoid	oleoyl ethanolamide	LC/MS pos late	38102		HMDB02088	5283454		0.48		0.0152	0.0287		1.3381	0.6452		Lipid	Endocannabinoid	1137	11-58-0;111-58-0	1661	326.305
1904			palmitoleoyl ethanolamide*	LC/MS pos late	57541		HMDB13648	9835868		0.63		0.0106	0.0224		1.873	1.1782		Lipid	Endocannabinoid	100015862		1546	298.274
1914		Inositol Metabolism	myo-inositol	LC/MS polar	1124	C00137	HMDB00211	892		0.9		0.5877	0.3379		1.2936	1.163		Lipid	Inositol Metabolism	363	87-89-8	3506.3	225.062
1923			inositol 1-phosphate (I1P)	LC/MS polar	43849	C01177	HMDB00213	440194		0.76		0.0758	0.0819		1.1946	0.9051		Lipid	Inositol Metabolism	370	573-35-3;106032-59-1	4785	259.022
1943		Phospholipid Metabolism	choline	LC/MS pos early	15506	C00114	HMDB00097	305		0.65		0.0129	0.0256		1.9413	1.2615		Lipid	Phospholipid Metabolism	1256	67-48-1	1961	104.107
1944			choline phosphate	LC/MS pos early	34396	C00588	HMDB01565	1014		1.4		0.0187	0.0322		0.6954	0.9751		Lipid	Phospholipid Metabolism	267	72556-74-2	700	184.073
1945			cytidine 5'-diphosphocholine	LC/MS pos early	34418	C00307	HMDB01413	13804		1		1	0.4568		0.2572	0.2572		Lipid	Phospholipid Metabolism	1220	33818-15-4	725	489.115
1947			glycerophosphorylcholine (GPC)	LC/MS pos early	15990	C00670	HMDB00086	71920		1.4		0.0117	0.0241		0.6714	0.9432		Lipid	Phospholipid Metabolism	100000269	28319-77-9	672	258.11
1949			phosphoethanolamine	LC/MS polar	1600	C00346	HMDB00224	1015		1.04		0.9204	0.4357		0.9684	1.0047		Lipid	Phospholipid Metabolism	1026	1071-23-4	4559.1	140.012
1950			cytidine-5'-diphosphoethanolamine	LC/MS polar	34410	C00570	HMDB01564	123727		3.26		3.3592e-05	0.0006		0.2636	0.8601		Lipid	Phospholipid Metabolism	100001407	72842-05-8	4210	445.053
1951			glycerophosphoethanolamine	LC/MS polar	37455	C01233	HMDB00114	123874		1.09		0.2512	0.1839		0.7871	0.8599		Lipid	Phospholipid Metabolism	100001620	33049-08-0	3075	214.049
1952			glycerophosphoserine*	LC/MS pos early	57404			3081457		0.99		0.9273	0.4367		0.892	0.8835		Lipid	Phospholipid Metabolism	100015666		577	260.053
1953			glycerophosphoinositol*	LC/MS polar	47155			167572		0.84		0.4082	0.2591		1.142	0.9635		Lipid	Phospholipid Metabolism	100001621	16824-65-0	3850	333.059
2177		Glycosyl PE	1-palmitoyl-2-palmitoleoyl-glycosyl-GPE (16:0/16:1)**	LC/MS pos late	63201					1.17		0.0098	0.0219		0.8387	0.9848		Lipid	Glycosyl PE	100021384		2249	852.56
2178			1-palmitoyl-2-oleoyl-glycosyl-GPE (16:0/18:1)**	LC/MS pos late	63200					1.05		0.5673	0.3311		0.8117	0.8517		Lipid	Glycosyl PE	100021389		2512	880.591
2182			1,2-dipalmitoleoyl-glycosyl-GPE (16:1/16:1)**	LC/MS pos late	63199					0.96		0.5664	0.3311		0.8539	0.8191		Lipid	Glycosyl PE	100021398		2046	850.544
2183			1-palmitoleoyl-2-oleoyl-glycosyl-GPE (16:1/18:1)**	LC/MS pos late	63208					1.02		0.8246	0.4096		0.8136	0.8289		Lipid	Glycosyl PE	100021399		2234	878.575
2184			1-palmitoleoyl-2-linoleoyl-glycosyl-GPE (16:1/18:2)**	LC/MS pos late	63206					0.97		0.6437	0.3535		0.9156	0.8912		Lipid	Glycosyl PE	100021401		2050	876.56
2188			1,2-dioleoyl-glycosyl-GPE (18:1/18:1)**	LC/MS pos late	63198					0.95		0.5126	0.3093		0.9106	0.8653		Lipid	Glycosyl PE	100021406		2486	906.607
2199		Phosphatidylserine (PS)	1-stearoyl-2-oleoyl-GPS (18:0/18:1)	LC/MS pos late	19265		HMDB10163	9547087		0.72		0.0247	0.0379		1.4121	1.015		Lipid	Phosphatidylserine (PS)	100000639		3000	790.559
2205			1,2-dioleoyl-GPS (18:1/18:1)	LC/MS pos late	19191			6438639		1.04		0.7038	0.3721		0.8613	0.894		Lipid	Phosphatidylserine (PS)	1533	6811-55-8	2800	788.544
2209		Phosphatidylglycerol (PG)	1-palmitoyl-2-palmitoleoyl-GPG (16:0/16:1)*	LC/MS pos late	53213					1.38		0.0091	0.0207		0.5665	0.7825		Lipid	Phosphatidylglycerol (PG)	100009102		2720	738.528
2212			1-palmitoyl-2-oleoyl-GPG (16:0/18:1)	LC/MS pos late	52448			5283509		1.22		0.1632	0.1375		0.5425	0.661		Lipid	Phosphatidylglycerol (PG)	100000641		3206	766.559
2213			1-palmitoyl-2-linoleoyl-GPG (16:0/18:2)	LC/MS pos late	52628		HMDB10575			1.47		0.2238	0.167		0.7185	1.0573		Lipid	Phosphatidylglycerol (PG)	1543	322647-44-9	2730	764.544
2216			1-palmitoleoyl-2-oleoyl-GPG (16:1/18:1)*	LC/MS pos late	57398					0.7		0.0635	0.0757		0.7798	0.5455		Lipid	Phosphatidylglycerol (PG)	100009106		2737	764.544
2221			1,2-dioleoyl-GPG (18:1/18:1)	LC/MS pos late	19142			11846228		0.7		0.0307	0.0425		0.986	0.6936		Lipid	Phosphatidylglycerol (PG)	1541	67254-28-8	3149	792.575
2222			1-oleoyl-2-linoleoyl-GPG (18:1/18:2)*	LC/MS pos late	57400		HMDB10635			0.86		0.3793	0.2424		0.8952	0.7713		Lipid	Phosphatidylglycerol (PG)	100009113		2767	790.559
2376		Lysophospholipid	1-oleoyl-GPS (18:1)	LC/MS pos late	19260		HMDB61694	9547099		1.33		0.2751	0.1952		0.8562	1.1387		Lipid	Lysophospholipid	100000630	326589-90-6	1555	524.298
2381			1-palmitoyl-GPG (16:0)*	LC/MS pos late	45970			3300276		1		1	0.4568		0.6796	0.6796		Lipid	Lysophospholipid	100005717		1617	485.287
2385			1-oleoyl-GPG (18:1)*	LC/MS pos late	45968					1.69		0.1059	0.102		0.5665	0.9568		Lipid	Lysophospholipid	100005716		1628	511.303
2387			1-linoleoyl-GPG (18:2)*	LC/MS pos late	54885					1.17		0.3697	0.2385		1.1008	1.2919		Lipid	Lysophospholipid	100009227		1515	509.287
2509		Glycerolipid Metabolism	glycerol	LC/MS neg	15122	C00116	HMDB00131	753		1.23		0.0713	0.0807		1.2193	1.5009		Lipid	Glycerolipid Metabolism	1254	56-81-5	758	91.0401
2510			glycerol 3-phosphate	LC/MS pos early	43847	C00093	HMDB00126	754		0.66		0.0301	0.0423		1.9117	1.2707		Lipid	Glycerolipid Metabolism	100000258	29849-82-9	580	173.021
2515			glycerophosphoglycerol	LC/MS polar	48857	C03274		439964		1.11		0.3348	0.2202		0.7021	0.7806		Lipid	Glycerolipid Metabolism	100001619		2430	245.043
2631		Galactosyl Glycerolipids	galactosylglycerol	LC/MS polar	57345	C05401	HMDB06790	16048618		0.53		0.0572	0.0699		1.7438	0.9238		Lipid	Galactosyl Glycerolipids	100003064	16232-91-0	2518	299.098
2633			1-palmitoyl-2-palmitoleoyl-galactosylglycerol (16:0/16:1)*	LC/MS pos late	63149					0.63		0.1137	0.1078		1.3608	0.8619		Lipid	Galactosyl Glycerolipids	100021332		2682	746.578
2643			1,2-dilinoleoyl-galactosylglycerol (18:2/18:2)*	LC/MS pos late	54899			6535011		0.67		0.3135	0.2099		1.6788	1.1227		Lipid	Galactosyl Glycerolipids	100010879		2415	796.593
2644			1-linoleoyl-2-linolenoyl-galactosylglycerol (18:2/18:3)*	LC/MS pos late	54898					0.65		0.1488	0.1284		0.8824	0.5736		Lipid	Galactosyl Glycerolipids	100010878		2209	794.578
2660		Sphingolipid Synthesis	sphinganine	LC/MS pos late	17769	C00836	HMDB00269	3126		2.18		0.1664	0.1379		4.1782	9.1245		Lipid	Sphingolipid Synthesis	313	3102-56-5	1413	302.305
2663			phytosphingosine	LC/MS pos late	1510	C12144	HMDB04610	122121		0.77		0.149	0.1284		1.7668	1.3669		Lipid	Sphingolipid Synthesis	469	554-62-1	1367	318.3
2664			tetradecasphinganine (d14:0)*	LC/MS pos late	57543					0.82		0.2726	0.1945		1.9058	1.5578		Lipid	Sphingolipid Synthesis	100015866		1178	246.243
2665			hexadecasphinganine (d16:0)*	LC/MS pos late	57544	C13915		656816		0.83		0.4198	0.2656		2.0348	1.6864		Lipid	Sphingolipid Synthesis	100015865		1300	274.274
2736		Hexosylceramide (HCER) PEs	arachidoyl-tetradecasphingosine-glycosyl-phosphoethanolamine (d14:1/20:0)**	LC/MS pos late	63209					0.82		0.0263	0.0396		1.1049	0.906		Lipid	Hexosylceramide (HCER) PEs	100021427		2160	823.581
2737			behenoyl-tetradecasphingosine-glycosyl-phosphoethanolamine (d14:1/22:0)**	LC/MS pos late	63204					0.91		0.2756	0.1952		0.9318	0.8475		Lipid	Hexosylceramide (HCER) PEs	100021423		2416	851.612
2738			behenoyl-tetradecasphingadienine-glycosyl-phosphoethanolamine (d14:2/22:0)**	LC/MS pos late	63205					0.94		0.6556	0.3551		1.174	1.1049		Lipid	Hexosylceramide (HCER) PEs	100021424		2296	849.596
2793		Ceramide PEs	nervonoyl-dodecasphingosine-phosphoethanolamine (d12:1/24:1)*	LC/MS pos late	63142					0.75		0.1646	0.1379		0.8307	0.6259		Lipid	Ceramide PEs	100021191		2122	687.544
2794			arachidoyl-tetradecasphingosine-phosphoethanolamine (d14:1/20:0)*	LC/MS pos late	63014					0.82		0.0033	0.0094		1.0569	0.8645		Lipid	Ceramide PEs	100021147		2075	661.528
2795			behenoyl-tetradecasphingosine-phosphoethanolamine (d14:1/22:0)*	LC/MS pos late	63015			9547203		0.89		0.2227	0.1668		0.9078	0.8119		Lipid	Ceramide PEs	100021148		2273	689.559
2796			nervonoyl-tetradecasphingosine-phosphoethanolamine (d14:1/24:1)*	LC/MS pos late	63150					0.7		0.0826	0.0861		0.8845	0.6225		Lipid	Ceramide PEs	100021186		2336	715.575
2797			arachidoyl-tetradecasphingadienine-phosphoethanolamine (d14:2/20:0)*	LC/MS pos late	63131					0.92		0.1406	0.1239		1.1154	1.0278		Lipid	Ceramide PEs	100021157		2055	659.512
2798			behenoyl-tetradecasphingadienine-phosphoethanolamine (d14:2/22:0)*	LC/MS pos late	63013					0.97		0.6942	0.3703		1.1239	1.0852		Lipid	Ceramide PEs	100021159		2193	687.544
2802			behenoyl-hexadecasphingosine-phosphoethanolamine (d16:1/22:0)	LC/MS pos late	62997					0.9		0.2608	0.1882		0.9784	0.8841		Lipid	Ceramide PEs	100021153		2761	717.591
2818		Sphingosines	tetradecanoylsphingosine (d14:1)*	LC/MS pos late	57493					0.84		0.0279	0.0402		1.1468	0.9592		Lipid	Sphingosines	100015812		1134	244.227
2819			hexadecasphingosine (d16:1)*	LC/MS pos late	57428					0.8		0.0182	0.032		1.0106	0.8121		Lipid	Sphingosines	100015723		1289	272.258
2829		Mevalonate Metabolism	3-hydroxy-3-methylglutarate	LC/MS polar	531	C03761	HMDB00355	1662		0.76		0.116	0.109		1.5113	1.1507		Lipid	Mevalonate Metabolism	112	503-49-1	2850	161.046
2830			mevalonate	LC/MS polar	39583	C02104	HMDB00227	439230		0.44		0.0753	0.0819		1.3326	0.5876		Lipid	Mevalonate Metabolism	30	96949-03-0	1462	147.066
2831			mevalonolactone	LC/MS pos early	48118		HMDB06024	10428		0.61		0.1898	0.1525		1.3654	0.8296		Lipid	Mevalonate Metabolism	100000772	674-26-0	1375	131.07
2832			mevalonate 5-phosphate	LC/MS neg	38627	C01107	HMDB01343	476		0.42		0.101	0.0998		0.8328	0.3482		Lipid	Mevalonate Metabolism	32	868553-49-5	594	227.033
2843		Sterol	desmosterol	LC/MS pos late	6065	C01802	HMDB02719	439577		0.26		0.0005	0.0032		1.5312	0.4043		Lipid	Sterol	306	313-04-2	2364	367.336
2869			beta-sitosterol	LC/MS pos late	27414	C01753	HMDB00852	222284		0.94		0.5975	0.3401		0.8111	0.7592		Lipid	Sterol	100001033	83-46-5	3054	397.383
2872			campesterol	LC/MS pos late	33997	C01789	HMDB02869	173183		0.6		0.0086	0.0201		0.8175	0.4926		Lipid	Sterol	100001269	474-62-4	2873	383.367
2876			ergosterol	LC/MS pos late	27553	C01694	HMDB00878	444679		0.98		0.8672	0.4191		0.8204	0.8059		Lipid	Sterol	100001020	57-87-4	2420	379.336
3702	Nucleotide	Purine Metabolism, (Hypo)Xanthine/Inosine containing	inosine	LC/MS neg	1123	C00294	HMDB00195	6021		1.07		0.2165	0.1652		0.8434	0.9061		Nucleotide	Purine Metabolism, (Hypo)Xanthine/Inosine containing	361	58-63-9	1602.1	267.073
3703			hypoxanthine	LC/MS neg	3127	C00262	HMDB00157	790		0.67		0.0529	0.065		1.2264	0.8263		Nucleotide	Purine Metabolism, (Hypo)Xanthine/Inosine containing	171	68-94-0	1291.2	135.031
3704			xanthine	LC/MS polar	3147	C00385	HMDB00292	1188		0.82		0.2097	0.1608		1.1146	0.914		Nucleotide	Purine Metabolism, (Hypo)Xanthine/Inosine containing	1004	69-89-6	2023	151.026
3706			xanthosine	LC/MS neg	15136	C01762	HMDB00299	64959		0.78		0.1751	0.1432		1.51	1.1738		Nucleotide	Purine Metabolism, (Hypo)Xanthine/Inosine containing	100000299	146-80-5	1075	283.068
3710			2'-deoxyinosine	LC/MS neg	15076	C05512	HMDB00071	65058		1.5		0.0581	0.0706		0.9716	1.4578		Nucleotide	Purine Metabolism, (Hypo)Xanthine/Inosine containing	100000135	890-38-0	1688	251.079
3712			urate	LC/MS neg	1604	C00366	HMDB00289	1175		0.81		0.2171	0.1652		1.0656	0.8644		Nucleotide	Purine Metabolism, (Hypo)Xanthine/Inosine containing	1134	69-93-2;120K5305	757.1	167.021
3713			uric acid ribonucleoside*	LC/MS neg	62102			164933		0.6		0.0502	0.0625		0.8461	0.5069		Nucleotide	Purine Metabolism, (Hypo)Xanthine/Inosine containing	100002682	2124-54-1	1200	299.063
3714			allantoin	LC/MS polar	1107	C02350	HMDB00462	204		0.43		0.1689	0.1388		3.7894	1.6343		Nucleotide	Purine Metabolism, (Hypo)Xanthine/Inosine containing	1002	97-59-6	1672	157.037
3720		Purine Metabolism, Adenine containing	adenosine 5'-monophosphate (AMP)	LC/MS pos early	32342	C00020	HMDB00045	6083		1.01		0.9293	0.4367		0.921	0.9263		Nucleotide	Purine Metabolism, Adenine containing	209	149022-20-8	1013	348.07
3721			adenosine 3'-monophosphate (3'-AMP)	LC/MS neg	35142	C01367	HMDB03540	41211		0.87		0.1343	0.1199		0.988	0.8549		Nucleotide	Purine Metabolism, Adenine containing	100001449	84-21-9	1245	346.056
3727			adenosine	LC/MS pos early	555	C00212	HMDB00050	60961		2.51		3.0516e-06	0.0001		0.4147	1.0405		Nucleotide	Purine Metabolism, Adenine containing	798	58-61-7	2169	268.104
3728			adenine	LC/MS pos early	554	C00147	HMDB00034	190		1.88		0.0828	0.0861		0.4846	0.9112		Nucleotide	Purine Metabolism, Adenine containing	880	73-24-5	2221	136.062
3729			1-methyladenine	LC/MS pos early	1527	C02216	HMDB11599	78821		1.25		0.4598	0.2845		0.884	1.1014		Nucleotide	Purine Metabolism, Adenine containing	54	5142-22-3	2133	150.077
3733			N1-methyladenosine	LC/MS pos early	15650	C02494	HMDB03331	27476		0.81		0.0208	0.0347		1.157	0.9398		Nucleotide	Purine Metabolism, Adenine containing	1242	15763-06-1	2120	282.12
3754			N6-succinyladenosine	LC/MS neg	48130		HMDB00912	165243		0.98		0.9144	0.4357		1.8768	1.836		Nucleotide	Purine Metabolism, Adenine containing	100001664	4542-23-8	940	382.1
3758		Purine Metabolism, Guanine containing	guanosine 3'-monophosphate (3'-GMP)	LC/MS neg	39786			3522		0.55		0.1035	0.1006		1.3336	0.7394		Nucleotide	Purine Metabolism, Guanine containing	100002704	117-68-0	773.9	362.051
3760			guanosine-2',3'-cyclic monophosphate	LC/MS neg	37139	C06194	HMDB11629	92823		1.04		0.8695	0.4191		0.5368	0.5604		Nucleotide	Purine Metabolism, Guanine containing	74	15718-49-7	1480	344.04
3762			guanosine	LC/MS neg	1573	C00387	HMDB00133	6802		1.16		0.1282	0.1172		0.9242	1.0762		Nucleotide	Purine Metabolism, Guanine containing	1099	118-00-3	1662	282.084
3763			guanine	LC/MS pos early	32352	C00242	HMDB00132	764		1.1		0.5464	0.3247		0.9436	1.0346		Nucleotide	Purine Metabolism, Guanine containing	172	73-40-5	2032	152.057
3765			7-methylguanine	LC/MS pos early	35114	C02242	HMDB00897	11361		0.75		0.2279	0.1694		1.1698	0.8781		Nucleotide	Purine Metabolism, Guanine containing	100001456	578-76-7	2175	166.072
3771			N2,N2-dimethylguanosine	LC/MS pos early	35137		HMDB04824	92919		0.62		0.0371	0.0481		1.3107	0.8109		Nucleotide	Purine Metabolism, Guanine containing	100001412	2140-67-2	2210	312.13
3779			2'-deoxyguanosine	LC/MS neg	1411	C00330	HMDB00085	187790		0.96		0.8401	0.4132		0.8896	0.8505		Nucleotide	Purine Metabolism, Guanine containing	348	961-07-9	1700	266.089
3784		Pyrimidine Metabolism, Orotate containing	orotate	LC/MS polar	1505	C00295	HMDB00226	967		0.9		0.6503	0.3551		0.8407	0.7579		Nucleotide	Pyrimidine Metabolism, Orotate containing	445	50887-69-9	1638.1	155.01
3795		Pyrimidine Metabolism, Uracil containing	uridine-2',3'-cyclic monophosphate	LC/MS neg	37137	C02355	HMDB11640	439715		0.74		0.0041	0.0112		1.1628	0.8612		Nucleotide	Pyrimidine Metabolism, Uracil containing	75	40632-52-8	1090	305.018
3796			uridine	LC/MS neg	606	C00299	HMDB00296	6029		1.04		0.7747	0.3943		1.1195	1.1664		Nucleotide	Pyrimidine Metabolism, Uracil containing	535	58-96-8	1457.6	243.062
3797			uracil	LC/MS polar	605	C00106	HMDB00300	1174		0.95		0.8188	0.4094		0.5817	0.5541		Nucleotide	Pyrimidine Metabolism, Uracil containing	825	66-22-8	1089.7	111.02
3798			pseudouridine	LC/MS neg	33442	C02067	HMDB00767	15047		0.82		0.0364	0.0474		0.9692	0.7911		Nucleotide	Pyrimidine Metabolism, Uracil containing	821	1445-07-4	1100	243.062
3799			5,6-dihydrouridine	LC/MS neg	61833			94312		1.7		0.0178	0.0318		0.9141	1.5552		Nucleotide	Pyrimidine Metabolism, Uracil containing	100001425	5627-05-04	1119	245.078
3800			2'-O-methyluridine	LC/MS neg	57655			102212		0.68		0.1089	0.1044		1.148	0.7851		Nucleotide	Pyrimidine Metabolism, Uracil containing	100010896	2140-76-3	1831	257.078
3801			5-methyluridine (ribothymidine)	LC/MS neg	35136		HMDB00884	445408		1.1		0.6463	0.3539		1.23	1.349		Nucleotide	Pyrimidine Metabolism, Uracil containing	100001446	1463-10-1	1778.1	257.078
3815			3-ureidopropionate	LC/MS pos early	3155	C02642	HMDB00026	111		1.11		0.1026	0.1006		1.2099	1.3478		Nucleotide	Pyrimidine Metabolism, Uracil containing	1053	462-88-4	875	133.061
3816			beta-alanine	LC/MS pos early	55	C00099	HMDB00056	239		1.33		0.0001	0.0015		0.7364	0.9764		Nucleotide	Pyrimidine Metabolism, Uracil containing	244	56-41-7;107-95-9	1905	90.055
3817			N-acetyl-beta-alanine	LC/MS polar	37432	C01073		76406		1.02		0.7246	0.3776		1.3667	1.3877		Nucleotide	Pyrimidine Metabolism, Uracil containing	100002102	3025-95-4	1750	130.051
3823		Pyrimidine Metabolism, Cytidine containing	cytidine 5'-monophosphate (5'-CMP)	LC/MS pos early	2372	C00055	HMDB00095	6131		1.82		0.2081	0.1602		0.4461	0.8119		Nucleotide	Pyrimidine Metabolism, Cytidine containing	282	63-37-6	835	324.059
3825			cytidine 2' or 3'-monophosphate (2' or 3'-CMP)	LC/MS pos early	61705					0.77		0.0179	0.0318		1.2794	0.9798		Nucleotide	Pyrimidine Metabolism, Cytidine containing	100019915		847	324.059
3826			cytidine 2',3'-cyclic monophosphate	LC/MS neg	37465	C02354	HMDB11691	417654		0.64		0.0034	0.0094		1.4943	0.9563		Nucleotide	Pyrimidine Metabolism, Cytidine containing	73	15718-51-1	937	304.034
3827			cytidine	LC/MS pos early	514	C00475	HMDB00089	6175		0.63		0.0607	0.0732		0.65	0.4123		Nucleotide	Pyrimidine Metabolism, Cytidine containing	827	65-46-3	2124	244.093
3828			cytosine	LC/MS pos early	573	C00380	HMDB00630	597		3.74		0.0183	0.032		0.7451	2.7857		Nucleotide	Pyrimidine Metabolism, Cytidine containing	881	71-30-7	2060	112.051
3838			2'-O-methylcytidine	LC/MS pos early	57554			150971		0.41		0.0002	0.0019		1.1647	0.479		Nucleotide	Pyrimidine Metabolism, Cytidine containing	100010895	2140-72-9	2411	258.108
3854		Pyrimidine Metabolism, Thymine containing	3-aminoisobutyrate	LC/MS pos early	1566	C05145	HMDB03911	64956		1.04		0.8608	0.4187		2.0456	2.1185		Nucleotide	Pyrimidine Metabolism, Thymine containing	1114	10569-72-9;214139-20-5	2190	104.071
3855		Purine and Pyrimidine Metabolism	methylphosphate	LC/MS pos early	37070		HMDB61711	13130		0.6		0.0233	0.0367		1.6973	1.0125		Nucleotide	Purine and Pyrimidine Metabolism	100001805	7023-27-0	544	113
3873	Cofactors and Vitamins	Nicotinate and Nicotinamide Metabolism	nicotinate	LC/MS pos early	1504	C00253	HMDB01488	938		0.96		0.5582	0.3295		1.298	1.2522		Cofactors and Vitamins	Nicotinate and Nicotinamide Metabolism	567	59-67-6	1673	124.039
3874			nicotinate ribonucleoside	LC/MS pos early	33471	C05841	HMDB06809	161234		0.74		0.0348	0.046		1.9817	1.4757		Cofactors and Vitamins	Nicotinate and Nicotinamide Metabolism	100001316	2625-49-2	1536	256.082
3876			nicotinamide	LC/MS pos early	594	C00153	HMDB01406	936		0.79		0.027	0.0397		0.9313	0.7386		Cofactors and Vitamins	Nicotinate and Nicotinamide Metabolism	432	98-92-0	1942	123.055
3878			nicotinamide ribonucleotide (NMN)	LC/MS pos early	22152	C00455	HMDB00229	14180		2.57		0.0663	0.0772		0.2193	0.5635		Cofactors and Vitamins	Nicotinate and Nicotinamide Metabolism	1312	1094-61-7	766	335.064
3879			nicotinamide riboside	LC/MS pos early	33013	C03150	HMDB00855	439924		0.98		0.7492	0.3875		0.9542	0.9331		Cofactors and Vitamins	Nicotinate and Nicotinamide Metabolism	100001310	1341-23-7	2040	255.098
3880			nicotinamide adenine dinucleotide (NAD+)	LC/MS pos early	5278	C00003	HMDB00902	5893		2.51		0.0265	0.0396		0.2581	0.6486		Cofactors and Vitamins	Nicotinate and Nicotinamide Metabolism	1310	53-84-9	875	332.562
3893			trigonelline (N'-methylnicotinate)	LC/MS pos early	32401	C01004	HMDB00875	5570		0.95		0.7658	0.394		0.9324	0.8831		Cofactors and Vitamins	Nicotinate and Nicotinamide Metabolism	100001092	535-83-1	1388	138.055
3901		Riboflavin Metabolism	riboflavin (Vitamin B2)	LC/MS pos early	1827	C00255	HMDB00244	493570		0.58		0.0017	0.0062		1.3166	0.7644		Cofactors and Vitamins	Riboflavin Metabolism	500	83-88-5	2292	377.146
3902			flavin adenine dinucleotide (FAD)	LC/MS neg	2134	C00016	HMDB01248	643975		0.99		0.9681	0.4507		1.0318	1.0203		Cofactors and Vitamins	Riboflavin Metabolism	327	146-14-5;84366-81-4	2425	784.15
3903			flavin mononucleotide (FMN)	LC/MS neg	15797	C00061	HMDB01520	710		1.06		0.6817	0.3662		1.0114	1.0734		Cofactors and Vitamins	Riboflavin Metabolism	100000251	130-40-5	2390	455.097
3905		Pantothenate and CoA Metabolism	pantothenate	LC/MS neg	1508	C00864	HMDB00210	6613		1.21		0.0152	0.0287		0.7956	0.9653		Cofactors and Vitamins	Pantothenate and CoA Metabolism	1024	137-08-6	1498.7	218.103
3906			pantethine	LC/MS neg	39791	C12661	HMDB03828	452306		0.75		0.1291	0.1174		1.2624	0.9527		Cofactors and Vitamins	Pantothenate and CoA Metabolism	100002991	16816-67-4	3590	553.237
3907			pantetheine	LC/MS pos early	57555	C00831		439322		1.06		0.6526	0.3551		1.0665	1.1309		Cofactors and Vitamins	Pantothenate and CoA Metabolism	100001495	496-65-1	2056	279.137
3908			phosphopantetheine	LC/MS neg	15504	C01134	HMDB01416	987		2.5		1.2876e-05	0.0004		0.6465	1.6155		Cofactors and Vitamins	Pantothenate and CoA Metabolism	100000328	NA	1597	357.089
3916		Ascorbate and Aldarate Metabolism	ascorbate (Vitamin C)	LC/MS pos early	32354	C00072	HMDB00044			0.58		0.1957	0.1549		1.6168	0.9306		Cofactors and Vitamins	Ascorbate and Aldarate Metabolism	233	134-03-2	770	177.039
3919			dehydroascorbate	LC/MS neg	34302	C05422	HMDB01264	835		1.18		0.3743	0.2406		1.0823	1.2731		Cofactors and Vitamins	Ascorbate and Aldarate Metabolism	301	490-83-5	739.6	173.009
3920			threonate	LC/MS polar	27738	C01620	HMDB00943	151152		1.06		0.8702	0.4191		1.1658	1.2313		Cofactors and Vitamins	Ascorbate and Aldarate Metabolism	100001022	70753-61-6	2384	135.03
3923			oxalate (ethanedioate)	LC/MS neg	20694	C00209	HMDB02329	971		0.88		0.2214	0.1668		1.3519	1.1837		Cofactors and Vitamins	Ascorbate and Aldarate Metabolism	100000841	144-62-7	603	88.988
3924			gulonate*	LC/MS polar	46957	C00257	HMDB03290	9794176		0.48		6.8638e-05	0.001		1.8264	0.8812		Cofactors and Vitamins	Ascorbate and Aldarate Metabolism	100001586	20246-53-1	2750	195.051
3948		Tocopherol Metabolism	gamma-tocopherol/beta-tocopherol	LC/MS pos late	52473					1.48		0.5143	0.3094		0.2086	0.3095		Cofactors and Vitamins	Tocopherol Metabolism	100008998		2384	416.364
3950		Biotin Metabolism	biotin	LC/MS pos early	568	C00120	HMDB00030	171548		0.99		0.7692	0.3943		0.696	0.6916		Cofactors and Vitamins	Biotin Metabolism	251	58-85-5	2253	245.095
3955		Tetrahydrobiopterin Metabolism	biopterin	LC/MS neg	12358	C06313	HMDB00468	445040		1.52		0.0032	0.0094		0.6858	1.0423		Cofactors and Vitamins	Tetrahydrobiopterin Metabolism	1548	22150-76-1	1398	236.079
3956			dihydrobiopterin	LC/MS pos early	35129	C00268	HMDB00038	1879		0.76		0.2863	0.2005		0.9164	0.6975		Cofactors and Vitamins	Tetrahydrobiopterin Metabolism	100001506	6779-87-9	1930	240.109
3958		Pterin Metabolism	isoxanthopterin	LC/MS pos early	27732	C03975	HMDB00704	10729		0.81		0.7214	0.3776		0.9279	0.7488		Cofactors and Vitamins	Pterin Metabolism	100000749	529-69-1	1110	180.052
3959			pterin	LC/MS neg	43023	C00715	HMDB00802	73000		0.64		0.0016	0.0062		1.423	0.9109		Cofactors and Vitamins	Pterin Metabolism	100004216	22363-60-4	1370	162.042
3974		Hemoglobin and Porphyrin Metabolism	biliverdin	LC/MS pos late	2137	C00500	HMDB01008	5353439		0.91		0.596	0.3401		0.8227	0.751		Cofactors and Vitamins	Hemoglobin and Porphyrin Metabolism	250	55482-27-4;55482-27-4	1016	583.255
3983		Thiamine Metabolism	thiamin (Vitamin B1)	LC/MS pos early	5341	C00378	HMDB00235	1130		0.73		0.0659	0.0771		1.1818	0.8609		Cofactors and Vitamins	Thiamine Metabolism	873	59-43-8	3050	265.112
3984			thiamin monophosphate	LC/MS pos early	15798	C01081	HMDB02666	3382778		1.02		0.7709	0.3943		1.2671	1.2919		Cofactors and Vitamins	Thiamine Metabolism	523	532-40-1	2378	345.078
3993		Vitamin A Metabolism	carotene diol (1)	LC/MS pos late	57635					0.35		0.0018	0.0062		0.6143	0.2146		Cofactors and Vitamins	Vitamin A Metabolism	100015966		1720	568.428
3994			carotene diol (2)	LC/MS pos late	57636					0.16		0.0002	0.0017		0.4543	0.0745		Cofactors and Vitamins	Vitamin A Metabolism	100015967		1904	568.428
3995			carotene diol (3)	LC/MS pos late	57637					0.21		0.0001	0.0016		0.5996	0.1256		Cofactors and Vitamins	Vitamin A Metabolism	100015968		1948	568.428
4005		Vitamin B6 Metabolism	pyridoxine (Vitamin B6)	LC/MS pos early	608	C00314	HMDB02075	1054		0.75		0.0825	0.0861		1.0431	0.7872		Cofactors and Vitamins	Vitamin B6 Metabolism	936	58-56-0	2442	170.081
4007			pyridoxamine	LC/MS pos early	2150	C00534	HMDB01431	1052		0.86		0.0632	0.0757		1.2464	1.0756		Cofactors and Vitamins	Vitamin B6 Metabolism	568	58052-48-5	2975	169.097
4010			pyridoxal	LC/MS pos early	1651	C00250	HMDB01545	1050		0.95		0.6002	0.3401		1.1337	1.0745		Cofactors and Vitamins	Vitamin B6 Metabolism	491	65-22-5	2343	168.066
4011			pyridoxate	LC/MS neg	31555	C00847	HMDB00017	6723		0.54		0.0059	0.0146		2.5744	1.3956		Cofactors and Vitamins	Vitamin B6 Metabolism	100001121	82-82-6	2185	182.046
4021	Xenobiotics	Benzoate Metabolism	4-hydroxyhippurate	LC/MS neg	35527		HMDB13678	151012		0.34		0.0862	0.0882		4.5273	1.5368		Xenobiotics	Benzoate Metabolism	100001423	2482-25-9	1475	194.046
4037			4-hydroxybenzoate	LC/MS polar	21133	C00156	HMDB00500	135		0.72		0.2064	0.1601		1.8844	1.3534		Xenobiotics	Benzoate Metabolism	100000862	99-96-7	1305	137.024
4058			methyl-4-hydroxybenzoate	LC/MS neg	34386	D01400	HMDB32572	7456		0.9		0.4738	0.2904		1.0658	0.9635		Xenobiotics	Benzoate Metabolism	100001252	99-76-3	3671	151.04
4090			p-cresol sulfate	LC/MS neg	36103		HMDB11635	4615423		7.61		0.3109	0.2099		1.6686	12.7042		Xenobiotics	Benzoate Metabolism	100001315	3233-57-7	2890	187.007
4228		Food Component/Plant	2,3-dihydroxyisovalerate	LC/MS polar	38276	C04039	HMDB12141	677		0.32		0.0016	0.0062		2.046	0.6465		Xenobiotics	Food Component/Plant	100002417	1756-18-9	1050	133.051
4236			2-isopropylmalate	LC/MS polar	15667	C02504	HMDB00402	77		0.38		0.0516	0.0639		1.7065	0.6527		Xenobiotics	Food Component/Plant	100000409	3237-44-3	2605	175.061
4240			3-formylindole	LC/MS pos early	62863	C08493	HMDB29737	10256		0.41		0.0151	0.0287		2.407	0.9785		Xenobiotics	Food Component/Plant	100020219		2736	146.06
4262			gluconate	LC/MS polar	587	C00257	HMDB00625	10690		0.42		0.3078	0.209		16.6705	6.9674		Xenobiotics	Food Component/Plant	338	527-07-1	2922	195.051
4280			arginine phosphate	LC/MS pos early	57770	C05945		92150		3.22		0.0008	0.0042		0.4669	1.5019		Xenobiotics	Food Component/Plant	100002670	1189-11-3	1143	255.085
4281			azetidine-2-carboxylic acid	LC/MS pos early	37068	C08267	HMDB29615	17288		1.7		0.1609	0.1362		0.9554	1.6266		Xenobiotics	Food Component/Plant	100001802	2133-34-8	1040	102.055
4343			ergothioneine	LC/MS pos early	37459	C05570	HMDB03045	3032311		6.16		0.0461	0.0581		0.4929	3.0361		Xenobiotics	Food Component/Plant	100002154	58511-63-0	850	230.096
4345			erythritol	LC/MS polar	20699	C00503	HMDB02994	222285		0.44		0.0125	0.0251		1.7738	0.7805		Xenobiotics	Food Component/Plant	100000846	149-32-6	1491	167.056
4394			kojibiose	LC/MS polar	21040	C19632	HMDB11742	164939		1.24		0.3132	0.2099		1.2319	1.5303		Xenobiotics	Food Component/Plant	100000928	2140-29-6	3500	387.114
4403			mannonate*	LC/MS polar	62864			3246006		0.75		0.6112	0.3424		3.3135	2.4795		Xenobiotics	Food Component/Plant	100003695	642-99-9	2736	195.051
4424			panose	LC/MS polar	37284	C00713	HMDB11729	5288421		1.23		0.1843	0.1489		1.2043	1.4825		Xenobiotics	Food Component/Plant	100002109	33401-87-5	4503.4	549.167
4492			stachydrine	LC/MS pos early	34384	C10172	HMDB04827	115244		0.9		0.2785	0.1964		1.32	1.1816		Xenobiotics	Food Component/Plant	100001296	4136-37-2	1440	144.102
4517			ethyl alpha-glucopyranoside	LC/MS neg	63152			428040		3.73		0.1008	0.0998		0.1613	0.6012		Xenobiotics	Food Component/Plant	100015965	34625-23-5	1576	207.087
4518			methyl glucopyranoside (alpha + beta)	LC/MS pos early	46144					3.03		0.0011	0.0053		0.7069	2.1442		Xenobiotics	Food Component/Plant	100005864		832	212.113
4561			2-ketogluconate	LC/MS polar	48370			3035456		3.66		0.2344	0.1727		1.243	4.5555		Xenobiotics	Food Component/Plant	100005943	1040352-40-6	2668	193.035
4629			tartronate (hydroxymalonate)	LC/MS neg	20693	C02287	HMDB35227	45		1.31		0.1433	0.1256		0.8823	1.155		Xenobiotics	Food Component/Plant	100000840	80-69-3	610	118.999
5099		Drug - Other	S-carboxymethyl-L-cysteine	LC/MS pos early	47897	C03727	HMDB29415	1080		1.06		0.8377	0.4132		1.2824	1.361		Xenobiotics	Drug - Other	100002324	638-23-3	1490	180.033
5257		Chemical	succinimide	LC/MS polar	41888	C07273		11439		1.04		0.6191	0.3448		0.9178	0.9567		Xenobiotics	Chemical	100003696	123-56-8	2155	116.035
5270			valylleucinamide	LC/MS pos early	37460			4693887		1.14		0.5596	0.3295		0.4351	0.4939		Xenobiotics	Chemical	100002062		2950	230.186
5290			thioproline	LC/MS pos early	53231			93176		0.76		0.4506	0.2797		1.1874	0.8975		Xenobiotics	Chemical	100009232	34592-47-4	1250	134.027
