# Supplementary material for: A nutrient responsive lipase mediates gut-brain communication to regulate insulin secretion in Drosophila
Source: Nat Commun. 2024 May 23;15:4410. doi: 10.1038/s41467-024-48851-8 (PMC11116528; doi:10.1038/s41467-024-48851-8)
Supplement: Supplementary file 6 — Supplementary Data 3 [file 41467_2024_48851_MOESM6_ESM.xlsx]

## Sheet: OrigScale
							SAMPLE NAME	UNMA-00766-01	UNMA-00767-01	UNMA-00768-01	UNMA-00769-01	UNMA-00770-01	UNMA-00771-01
							CLIENT IDENTIFIER	4a	4b	4c	5a	5b	5c
							PARENT SAMPLE ID	5458688	5458689	5458690	5458691	5458692	5458693
							SAMPLE TYPE	EXPERIMENTAL	EXPERIMENTAL	EXPERIMENTAL	EXPERIMENTAL	EXPERIMENTAL	EXPERIMENTAL
							CONTROL	F	F	F	F	F	F
							AMOUNT	100 50 maleplus50 female)	100 50 maleplus50 female)	100 50 maleplus50 female)	100 50 maleplus50 female)	100 50 maleplus50 female)	100 50 maleplus50 female)
							AMOUNT EXTRACTED CLP	8	8	8	8	8	8
							CASE CONTROL	Ctrl	Ctrl	Ctrl	Mutant	Mutant	Mutant
							COMMENT	ad libitum regular diet	ad libitum regular diet	ad libitum regular diet	ad libitum regular diet	ad libitum regular diet	ad libitum regular diet
							ORIG ORDER	10	11	12	13	14	15
							RUN DAY	1	2	1	1	2	1
							TX	Aged	Aged	Aged	Aged	Aged	Aged
							GROUP NUMBER	4	4	4	5	5	5
PATHWAY SORTORDER	BIOCHEMICAL	SUPER PATHWAY	SUB PATHWAY	COMP ID	PLATFORM	CHEMICAL ID	Group	Control aged	Control aged	Control aged	Mutant MB6 aged	Mutant MB6 aged	Mutant MB6 aged
7832	CE(12:0)	Cholesterol Ester	CE Ester	54493	DMS-MS	100010641		2.0653	1.3436	1.8856	0.7894	0.9007	1.0228
7833	CE(14:0)	Cholesterol Ester	CE Ester	53452	DMS-MS	100009600		3.2279	3.1842	4.4398	1.1417	1.8772	1.8082
7834	CE(14:1)	Cholesterol Ester	CE Ester	53453	DMS-MS	100009601		0.627	0.7444	0.6062	0.4915	0.6077	0.6411
7835	CE(15:0)	Cholesterol Ester	CE Ester	53454	DMS-MS	100009602			0.2593		0.2211	0.2166
7836	CE(16:0)	Cholesterol Ester	CE Ester	54315	DMS-MS	100010463		2.3374	5.8603	1.7724	4.1564	8.9803	1.6438
7837	CE(16:1)	Cholesterol Ester	CE Ester	54316	DMS-MS	100010464		4.929	5.9402	5.4492	4.5721	5.5562	4.6732
7838	CE(17:0)	Cholesterol Ester	CE Ester	54122	DMS-MS	100010270		0.1941	0.3233	0.2255	0.2464	0.3682
7839	CE(18:0)	Cholesterol Ester	CE Ester	54123	DMS-MS	100010271		0.6678	1.0565	0.7217	0.6154	1.1861	0.5799
7840	CE(18:1)	Cholesterol Ester	CE Ester	54494	DMS-MS	100010642		5.0146	10.4569	4.524	7.2585	15.3264	4.9786
7841	CE(18:2)	Cholesterol Ester	CE Ester	53968	DMS-MS	100010116		4.1814	20.0895	1.3674	10.7708	34.1848	2.0171
7842	CE(18:3)	Cholesterol Ester	CE Ester	53969	DMS-MS	100010117		0.1519	0.5331	0.0638	0.4024	1.0196	0.1214
7844	CE(20:0)	Cholesterol Ester	CE Ester	54317	DMS-MS	100010465		0.5895	1.2185	0.5696	0.446	2.2651	0.4931
7845	CE(20:1)	Cholesterol Ester	CE Ester	54318	DMS-MS	100010466		0.1667	0.1857	0.1236		0.3871	0.1402
7846	CE(20:2)	Cholesterol Ester	CE Ester	53624	DMS-MS	100009772						0.1446
7847	CE(20:3)	Cholesterol Ester	CE Ester	54319	DMS-MS	100010467		0.0802	0.2326		0.2288	0.4856
7848	CE(20:4)	Cholesterol Ester	CE Ester	54495	DMS-MS	100010643		0.4267	1.9025	0.1787	1.621	3.9968	0.1939
7849	CE(20:5)	Cholesterol Ester	CE Ester	53795	DMS-MS	100009943		0.1309	0.1366			0.2116
7850	CE(22:0)	Cholesterol Ester	CE Ester	53625	DMS-MS	100009773
7851	CE(22:1)	Cholesterol Ester	CE Ester	53796	DMS-MS	100009944			0.1215			0.1358
7852	CE(22:2)	Cholesterol Ester	CE Ester	53269	DMS-MS	100009417			0.2212			0.467
7853	CE(22:4)	Cholesterol Ester	CE Ester	54124	DMS-MS	100010272			0.081
7854	CE(22:5)	Cholesterol Ester	CE Ester	53797	DMS-MS	100009945		0.1188	0.1338	0.1201	0.1156	0.1896	0.0884
7855	CE(22:6)	Cholesterol Ester	CE Ester	53970	DMS-MS	100010118			0.1939		0.1411	0.2529
7856	CE(24:0)	Cholesterol Ester	CE Ester	54125	DMS-MS	100010273			0.2311	0.1418
7857	CE(24:1)	Cholesterol Ester	CE Ester	54126	DMS-MS	100010274		0.6182	0.6114	0.7349	0.517	0.6951	0.8456
7858	CER(14:0)	Sphingolipids	Ceramide	54496	DMS-MS	100010644		0.1095	0.1581	0.1405	0.1469	0.1423	0.1291
7859	CER(16:0)	Sphingolipids	Ceramide	53971	DMS-MS	100010119			0.0358	0.0825
7860	CER(18:0)	Sphingolipids	Ceramide	54320	DMS-MS	100010468		0.0359	0.0401	0.0548	0.0534	0.0559	0.053
7862	CER(18:1)	Sphingolipids	Ceramide	53626	DMS-MS	100009774				0.0552
7863	CER(20:0)	Sphingolipids	Ceramide	54321	DMS-MS	100010469		0.0695	0.0523	0.0506	0.0483	0.0518	0.0505
7864	CER(20:1)	Sphingolipids	Ceramide	53972	DMS-MS	100010120			0.0448	0.0397		0.0417
7865	CER(22:0)	Sphingolipids	Ceramide	53627	DMS-MS	100009775		0.0342	0.034	0.0544		0.0427	0.0419
7866	CER(22:1)	Sphingolipids	Ceramide	54127	DMS-MS	100010275		0.0733	0.0947	0.1094	0.0649	0.0835	0.1042
7867	CER(24:0)	Sphingolipids	Ceramide	54322	DMS-MS	100010470		0.0385	0.0293	0.0332		0.0408
7868	CER(24:1)	Sphingolipids	Ceramide	53628	DMS-MS	100009776							0.0328
7869	CER(26:0)	Sphingolipids	Ceramide	54497	DMS-MS	100010645
7870	CER(26:1)	Sphingolipids	Ceramide	53798	DMS-MS	100009946
7925	DAG(12:0/16:0)	Diacylglycerol	DAG Ester	53629	DMS-MS	100009777		15.8213	13.3054	12.5484	13.1333	13.8383	21.7793
7927	DAG(12:0/18:0)	Diacylglycerol	DAG Ester	53973	DMS-MS	100010121		2.7471	2.6186	2.2978	2.593	2.6198	2.7932
7928	DAG(12:0/18:1)	Diacylglycerol	DAG Ester	53799	DMS-MS	100009947		33.5282	33.0996	31.4238	35.3425	38.4609	49.3566
7929	DAG(12:0/18:2)	Diacylglycerol	DAG Ester	53455	DMS-MS	100009603		6.3959	7.9772	6.8335	4.4639	4.9668	5.5285
7932	DAG(14:0/14:0)	Diacylglycerol	DAG Ester	53270	DMS-MS	100009418		308.786	266.878	252.947	236.872	243.952	311.937
7934	DAG(14:0/16:0)	Diacylglycerol	DAG Ester	54323	DMS-MS	100010471		39.334	34.5801	36.7503	43.9257	43.4949	62.4688
7935	DAG(14:0/16:1)	Diacylglycerol	DAG Ester	54498	DMS-MS	100010646		512.8	475.151	528.438	555.355	516.409	750.178
7938	DAG(14:0/18:1)	Diacylglycerol	DAG Ester	53800	DMS-MS	100009948		108.213	105.068	95.5625	185.273	181.792	236.015
7939	DAG(14:0/18:2)	Diacylglycerol	DAG Ester	54128	DMS-MS	100010276		25.5422	31.5428	28.7561	25.8213	23.2187	30.2788
7940	DAG(14:0/18:3)	Diacylglycerol	DAG Ester	54324	DMS-MS	100010472		1.3821	1.6352	1.4635	1.732	1.2745	1.6408
7942	DAG(14:0/20:0)	Diacylglycerol	DAG Ester	53974	DMS-MS	100010122		0.9463	0.7252	0.6879	1.1081	1.0468	1.3469
7943	DAG(14:0/20:4)	Diacylglycerol	DAG Ester	53975	DMS-MS	100010123			0.0957	0.0747
7944	DAG(14:0/22:6)	Diacylglycerol	DAG Ester	54499	DMS-MS	100010647		0.0932	0.1342	0.0976	0.104	0.0896	0.1473
7945	DAG(14:1/16:0)	Diacylglycerol	DAG Ester	53456	DMS-MS	100009604		33.8296	26.3612	24.6466	44.4053	41.334	55.6589
7946	DAG(14:1/18:1)	Diacylglycerol	DAG Ester	54325	DMS-MS	100010473		8.1569	8.8732	6.5257	11.9769	11.2104	12.4305
7952	DAG(15:0/18:1)	Diacylglycerol	DAG Ester	53457	DMS-MS	100009605		2.36	2.0864	2.3755	1.7775	1.3288	1.5841
7953	DAG(15:0/18:2)	Diacylglycerol	DAG Ester	53976	DMS-MS	100010124		0.6639	0.636	0.7144	0.4513	0.4979	0.4084
7958	DAG(16:0/16:0)	Diacylglycerol	DAG Ester	53977	DMS-MS	100010125		10.183	9.6977	8.773	16.2361	15.555	22.4298
7959	DAG(16:0/16:1)	Diacylglycerol	DAG Ester	53978	DMS-MS	100010126		163.873	154.541	148.397	268.401	240.748	384.607
7961	DAG(16:0/18:0)	Diacylglycerol	DAG Ester	54500	DMS-MS	100010648		4.33	5.4416	4.4427	7.0588	6.7909	8.733
7962	DAG(16:0/18:1)	Diacylglycerol	DAG Ester	53630	DMS-MS	100009778		74.9391	75.0994	59.2843	168.096	153.783	210.447
7963	DAG(16:0/18:2)	Diacylglycerol	DAG Ester	53271	DMS-MS	100009419		17.9133	21.0388	16.894	22.032	19.3261	24.0655
7964	DAG(16:0/18:3)	Diacylglycerol	DAG Ester	53979	DMS-MS	100010127		1.4456	1.4954	1.3672	1.5076	1.6798	1.9097
7967	DAG(16:0/20:3)	Diacylglycerol	DAG Ester	54501	DMS-MS	100010649		0.1645		0.1518		0.2008
7968	DAG(16:0/20:4)	Diacylglycerol	DAG Ester	53458	DMS-MS	100009606			0.135			0.1474
7969	DAG(16:0/20:5)	Diacylglycerol	DAG Ester	54502	DMS-MS	100010650
7970	DAG(16:0/22:5)	Diacylglycerol	DAG Ester	54326	DMS-MS	100010474		0.3352	0.1334	0.1768		0.1531	0.1444
7971	DAG(16:0/22:6)	Diacylglycerol	DAG Ester	53980	DMS-MS	100010128		0.0645				0.0636
7972	DAG(16:1/16:1)	Diacylglycerol	DAG Ester	53631	DMS-MS	100009779		156.669	162.643	147.089	234.524	232.678	261.895
7973	DAG(16:1/18:0)	Diacylglycerol	DAG Ester	54129	DMS-MS	100010277		9.579	8.5286	9.435	9.6476	8.7558	13.0006
7974	DAG(16:1/18:1)	Diacylglycerol	DAG Ester	54130	DMS-MS	100010278		59.0959	61.0869	54.659	98.2896	93.7738	108.877
7975	DAG(16:1/18:2)	Diacylglycerol	DAG Ester	53632	DMS-MS	100009780		25.2906	32.5994	26.171	23.8225	21.8232	25.0433
7976	DAG(16:1/18:3)	Diacylglycerol	DAG Ester	53981	DMS-MS	100010129		1.3821	1.5904	1.263	1.1636	1.4366	1.4178
7977	DAG(16:1/20:0)	Diacylglycerol	DAG Ester	54503	DMS-MS	100010651		3.2748	3.1735	2.9522	4.9976	4.5291	5.1062
7978	DAG(16:1/20:2)	Diacylglycerol	DAG Ester	54131	DMS-MS	100010279		0.8825	0.742	1.0285	0.7662	0.7213	0.7633
7979	DAG(16:1/20:4)	Diacylglycerol	DAG Ester	53272	DMS-MS	100009420		0.1051
7980	DAG(16:1/22:6)	Diacylglycerol	DAG Ester	53459	DMS-MS	100009607		0.1145	0.1333	0.114		0.0893
7986	DAG(18:0/18:1)	Diacylglycerol	DAG Ester	54504	DMS-MS	100010652		4.4052	4.2859	4.2256	4.5198	4.0116	6.2613
7987	DAG(18:0/18:2)	Diacylglycerol	DAG Ester	53273	DMS-MS	100009421		3.4309	3.4945	3.1269	2.6025	2.0345	2.3517
7988	DAG(18:0/18:3)	Diacylglycerol	DAG Ester	53982	DMS-MS	100010130		0.5413	0.5565	0.4583	0.4547	0.3652	0.3606
7990	DAG(18:0/22:6)	Diacylglycerol	DAG Ester	53274	DMS-MS	100009422		0.1222	0.1327	0.093	0.1007	0.1018	0.1067
7991	DAG(18:1/18:1)	Diacylglycerol	DAG Ester	53275	DMS-MS	100009423		11.4041	12.6516	11.0042	16.7907	15.5692	19.8526
7992	DAG(18:1/18:2)	Diacylglycerol	DAG Ester	53276	DMS-MS	100009424		14.2721	18.3513	14.171	12.2506	11.2428	13.4087
7993	DAG(18:1/20:1)	Diacylglycerol	DAG Ester	53801	DMS-MS	100009949		0.3488	0.4334	0.3549	0.4361	0.5296	0.5155
7994	DAG(18:1/20:2)	Diacylglycerol	DAG Ester	54327	DMS-MS	100010475		0.3812	0.2633	0.2796	0.2787	0.2822	0.2478
7995	DAG(18:1/20:3)	Diacylglycerol	DAG Ester	53633	DMS-MS	100009781		0.2879	0.1793	0.2472	0.1635	0.1874	0.1835
7996	DAG(18:1/20:4)	Diacylglycerol	DAG Ester	53460	DMS-MS	100009608		0.071		0.0782
7997	DAG(18:1/20:5)	Diacylglycerol	DAG Ester	53277	DMS-MS	100009425				0.1081
7998	DAG(18:1/22:4)	Diacylglycerol	DAG Ester	53278	DMS-MS	100009426		0.2359	0.1548	0.1639	0.1433	0.1836	0.1461
7999	DAG(18:1/22:5)	Diacylglycerol	DAG Ester	53802	DMS-MS	100009950		0.1776
8000	DAG(18:1/22:6)	Diacylglycerol	DAG Ester	53461	DMS-MS	100009609			0.0847	0.0777	0.1015	0.0916	0.0783
8002	DAG(18:2/18:3)	Diacylglycerol	DAG Ester	53279	DMS-MS	100009427		0.3236	0.4246	0.3698	0.2872	0.3665	0.3117
8003	DAG(18:2/20:3)	Diacylglycerol	DAG Ester	54132	DMS-MS	100010280		0.4446	0.364	0.388	0.3799	0.4021	0.3453
8004	DAG(18:2/20:4)	Diacylglycerol	DAG Ester	53462	DMS-MS	100009610
8005	DAG(18:2/20:5)	Diacylglycerol	DAG Ester	54505	DMS-MS	100010653						0.0995
8006	DAG(18:2/22:4)	Diacylglycerol	DAG Ester	54133	DMS-MS	100010281		0.2078	0.1548	0.1532	0.1389	0.1399
8007	DAG(18:2/22:5)	Diacylglycerol	DAG Ester	53463	DMS-MS	100009611				0.122			0.2212
8008	DAG(18:2/22:6)	Diacylglycerol	DAG Ester	54506	DMS-MS	100010654		0.0932	0.0848	0.0549
7876	DCER(14:0)	Sphingolipids	Dihydroceramide	53803	DMS-MS	100009951		0.1977	0.2134	0.1821	0.2152	0.2008	0.2537
7877	DCER(16:0)	Sphingolipids	Dihydroceramide	54134	DMS-MS	100010282				0.2491		0.1654
7878	DCER(18:0)	Sphingolipids	Dihydroceramide	53464	DMS-MS	100009612		0.1797	0.2316	0.2035	0.214	0.1949	0.1871
7880	DCER(20:0)	Sphingolipids	Dihydroceramide	53280	DMS-MS	100009428		0.2208	0.2331	0.1628	0.2802	0.2787	0.2656
7881	DCER(20:1)	Sphingolipids	Dihydroceramide	53984	DMS-MS	100010132					0.1269		0.2046
7882	DCER(22:0)	Sphingolipids	Dihydroceramide	53465	DMS-MS	100009613		0.2828	0.2347	0.2277	0.2191		0.2756
7883	DCER(22:1)	Sphingolipids	Dihydroceramide	53804	DMS-MS	100016011		0.4483	0.2842	0.2824	0.3311	0.3765	0.4254
7884	DCER(22:2)	Sphingolipids	Dihydroceramide	57732	DMS-MS	100009952		0.19	0.1952	0.1666	0.2129	0.2075	0.2483
7885	DCER(24:0)	Sphingolipids	Dihydroceramide	54328	DMS-MS	100010476				0.1356
7886	DCER(24:1)	Sphingolipids	Dihydroceramide	53466	DMS-MS	100009614		1.2349	1.0619	1.0395	1.1025	1.0714	0.8997
7887	DCER(26:0)	Sphingolipids	Dihydroceramide	53634	DMS-MS	100009782		1.3364	2.1612	1.3063	1.6673	1.1047	0.7965
7888	DCER(26:1)	Sphingolipids	Dihydroceramide	53281	DMS-MS	100009429		0.346	0.3963	0.3864	0.2886	0.3732	0.2432
7801	FFA(12:0)	Free Fatty Acids	Saturated FFA	54508	DMS-MS	100010656		245.203	179.207	295.913	434.414	319.25	450.427
7803	FFA(14:0)	Free Fatty Acids	Saturated FFA	53467	DMS-MS	100009615		493.335	460.413	634.976	457.204	439.478	648.839
7814	FFA(14:1)	Free Fatty Acids	Monounsaturated FFA	53985	DMS-MS	100010133		167.343	180.305	180.863	212.296	158.959	142.049
7804	FFA(15:0)	Free Fatty Acids	Saturated FFA	54135	DMS-MS	100010283		49.6666	46.2299	52.7382	33.0149	33.9424	47.0451
7805	FFA(16:0)	Free Fatty Acids	Saturated FFA	53986	DMS-MS	100010134		1359.72	1337.41	1568.6	1117.82	1363.35	1124.46
7815	FFA(16:1)	Free Fatty Acids	Monounsaturated FFA	54136	DMS-MS	100010284		845.574	1036.72	780.52	711.355	683.068	486.498
7806	FFA(17:0)	Free Fatty Acids	Saturated FFA	53468	DMS-MS	100009616		38.0405	33.6138	47.1279	34.164	30.9179	39.6108
7807	FFA(18:0)	Free Fatty Acids	Saturated FFA	53805	DMS-MS	100009953		489.294	433.188	653.234	505.476	520.2	570.64
7816	FFA(18:1)	Free Fatty Acids	Monounsaturated FFA	53469	DMS-MS	100009617		668.2	878.995	849.86	700.231	754.156	845.246
7821	FFA(18:2)	Free Fatty Acids	Polyunsaturated FFA (PUFA)	53635	DMS-MS	100009783		288.764	431.502	460.18	242.443	266.083	246.38
7823	FFA(18:4)	Free Fatty Acids	Polyunsaturated FFA (PUFA)	53636	DMS-MS	100009784		7.5197	8.6943	8.617	8.0725	6.5999	5.3599
7809	FFA(20:0)	Free Fatty Acids	Saturated FFA	53470	DMS-MS	100009618		43.5123	47.2067	57.2411	46.6929	44.1604	59.8991
7817	FFA(20:1)	Free Fatty Acids	Monounsaturated FFA	53987	DMS-MS	100010135		23.6666	24.938	27.7891	16.5652	20.9272	12.3709
7824	FFA(20:2)	Free Fatty Acids	Polyunsaturated FFA (PUFA)	54137	DMS-MS	100010285		11.0709	12.635	10.8276	7.9374	9.9883	7.3686
7825	FFA(20:3)	Free Fatty Acids	Polyunsaturated FFA (PUFA)	54138	DMS-MS	100010286		13.3647	17.86	12.6132	8.6081	16.6748	10.9391
7826	FFA(20:4)	Free Fatty Acids	Polyunsaturated FFA (PUFA)	53471	DMS-MS	100009619		11.5266	23.9859	10.344	10.2302	18.3104	11.6125
7827	FFA(20:5)	Free Fatty Acids	Polyunsaturated FFA (PUFA)	54329	DMS-MS	100010477		24.1175	31.598	22.1148	16.2147	24.0424	18.8645
7811	FFA(22:0)	Free Fatty Acids	Saturated FFA	54139	DMS-MS	100010287		35.0387	35.0748	37.3625	41.9021	37.1696	43.2204
7818	FFA(22:1)	Free Fatty Acids	Monounsaturated FFA	53472	DMS-MS	100009620		37.1362	51.3599	30.1187	19.8822	31.5313	18.4004
7828	FFA(22:2)	Free Fatty Acids	Polyunsaturated FFA (PUFA)	53283	DMS-MS	100009431		24.4793	29.8936	23.9109	12.6883	23.2478	12.4742
7829	FFA(22:4)	Free Fatty Acids	Polyunsaturated FFA (PUFA)	53637	DMS-MS	100009785		6.9956	8.5967	6.9648	8.1938	8.1315	5.7918
7830	FFA(22:5)	Free Fatty Acids	Polyunsaturated FFA (PUFA)	54509	DMS-MS	100010657		12.098	13.5546	9.6503	8.3683	13.6577	11.2827
7831	FFA(22:6)	Free Fatty Acids	Polyunsaturated FFA (PUFA)	53806	DMS-MS	100009954		12.3408	17.3491	9.7578	10.6414	13.3903	7.9738
7813	FFA(24:0)	Free Fatty Acids	Saturated FFA	53807	DMS-MS	100009955		25.1589	33.4206	25.3287	25.1937	28.3488	35.8765
7819	FFA(24:1)	Free Fatty Acids	Monounsaturated FFA	54140	DMS-MS	100010288		14.5027	18.0666	12.4731	13.4819	16.5382	9.9902
7889	HCER(14:0)	Sphingolipids	Hexosylceramide	53808	DMS-MS	100009956
7890	HCER(16:0)	Sphingolipids	Hexosylceramide	53809	DMS-MS	100009957		0.0506		0.058	0.0532	0.0578
7891	HCER(18:0)	Sphingolipids	Hexosylceramide	53638	DMS-MS	100009786		0.0683	0.0764	0.0665	0.0642	0.0626	0.0717
7892	HCER(18:1)	Sphingolipids	Hexosylceramide	53810	DMS-MS	100009958						0.0449
7893	HCER(20:0)	Sphingolipids	Hexosylceramide	53639	DMS-MS	100009787		0.0716	0.0826	0.0726	0.0517	0.0785	0.0727
7894	HCER(20:1)	Sphingolipids	Hexosylceramide	54510	DMS-MS	100010658		0.0531	0.0413	0.0369	0.0378
7895	HCER(22:0)	Sphingolipids	Hexosylceramide	53473	DMS-MS	100009621		0.0647	0.0814	0.0513	0.0629	0.0578	0.0508
7896	HCER(22:1)	Sphingolipids	Hexosylceramide	53474	DMS-MS	100009622		0.0426
7897	HCER(24:0)	Sphingolipids	Hexosylceramide	54511	DMS-MS	100010659		0.0635				0.0706	0.0519
7898	HCER(24:1)	Sphingolipids	Hexosylceramide	54512	DMS-MS	100010660					0.0584
7899	HCER(26:0)	Sphingolipids	Hexosylceramide	53811	DMS-MS	100009959			0.0399
7900	HCER(26:1)	Sphingolipids	Hexosylceramide	53988	DMS-MS	100010136			0.0509		0.0856	0.0796
7901	LCER(14:0)	Sphingolipids	Lactosylceramide	53284	DMS-MS	100009432		0.0544
7902	LCER(16:0)	Sphingolipids	Lactosylceramide	54141	DMS-MS	100010289		0.0635			0.0557	0.0915
7903	LCER(18:0)	Sphingolipids	Lactosylceramide	53475	DMS-MS	100009623		0.1053	0.1244	0.1224	0.1047	0.1161	0.0811
7904	LCER(18:1)	Sphingolipids	Lactosylceramide	53476	DMS-MS	100009624		0.7834	0.9876	0.8123	0.7913	0.9648	0.7673
7905	LCER(20:0)	Sphingolipids	Lactosylceramide	53477	DMS-MS	100009625				0.0545
7906	LCER(20:1)	Sphingolipids	Lactosylceramide	53812	DMS-MS	100009960
7907	LCER(22:0)	Sphingolipids	Lactosylceramide	53640	DMS-MS	100009788
7908	LCER(22:1)	Sphingolipids	Lactosylceramide	54142	DMS-MS	100010290		0.0505	0.0755	0.092
7909	LCER(24:0)	Sphingolipids	Lactosylceramide	53989	DMS-MS	100010137			0.0512
7910	LCER(24:1)	Sphingolipids	Lactosylceramide	53478	DMS-MS	100009626		0.0623	0.0416
7911	LCER(26:0)	Sphingolipids	Lactosylceramide	53641	DMS-MS	100009789		0.0959	0.0722	0.0746			0.0654
7912	LCER(26:1)	Sphingolipids	Lactosylceramide	53642	DMS-MS	100009790
6870	LPC(14:0)	Lysophosphatidylcholine	LPC Ester	53285	DMS-MS	100009433		2.0155	2.3865	3.5934	1.532	2.0017	2.3848
6873	LPC(16:0)	Lysophosphatidylcholine	LPC Ester	53287	DMS-MS	100009435		31.9513	39.3067	46.1873	27.5041	33.1966	31.7489
6874	LPC(16:1)	Lysophosphatidylcholine	LPC Ester	53479	DMS-MS	100009627		179.496	184.851	233.476	108.647	132.26	123.763
6876	LPC(18:0)	Lysophosphatidylcholine	LPC Ester	54144	DMS-MS	100010292		5.1731	6.4419	7.9055	3.4966	5.0704	5.5429
6877	LPC(18:1)	Lysophosphatidylcholine	LPC Ester	54145	DMS-MS	100010293		143.811	157.008	190.69	112.179	133.791	132.301
6878	LPC(18:2)	Lysophosphatidylcholine	LPC Ester	54331	DMS-MS	100010479		45.704	57.2677	60.3693	23.9354	29.7526	22.6304
6879	LPC(18:3)	Lysophosphatidylcholine	LPC Ester	54513	DMS-MS	100010661
6881	LPC(20:0)	Lysophosphatidylcholine	LPC Ester	53480	DMS-MS	100009628		3.0862	4.2691	3.1622	2.7756	2.8461	4.6613
6883	LPC(20:2)	Lysophosphatidylcholine	LPC Ester	53990	DMS-MS	100010138				1.8796
7127	LPE(14:0)	Lysophosphatidylethanolamine	LPE Ester	53483	DMS-MS	100009631				0.2865	0.2082	0.2863	0.2683
7129	LPE(15:0)	Lysophosphatidylethanolamine	LPE Ester	53646	DMS-MS	100009794
7130	LPE(16:0)	Lysophosphatidylethanolamine	LPE Ester	54516	DMS-MS	100010664		31.8074	37.4435	44.6955	43.0614	55.0859	48.9668
7131	LPE(16:1)	Lysophosphatidylethanolamine	LPE Ester	54147	DMS-MS	100010295		97.2541	124.189	138.484	73.5235	90.672	73.8753
7132	LPE(17:0)	Lysophosphatidylethanolamine	LPE Ester	53993	DMS-MS	100010141		0.2508	0.3021	0.37	0.2308		0.345
7133	LPE(18:0)	Lysophosphatidylethanolamine	LPE Ester	53484	DMS-MS	100009632		8.3299	9.6855	10.2799	6.529	8.4485	8.2515
7134	LPE(18:1)	Lysophosphatidylethanolamine	LPE Ester	53288	DMS-MS	100009436		182.84	228.6	234.81	157.428	202.906	170.739
7135	LPE(18:2)	Lysophosphatidylethanolamine	LPE Ester	53817	DMS-MS	100009965		13.7705	21.222	16.7733	9.1961	14.0652	9.3141
7136	LPE(18:3)	Lysophosphatidylethanolamine	LPE Ester	54517	DMS-MS	100010665		0.1481	0.3181	0.2558		0.1921
7138	LPE(20:0)	Lysophosphatidylethanolamine	LPE Ester	53289	DMS-MS	100009437		2.5758	2.8098	2.7174	1.4369	2.3501	2.2204
7139	LPE(20:1)	Lysophosphatidylethanolamine	LPE Ester	53647	DMS-MS	100009795		2.957	3.2892	3.2493	2.3293	2.4382	2.9899
7140	LPE(20:2)	Lysophosphatidylethanolamine	LPE Ester	53818	DMS-MS	100009966		5.9508	8.6053	7.1306	2.8939	3.954	3.5468
7144	LPE(22:0)	Lysophosphatidylethanolamine	LPE Ester	53486	DMS-MS	100009634			0.1805
7145	LPE(22:1)	Lysophosphatidylethanolamine	LPE Ester	53648	DMS-MS	100009796
10494	MAG(12:0)	MAG	Ester	62002	DMS-MS	100020128		8.0634	7.0356	6.9092	5.6647	4.9758	5.4652
10495	MAG(14:0)	MAG	Ester	62028	DMS-MS	100020155		8.5928	7.9947	7.9387	4.7756	5.2864	5.1029
10496	MAG(14:1)	MAG	Ester	62004	DMS-MS	100020131		5.3859	4.2284	3.5518	2.5339	2.5177	1.881
10497	MAG(15:0)	MAG	Ester	62005	DMS-MS	100020132		6.4077	8.9188	7.8128	7.9826	6.76	8.56
10498	MAG(16:0)	MAG	Ester	62006	DMS-MS	100020133		18.5829	21.8378	22.6778	11.2912	12.7469	12.9385
10499	MAG(16:1)	MAG	Ester	62007	DMS-MS	100020134		16.6316	14.3928	17.0384	10.58	9.3702	8.8587
10500	MAG(17:0)	MAG	Ester	62008	DMS-MS	100020135		1.6558	2.006	1.9275	1.1367	0.9516	0.9342
10501	MAG(18:0)	MAG	Ester	62009	DMS-MS	100020136		37.0426	54.9279	58.4818	28.0884	31.7648	30.5351
10502	MAG(18:1)	MAG	Ester	62010	DMS-MS	100020137		10.9257	12.5857	11.9537	10.1609	8.3327	9.1764
10503	MAG(18:2)	MAG	Ester	62011	DMS-MS	100020138		6.8324	6.673	5.6394	4.3628	3.4097	3.9209
10504	MAG(18:3)	MAG	Ester	62012	DMS-MS	100020139		1.4896	1.2048	1.0467	1.2701	1.1498	1.1756
10505	MAG(18:4)	MAG	Ester	62013	DMS-MS	100020140		0.3597	0.2651
10506	MAG(20:0)	MAG	Ester	62014	DMS-MS	100020141		2.4129	2.7955	2.1334	1.9687	1.7577	2.2877
10507	MAG(20:1)	MAG	Ester	62015	DMS-MS	100020142		0.322	0.3579	0.316	0.3981	0.5296	0.3935
10508	MAG(20:2)	MAG	Ester	62016	DMS-MS	100020143				0.3079			0.2665
10509	MAG(20:3)	MAG	Ester	62017	DMS-MS	100020144
10510	MAG(20:4)	MAG	Ester	62018	DMS-MS	100020145
10511	MAG(20:5)	MAG	Ester	62019	DMS-MS	100020146		0.4116	0.4573	0.2778	0.274		0.2611
10512	MAG(22:0)	MAG	Ester	62020	DMS-MS	100020147		0.3662	0.3728	0.376	0.3393	0.216	0.4794
10513	MAG(22:1)	MAG	Ester	62021	DMS-MS	100020148		0.2541	0.3289			0.3024	0.241
10514	MAG(22:2)	MAG	Ester	62022	DMS-MS	100020149
10516	MAG(22:5)	MAG	Ester	62024	DMS-MS	100020151				0.1864
10517	MAG(22:6)	MAG	Ester	62025	DMS-MS	100020152			0.3107
10518	MAG(24:0)	MAG	Ester	62026	DMS-MS	100020153		0.3783	0.3712	0.3195		0.3089	0.3331
10519	MAG(24:1)	MAG	Ester	62027	DMS-MS	100020154						0.2247
6648	PC(12:0/14:1)	Phosphatidylcholine	PC Ester	53819	DMS-MS	100009967
6649	PC(12:0/16:1)	Phosphatidylcholine	PC Ester	53820	DMS-MS	100009968		6.693	5.6304	6.181	4.6101	4.2066	6.0486
6650	PC(12:0/18:1)	Phosphatidylcholine	PC Ester	54335	DMS-MS	100010483		6.5385	5.4246	4.0091	3.3002	4.5601	6.3318
6651	PC(12:0/18:2)	Phosphatidylcholine	PC Ester	53290	DMS-MS	100009438		5.1362	4.6927	3.1509	2.6542	3.7152	4.6023
6652	PC(12:0/18:3)	Phosphatidylcholine	PC Ester	53821	DMS-MS	100009969		2.2935		1.8313			3.3676
6663	PC(14:0/14:0)	Phosphatidylcholine	PC Ester	53293	DMS-MS	100009441		9.0976	8.6507	12.5216	7.1168	7.8348	9.3288
6664	PC(14:0/14:1)	Phosphatidylcholine	PC Ester	53651	DMS-MS	100009799		2.5124	2.9159	3.163	2.4185	2.7243
6665	PC(14:0/16:1)	Phosphatidylcholine	PC Ester	54151	DMS-MS	100010299		144.159	140.201	169.963	128.305	122.027	135.489
6666	PC(14:0/18:1)	Phosphatidylcholine	PC Ester	53996	DMS-MS	100010144		110.26	102.863	110.693	111.698	126.924	159.813
6667	PC(14:0/18:2)	Phosphatidylcholine	PC Ester	54152	DMS-MS	100010300		95.0175	102.432	81.9232	55.4735	70.4918	76.914
6668	PC(14:0/18:3)	Phosphatidylcholine	PC Ester	53294	DMS-MS	100009442		17.0456	15.5627	8.9296	6.5108	10.2502	12.4216
6681	PC(15:0/16:1)	Phosphatidylcholine	PC Ester	54525	DMS-MS	100010673		2.2958	2.2206	3.39	1.963	2.2597	1.7738
6682	PC(15:0/18:1)	Phosphatidylcholine	PC Ester	54526	DMS-MS	100010674			2.175	1.7108
6683	PC(15:0/18:2)	Phosphatidylcholine	PC Ester	54154	DMS-MS	100010302
6691	PC(16:0/12:0)	Phosphatidylcholine	PC Ester	54527	DMS-MS	100010675		1.9391	2.2714	1.7076	1.3295	2.2462
6692	PC(16:0/14:0)	Phosphatidylcholine	PC Ester	53490	DMS-MS	100009638		53.6639	53.7313	47.939	39.8773	39.1566	53.3208
6693	PC(16:0/14:1)	Phosphatidylcholine	PC Ester	54340	DMS-MS	100010488		3.9677	5.0338	4.6249	4.0338	4.4323	3.4803
6694	PC(16:0/16:0)	Phosphatidylcholine	PC Ester	53655	DMS-MS	100009803		112.017	113.484	70.8349	65.3048	67.7967	90.2872
6695	PC(16:0/16:1)	Phosphatidylcholine	PC Ester	53491	DMS-MS	100009639		852.891	840.013	731.912	614.784	568.665	666.278
6696	PC(16:0/18:0)	Phosphatidylcholine	PC Ester	54157	DMS-MS	100010305		44.4282	42.5269	32.6213	21.2879	26.0307	39.255
6697	PC(16:0/18:1)	Phosphatidylcholine	PC Ester	53656	DMS-MS	100009804		897.394	943.116	727.585	553.74	594.289	910.215
6698	PC(16:0/18:2)	Phosphatidylcholine	PC Ester	54341	DMS-MS	100010489		557.171	721.009	380.13	252.417	301.362	391.264
6699	PC(16:0/18:3)	Phosphatidylcholine	PC Ester	53825	DMS-MS	100009973		21.4851	24.1674	15.0017	9.9518	13.6828	18.178
6701	PC(16:0/20:1)	Phosphatidylcholine	PC Ester	53657	DMS-MS	100009805		1.9792	2.0507	1.4861
6702	PC(16:0/20:2)	Phosphatidylcholine	PC Ester	54528	DMS-MS	100010676		2.3661	2.5198	1.5981	1.5417		2.6672
6703	PC(16:0/20:3)	Phosphatidylcholine	PC Ester	53296	DMS-MS	100009444
6704	PC(16:0/20:4)	Phosphatidylcholine	PC Ester	54158	DMS-MS	100010306
6711	PC(17:0/14:1)	Phosphatidylcholine	PC Ester	54342	DMS-MS	100010490		2.032	1.6915	1.5762			1.7415
6712	PC(17:0/16:1)	Phosphatidylcholine	PC Ester	53658	DMS-MS	100009806		9.3358	9.2101	13.6131	5.648	5.457	9.1427
6713	PC(17:0/18:1)	Phosphatidylcholine	PC Ester	54162	DMS-MS	100010310		6.7061	5.5781	5.1907	2.389	3.4676	8.2792
6714	PC(17:0/18:2)	Phosphatidylcholine	PC Ester	54163	DMS-MS	100010311		5.4994	4.6927	4.0067	1.5981	2.1338	4.9788
6715	PC(17:0/18:3)	Phosphatidylcholine	PC Ester	53297	DMS-MS	100009445				1.6473			2.2173
6716	PC(17:0/20:3)	Phosphatidylcholine	PC Ester	54343	DMS-MS	100010491
6718	PC(17:0/20:5)	Phosphatidylcholine	PC Ester	53298	DMS-MS	100009446
6722	PC(18:0/12:0)	Phosphatidylcholine	PC Ester	53828	DMS-MS	100009976
6723	PC(18:0/14:0)	Phosphatidylcholine	PC Ester	54004	DMS-MS	100010152		4.5825	4.7082	4.5577	4.1705	4.6551	6.9983
6724	PC(18:0/14:1)	Phosphatidylcholine	PC Ester	53829	DMS-MS	100009977		1.4675	1.6904	1.2685	1.3878
6725	PC(18:0/16:1)	Phosphatidylcholine	PC Ester	53830	DMS-MS	100009978		54.8662	56.7143	58.3568	43.8535	46.9389	47.1792
6726	PC(18:0/18:0)	Phosphatidylcholine	PC Ester	53660	DMS-MS	100009808		2.3192	2.0934	2.4661	1.734	2.0476	2.6165
6727	PC(18:0/18:1)	Phosphatidylcholine	PC Ester	54530	DMS-MS	100010678		63.0936	60.2849	61.7399	43.2286	50.3989	54.1042
6728	PC(18:0/18:2)	Phosphatidylcholine	PC Ester	54345	DMS-MS	100010493		42.5695	51.3672	36.4492	22.7269	26.3412	31.7279
6729	PC(18:0/18:3)	Phosphatidylcholine	PC Ester	54164	DMS-MS	100010312		4.925	3.8243	2.6987	2.1148	3.0258	3.4604
6731	PC(18:0/20:0)	Phosphatidylcholine	PC Ester	54166	DMS-MS	100010314
6742	PC(18:1/14:1)	Phosphatidylcholine	PC Ester	53301	DMS-MS	100009449		3.5033	3.8606	3.2523	1.8495	2.9071
6743	PC(18:1/16:1)	Phosphatidylcholine	PC Ester	54346	DMS-MS	100010494		635.407	660.421	709.396	597.005	584.979	713.72
6744	PC(18:1/18:1)	Phosphatidylcholine	PC Ester	53832	DMS-MS	100009980		153.85	152.554	161.629	125.243	128.159	157.093
6745	PC(18:1/18:2)	Phosphatidylcholine	PC Ester	53833	DMS-MS	100009981		241.363	283.327	219.823	151.325	165.786	171.121
6746	PC(18:1/18:3)	Phosphatidylcholine	PC Ester	54347	DMS-MS	100010495		10.3811	10.3682	7.3274	7.7274	9.1938	9.6489
6749	PC(18:1/20:2)	Phosphatidylcholine	PC Ester	54171	DMS-MS	100010319
6750	PC(18:1/20:3)	Phosphatidylcholine	PC Ester	54532	DMS-MS	100010680			1.1751
6758	PC(18:2/14:1)	Phosphatidylcholine	PC Ester	53303	DMS-MS	100009451		1.8756	2.2058	1.8957	1.2221	2.0475
6759	PC(18:2/16:1)	Phosphatidylcholine	PC Ester	54173	DMS-MS	100010321		326.145	388.736	321.624	206.732	222.105	241.76
6760	PC(18:2/18:2)	Phosphatidylcholine	PC Ester	53304	DMS-MS	100009452		100.059	132.581	82.7401	48.4729	52.356	56.6569
6761	PC(18:2/18:3)	Phosphatidylcholine	PC Ester	53835	DMS-MS	100009983		9.4584	8.5537	6.7637	3.3017	5.8291	5.0254
6763	PC(18:2/20:1)	Phosphatidylcholine	PC Ester	53305	DMS-MS	100009453
6764	PC(18:2/20:2)	Phosphatidylcholine	PC Ester	53836	DMS-MS	100009984
6765	PC(18:2/20:3)	Phosphatidylcholine	PC Ester	53497	DMS-MS	100009645		2.0426	2.6439	1.959	1.7167	2.041	2.9427
6766	PC(18:2/20:4)	Phosphatidylcholine	PC Ester	54533	DMS-MS	100010681		8.6456	10.3434	7.1192	9.4454	9.3015	8.3997
6767	PC(18:2/20:5)	Phosphatidylcholine	PC Ester	53665	DMS-MS	100009813		3.4036		2.5019
6770	PC(18:2/22:4)	Phosphatidylcholine	PC Ester	54535	DMS-MS	100010683		3.9819	3.4229
6771	PC(18:2/22:5)	Phosphatidylcholine	PC Ester	53498	DMS-MS	100009646						2.3589
6772	PC(18:2/22:6)	Phosphatidylcholine	PC Ester	54349	DMS-MS	100010497		7.1421	6.9373	4.3137	4.4549
6773	PC(20:0/14:1)	Phosphatidylcholine	PC Ester	54350	DMS-MS	100010498
6774	PC(20:0/16:1)	Phosphatidylcholine	PC Ester	53837	DMS-MS	100009985		7.5346	7.4575	5.8038	4.2931	5.5738	7.584
6775	PC(20:0/18:1)	Phosphatidylcholine	PC Ester	53306	DMS-MS	100009454		6.7061	7.0111	5.7393	3.3727	4.2395	7.3511
6776	PC(20:0/18:2)	Phosphatidylcholine	PC Ester	53307	DMS-MS	100009455		4.9053	5.5	3.6566	1.9243	3.2231	3.4773
6895	PE(14:0/14:0)	Phosphatidylethanolamine	PE Ester	54537	DMS-MS	100010685		1.15	1.3022	1.7665	1.4044	1.3131	1.2516
6896	PE(14:0/14:1)	Phosphatidylethanolamine	PE Ester	53667	DMS-MS	100009815				0.4313
6898	PE(14:0/16:1)	Phosphatidylethanolamine	PE Ester	53839	DMS-MS	100009987		45.6109	40.7091	60.0387	38.7384	37.6504	35.8688
6900	PE(14:0/18:1)	Phosphatidylethanolamine	PE Ester	54538	DMS-MS	100010686		37.6061	35.9066	44.8648	40.0828	40.1336	37.2533
6901	PE(14:0/18:2)	Phosphatidylethanolamine	PE Ester	54005	DMS-MS	100010153		26.3792	24.5134	25.4367	17.3368	20.6601	17.9281
6902	PE(14:0/18:3)	Phosphatidylethanolamine	PE Ester	54539	DMS-MS	100010687		1.2802	1.4711	0.9783	0.9855	1.0582	1.0625
6904	PE(14:0/20:1)	Phosphatidylethanolamine	PE Ester	54540	DMS-MS	100010688
6905	PE(14:0/20:2)	Phosphatidylethanolamine	PE Ester	54179	DMS-MS	100010327			0.5442	0.9096	0.5822	0.8326	0.6458
6919	PE(15:0/16:1)	Phosphatidylethanolamine	PE Ester	53840	DMS-MS	100009988		2.9269	3.051	4.0454	1.2855	1.6078	1.8128
6921	PE(15:0/18:1)	Phosphatidylethanolamine	PE Ester	53669	DMS-MS	100009817		2.7613	2.4453	2.739	1.0545	1.1083	1.5589
6922	PE(15:0/18:2)	Phosphatidylethanolamine	PE Ester	53312	DMS-MS	100009460			1.168	1.2238
6934	PE(16:0/14:0)	Phosphatidylethanolamine	PE Ester	53844	DMS-MS	100009992		7.2079	6.2872	8.2519	10.2107	9.4684	9.3706
6935	PE(16:0/14:1)	Phosphatidylethanolamine	PE Ester	54542	DMS-MS	100010690		1.4488	1.4515	1.4661	1.3444	1.3041	1.0177
6936	PE(16:0/15:0)	Phosphatidylethanolamine	PE Ester	53501	DMS-MS	100009649		1.085	0.9975	1.2178	0.9592	1.0725	1.0575
6937	PE(16:0/16:0)	Phosphatidylethanolamine	PE Ester	54006	DMS-MS	100010154		12.8357	11.861	12.45	14.684	13.8185	13.2582
6938	PE(16:0/16:1)	Phosphatidylethanolamine	PE Ester	53672	DMS-MS	100009820		418.149	379.836	440.66	459.164	446.052	415.838
6939	PE(16:0/17:0)	Phosphatidylethanolamine	PE Ester	54182	DMS-MS	100010330		25.1053	18.553	20.0793	10.5935	13.1004	26.126
6941	PE(16:0/18:1)	Phosphatidylethanolamine	PE Ester	54007	DMS-MS	100010155		670.073	703.758	711.475	771.568	773.177	741.407
6942	PE(16:0/18:2)	Phosphatidylethanolamine	PE Ester	53502	DMS-MS	100009650		387.12	375.36	303.334	327.983	341.852	320.691
6943	PE(16:0/18:3)	Phosphatidylethanolamine	PE Ester	54183	DMS-MS	100010331		36.1471	33.7905	27.215	31.7945	30.8572	27.5
6945	PE(16:0/20:1)	Phosphatidylethanolamine	PE Ester	54185	DMS-MS	100010333		3.1059	2.9031	2.9643	3.9691	3.9124	3.6676
6946	PE(16:0/20:2)	Phosphatidylethanolamine	PE Ester	53315	DMS-MS	100009463		10.9491	15.8581	11.7058	14.6179	15.4661	15.129
6949	PE(16:0/20:5)	Phosphatidylethanolamine	PE Ester	54008	DMS-MS	100010156
6950	PE(16:0/22:1)	Phosphatidylethanolamine	PE Ester	53316	DMS-MS	100009464		0.3908		0.4199	0.4081	0.3271	0.3897
6951	PE(16:0/22:2)	Phosphatidylethanolamine	PE Ester	54186	DMS-MS	100010334
6953	PE(16:0/22:5)	Phosphatidylethanolamine	PE Ester	54359	DMS-MS	100010507
6954	PE(16:0/22:6)	Phosphatidylethanolamine	PE Ester	53845	DMS-MS	100009993
6960	PE(17:0/16:1)	Phosphatidylethanolamine	PE Ester	53846	DMS-MS	100009994		17.662	14.5598	18.2463	6.5019	9.1104	15.7271
6962	PE(17:0/18:1)	Phosphatidylethanolamine	PE Ester	53317	DMS-MS	100009465		38.3014	32.35	33.3953	15.0294	18.0214	35.8042
6963	PE(17:0/18:2)	Phosphatidylethanolamine	PE Ester	54009	DMS-MS	100010157		9.8403	10.2524	10.0713	3.5042	5.4751	8.8545
6964	PE(17:0/18:3)	Phosphatidylethanolamine	PE Ester	53318	DMS-MS	100009466		0.9294	0.8899	0.6908
6966	PE(17:0/20:2)	Phosphatidylethanolamine	PE Ester	54545	DMS-MS	100010693			0.7628
6968	PE(17:0/20:4)	Phosphatidylethanolamine	PE Ester	53503	DMS-MS	100009651
6969	PE(17:0/20:5)	Phosphatidylethanolamine	PE Ester	54361	DMS-MS	100010509		1.2064	1.1148	0.6888	0.7133		1.3464
6970	PE(17:0/22:1)	Phosphatidylethanolamine	PE Ester	53504	DMS-MS	100009652
6971	PE(17:0/22:2)	Phosphatidylethanolamine	PE Ester	54188	DMS-MS	100010336
6972	PE(17:0/22:4)	Phosphatidylethanolamine	PE Ester	54010	DMS-MS	100010158				0.8699			1.3464
6973	PE(17:0/22:5)	Phosphatidylethanolamine	PE Ester	53505	DMS-MS	100009653		1.2868	0.6992	0.7462
6974	PE(17:0/22:6)	Phosphatidylethanolamine	PE Ester	54189	DMS-MS	100010337		1.0228		0.8955
6975	PE(18:0/14:0)	Phosphatidylethanolamine	PE Ester	54546	DMS-MS	100010694		1.6028	1.3271	1.8026	1.2723	1.4917	1.3937
6976	PE(18:0/14:1)	Phosphatidylethanolamine	PE Ester	54190	DMS-MS	100010338		0.4068	0.4447	0.3814
6978	PE(18:0/16:0)	Phosphatidylethanolamine	PE Ester	53507	DMS-MS	100009655		19.0068	18.6791	19.4841	19.8133	20.1517	20.4008
6979	PE(18:0/16:1)	Phosphatidylethanolamine	PE Ester	54191	DMS-MS	100010339		31.0683	29.4536	35.1547	27.7675	27.2351	26.3698
6980	PE(18:0/17:0)	Phosphatidylethanolamine	PE Ester	53508	DMS-MS	100009656		5.7528	4.3971	6.2155	2.0458	3.1795	5.9717
6981	PE(18:0/18:0)	Phosphatidylethanolamine	PE Ester	54547	DMS-MS	100010695		3.9888	3.5915	4.2862	3.2689	3.4971	3.1404
6982	PE(18:0/18:1)	Phosphatidylethanolamine	PE Ester	54548	DMS-MS	100010696		217.188	217.132	246.324	197.069	193.361	194.372
6983	PE(18:0/18:2)	Phosphatidylethanolamine	PE Ester	54011	DMS-MS	100010159		318.735	284.381	249.678	184.45	200.002	203.045
6984	PE(18:0/18:3)	Phosphatidylethanolamine	PE Ester	53847	DMS-MS	100009995		83.5846	73.6289	58.4287	54.7905	53.4579	49.0451
6986	PE(18:0/20:1)	Phosphatidylethanolamine	PE Ester	54363	DMS-MS	100010511		0.712	0.8958	1.1056	0.4444	0.7414	0.8344
6987	PE(18:0/20:2)	Phosphatidylethanolamine	PE Ester	54012	DMS-MS	100010160		1.0569	1.1449	1.2656	0.796	0.812	1.031
6990	PE(18:0/20:5)	Phosphatidylethanolamine	PE Ester	54192	DMS-MS	100010340			1.681		1.5288
6995	PE(18:0/22:6)	Phosphatidylethanolamine	PE Ester	54193	DMS-MS	100010341
6996	PE(18:1/14:1)	Phosphatidylethanolamine	PE Ester	53320	DMS-MS	100009468		1.1138	0.7465	1.1857	0.7682	0.9022	0.6785
6997	PE(18:1/16:1)	Phosphatidylethanolamine	PE Ester	54550	DMS-MS	100010698		555.181	551.804	626.056	577.379	534.001	507.316
6998	PE(18:1/18:1)	Phosphatidylethanolamine	PE Ester	53321	DMS-MS	100009469		610.332	625.857	667.922	668.591	597.52	636.591
6999	PE(18:1/18:2)	Phosphatidylethanolamine	PE Ester	54551	DMS-MS	100010699		733.996	712.398	597.096	560.536	563.662	548.158
7000	PE(18:1/18:3)	Phosphatidylethanolamine	PE Ester	54194	DMS-MS	100010342		36.3071	33.4636	28.9776	30.9661	28.5602	27.6736
7002	PE(18:1/20:1)	Phosphatidylethanolamine	PE Ester	53322	DMS-MS	100009470		4.4189	4.8108	4.9832	4.8253	4.4394	4.7495
7003	PE(18:1/20:2)	Phosphatidylethanolamine	PE Ester	54552	DMS-MS	100010700		7.1726	8.0579	7.2552	6.73	7.0629	6.6618
7006	PE(18:1/20:5)	Phosphatidylethanolamine	PE Ester	53675	DMS-MS	100009823
7007	PE(18:1/22:0)	Phosphatidylethanolamine	PE Ester	55177	DMS-MS	100013437		39.6435	38.2623	31.0769	27.7275	39.0706	32.6872
7008	PE(18:1/22:1)	Phosphatidylethanolamine	PE Ester	54365	DMS-MS	100010513		0.7793	0.6433	0.5837	0.4421	0.7861	0.5456
7011	PE(18:1/22:5)	Phosphatidylethanolamine	PE Ester	53324	DMS-MS	100009472
7012	PE(18:1/22:6)	Phosphatidylethanolamine	PE Ester	53509	DMS-MS	100009657		2.7493	1.5396	1.9783			2.6736
7013	PE(18:2/14:1)	Phosphatidylethanolamine	PE Ester	54016	DMS-MS	100010164		0.5989	0.7433	0.5676	0.3515	0.4539
7014	PE(18:2/16:1)	Phosphatidylethanolamine	PE Ester	53510	DMS-MS	100009658		245.107	230.013	213.835	178.485	193.326	178.175
7015	PE(18:2/18:2)	Phosphatidylethanolamine	PE Ester	53325	DMS-MS	100009473		164.771	163.038	109.879	105.577	110.84	98.4017
7016	PE(18:2/18:3)	Phosphatidylethanolamine	PE Ester	54554	DMS-MS	100010702		17.9402	16.821	11.2333	12.8121	11.9509	9.7049
7018	PE(18:2/20:1)	Phosphatidylethanolamine	PE Ester	54196	DMS-MS	100010344		1.5665	1.493	1.2418	1.4564	1.3488	1.5404
7019	PE(18:2/20:2)	Phosphatidylethanolamine	PE Ester	54197	DMS-MS	100010345		1.9728	2.4244	2.0141	1.0648	1.6755	1.3436
7023	PE(18:2/22:1)	Phosphatidylethanolamine	PE Ester	54556	DMS-MS	100010704		0.4288	0.3349		0.2721
7027	PE(18:2/22:6)	Phosphatidylethanolamine	PE Ester	53677	DMS-MS	100009825
7030	PE(O-16:0/16:0)	Phosphatidylethanolamine	PE Ether	53849	DMS-MS	100009997		0.5484	0.6257	0.5208	0.4664	0.5062	0.5358
7031	PE(O-16:0/16:1)	Phosphatidylethanolamine	PE Ether	54557	DMS-MS	100010705		6.6737	6.3038	8.6685	5.1854	4.6181	4.7953
7032	PE(O-16:0/18:0)	Phosphatidylethanolamine	PE Ether	54558	DMS-MS	100010706		0.372	0.4147	0.2996	0.2825	0.3417
7033	PE(O-16:0/18:1)	Phosphatidylethanolamine	PE Ether	54366	DMS-MS	100010514		8.9103	8.7672	10.1907	7.2019	6.619	6.7391
7034	PE(O-16:0/18:2)	Phosphatidylethanolamine	PE Ether	53850	DMS-MS	100009998		17.9384	14.8509	15.1494	11.9507	12.9657	11.6022
7035	PE(O-16:0/18:3)	Phosphatidylethanolamine	PE Ether	54018	DMS-MS	100010166		3.0582	3.284	2.9201	2.7709	2.5058	2.066
7038	PE(O-16:0/20:2)	Phosphatidylethanolamine	PE Ether	53511	DMS-MS	100009659			0.448	0.3257
7047	PE(O-18:0/14:1)	Phosphatidylethanolamine	PE Ether	53512	DMS-MS	100009660				0.3205
7048	PE(O-18:0/16:0)	Phosphatidylethanolamine	PE Ether	53333	DMS-MS	100009481		6.4473	5.8642	6.3532	4.4332	5.0736	6.6658
7049	PE(O-18:0/16:1)	Phosphatidylethanolamine	PE Ether	53334	DMS-MS	100009482		69.7157	69.8641	86.9094	56.8313	55.9887	59.112
7050	PE(O-18:0/18:0)	Phosphatidylethanolamine	PE Ether	53853	DMS-MS	100010001		3.5949	3.55	3.9817	2.2886	2.519	2.9157
7051	PE(O-18:0/18:1)	Phosphatidylethanolamine	PE Ether	53513	DMS-MS	100009661		97.2434	102.105	114.926	75.3243	81.8929	90.7905
7052	PE(O-18:0/18:2)	Phosphatidylethanolamine	PE Ether	54368	DMS-MS	100010516		561.939	488.124	483.329	347.677	386.807	396.882
7053	PE(O-18:0/18:3)	Phosphatidylethanolamine	PE Ether	54369	DMS-MS	100010517		224.99	202.55	170.498	155.359	157.001	147.865
7055	PE(O-18:0/20:1)	Phosphatidylethanolamine	PE Ether	53514	DMS-MS	100009662		0.9717	0.705	0.8342	0.4897	0.739	0.8802
7056	PE(O-18:0/20:2)	Phosphatidylethanolamine	PE Ether	53515	DMS-MS	100009663		1.2427	1.3118	1.202	0.6616	1.0053	1.1196
7058	PE(O-18:0/20:4)	Phosphatidylethanolamine	PE Ether	54203	DMS-MS	100010351
7060	PE(O-18:0/22:1)	Phosphatidylethanolamine	PE Ether	54559	DMS-MS	100010707		0.4811	0.4064	0.3599		0.3037
7066	PE(P-14:0/18:1)	Phosphatidylethanolamine	PE Plasmalogen	54372	DMS-MS	100010520		0.5131	0.4042	0.5959	0.3356	0.5023	0.5748
7067	PE(P-14:1/18:1)	Phosphatidylethanolamine	PE Plasmalogen	53517	DMS-MS	100009665		0.3335	0.3643	0.4086
7069	PE(P-16:0/16:0)	Phosphatidylethanolamine	PE Plasmalogen	54373	DMS-MS	100010521		0.7793	0.6884	0.7576	0.7522	0.7795	0.816
7070	PE(P-16:0/16:1)	Phosphatidylethanolamine	PE Plasmalogen	54374	DMS-MS	100010522		3.6402	2.48	3.8856	2.6087	3.2782	2.8149
7071	PE(P-16:0/18:0)	Phosphatidylethanolamine	PE Plasmalogen	54375	DMS-MS	100010523		0.4026	0.4847	0.5993	0.4178	0.3796	0.3767
7072	PE(P-16:0/18:1)	Phosphatidylethanolamine	PE Plasmalogen	53336	DMS-MS	100009484		12.8855	12.873	16.0071	11.4751	9.254	9.6915
7073	PE(P-16:0/18:2)	Phosphatidylethanolamine	PE Plasmalogen	54561	DMS-MS	100010709		11.3718	8.339	9.7567	8.777	9.6405	9.3909
7074	PE(P-16:0/18:3)	Phosphatidylethanolamine	PE Plasmalogen	53854	DMS-MS	100010002		1.1524	1.0894	0.8681	0.8152	1.012	0.8854
7086	PE(P-16:1/18:1)	Phosphatidylethanolamine	PE Plasmalogen	54207	DMS-MS	100010355		0.5003	0.7216	0.8535	0.5986	0.503	0.4676
7088	PE(P-18:0/16:0)	Phosphatidylethanolamine	PE Plasmalogen	53337	DMS-MS	100009485		3.2961	3.1851	3.5011	2.9608	2.5547	3.1358
7089	PE(P-18:0/16:1)	Phosphatidylethanolamine	PE Plasmalogen	53857	DMS-MS	100010005		16.8969	19.1104	22.168	13.4516	12.7377	13.3591
7090	PE(P-18:0/18:0)	Phosphatidylethanolamine	PE Plasmalogen	53522	DMS-MS	100009670		1.5937	1.5511	1.7465	1.1123	0.9016	1.4487
7091	PE(P-18:0/18:1)	Phosphatidylethanolamine	PE Plasmalogen	53338	DMS-MS	100009486		44.4065	48.7879	56.6257	36.5618	34.7295	38.6194
7092	PE(P-18:0/18:2)	Phosphatidylethanolamine	PE Plasmalogen	54377	DMS-MS	100010525		54.6185	52.7043	46.6176	38.0955	40.8692	44.5054
7093	PE(P-18:0/18:3)	Phosphatidylethanolamine	PE Plasmalogen	53523	DMS-MS	100009671		6.9698	6.8057	6.5637	6.1132	5.4133	6.1285
7095	PE(P-18:0/20:1)	Phosphatidylethanolamine	PE Plasmalogen	53339	DMS-MS	100009487
7096	PE(P-18:0/20:2)	Phosphatidylethanolamine	PE Plasmalogen	53340	DMS-MS	100009488				0.5654			0.4758
7106	PE(P-18:1/16:0)	Phosphatidylethanolamine	PE Plasmalogen	54565	DMS-MS	100010713		1.0776	0.9124	0.7611	0.8402	1.054	1.2011
7107	PE(P-18:1/16:1)	Phosphatidylethanolamine	PE Plasmalogen	53341	DMS-MS	100009489		2.5354	2.6625	2.7319	1.6164	1.8222	2.1088
7108	PE(P-18:1/18:0)	Phosphatidylethanolamine	PE Plasmalogen	54566	DMS-MS	100010714			0.3525	0.3269		0.4151	0.2468
7109	PE(P-18:1/18:1)	Phosphatidylethanolamine	PE Plasmalogen	54210	DMS-MS	100010358		6.2662	5.8227	6.7618	5.8176	6.5475	5.9139
7110	PE(P-18:1/18:2)	Phosphatidylethanolamine	PE Plasmalogen	54211	DMS-MS	100010359		3.9174	4.0992	3.9308	3.4839	3.699	4.3386
7111	PE(P-18:1/18:3)	Phosphatidylethanolamine	PE Plasmalogen	54379	DMS-MS	100010527			0.6568		0.4249
7123	PE(P-18:2/18:2)	Phosphatidylethanolamine	PE Plasmalogen	54214	DMS-MS	100010362		1.5923	1.2883	0.9638	0.9408	1.3146	1.1196
7403	PI(16:0/16:0)	Phosphatidylinositol	PI Ester	54568	DMS-MS	100010716		0.3175	0.3084	0.4597	0.3558	0.522	0.4453
7404	PI(16:0/16:1)	Phosphatidylinositol	PI Ester	54381	DMS-MS	100010529		1.7386	2.3556	2.2833	2.6567	3.0281	2.3289
7406	PI(16:0/18:1)	Phosphatidylinositol	PI Ester	53344	DMS-MS	100009492		2.1099	2.8948	2.6358	3.2489	3.6534	3.5575
7407	PI(16:0/18:2)	Phosphatidylinositol	PI Ester	54382	DMS-MS	100010530		3.241	4.0992	2.653	3.3598	5.0523	3.4988
7408	PI(16:0/18:3)	Phosphatidylinositol	PI Ester	54216	DMS-MS	100010364
7438	PI(18:0/16:0)	Phosphatidylinositol	PI Ester	53345	DMS-MS	100009493		0.3079	0.4013	0.4086		0.3855	0.2758
7439	PI(18:0/16:1)	Phosphatidylinositol	PI Ester	54569	DMS-MS	100010717		1.2224	1.5759	1.402	1.3204	1.3399	1.4395
7442	PI(18:0/18:1)	Phosphatidylinositol	PI Ester	53684	DMS-MS	100009832		1.4669	2.339	2.099	1.6164	2.2599	1.6596
7443	PI(18:0/18:2)	Phosphatidylinositol	PI Ester	54218	DMS-MS	100010366		3.1706	4.8956	3.6709	2.8119	3.235	3.037
7444	PI(18:0/18:3)	Phosphatidylinositol	PI Ester	54024	DMS-MS	100010172			0.6789	0.6848	0.4654	0.6918	0.7265
7456	PI(18:1/16:1)	Phosphatidylinositol	PI Ester	54220	DMS-MS	100010368		4.6634	7.6807	6.3532	5.6575	7.414	5.7581
7457	PI(18:1/18:1)	Phosphatidylinositol	PI Ester	53346	DMS-MS	100009494		4.4551	8.817	6.7057	7.418	9.522	7.9586
7458	PI(18:1/18:2)	Phosphatidylinositol	PI Ester	53530	DMS-MS	100009678		11.0054	18.2591	11.9766	11.8163	13.9195	12.5259
7474	PI(18:2/18:2)	Phosphatidylinositol	PI Ester	53686	DMS-MS	100009834		5.4957	8.948	4.4506	3.9181	6.7406	5.3183
7913	SM(14:0)	Sphingolipids	Sphingomyelin	54222	DMS-MS	100010370
7914	SM(16:0)	Sphingolipids	Sphingomyelin	54385	DMS-MS	100010533		0.7897	1.1789	0.9832	0.7354	1.0533	0.7115
7915	SM(18:0)	Sphingolipids	Sphingomyelin	54386	DMS-MS	100010534		47.3949	50.5549	64.8028	37.9405	41.1212	38.8524
7916	SM(18:1)	Sphingolipids	Sphingomyelin	53862	DMS-MS	100010010		0.5003	0.5339	0.5412	0.4027	0.3184	0.4276
7917	SM(20:0)	Sphingolipids	Sphingomyelin	53687	DMS-MS	100009835		45.9322	47.4609	52.2362	38.0573	39.5452	40.0051
7918	SM(20:1)	Sphingolipids	Sphingomyelin	53531	DMS-MS	100009679		20.2061	22.3635	20.8143	12.1612	12.1851	11.6283
7919	SM(22:0)	Sphingolipids	Sphingomyelin	53347	DMS-MS	100009495		16.069	14.1	17.0282	11.6815	12.3874	12.4586
7920	SM(22:1)	Sphingolipids	Sphingomyelin	54570	DMS-MS	100010718		22.3092	24.1416	21.3381	13.2722	13.0037	13.8503
7921	SM(24:0)	Sphingolipids	Sphingomyelin	53863	DMS-MS	100010011		14.288	13.8673	15.7608	12.3921	13.7337	12.7429
7922	SM(24:1)	Sphingolipids	Sphingomyelin	54028	DMS-MS	100010176		0.5521	0.3441	0.3984	0.3488	0.5715	0.3909
7923	SM(26:0)	Sphingolipids	Sphingomyelin	54387	DMS-MS	100010535		1.7971	1.629	1.6081	0.8882	1.0677	1.1764
7924	SM(26:1)	Sphingolipids	Sphingomyelin	53348	DMS-MS	100009496		0.453	0.3957	0.3515	0.3084	0.3313
8306	TAG36:0-FA12:0	Triacylglycerol	TAG Ester	54388	DMS-MS	100010536		1238.13	1065.33	1004.81	2220.93	1160.92	1154.57
8307	TAG38:0-FA12:0	Triacylglycerol	TAG Ester	53532	DMS-MS	100009680		3361.47	2998.39	2751.34	3108.76	3082.82	3135.96
8315	TAG40:0-FA12:0	Triacylglycerol	TAG Ester	53688	DMS-MS	100009836		3529.35	3108.42	2835.24	3097.97	3331.36	3452.91
8317	TAG40:0-FA14:0	Triacylglycerol	TAG Ester	53349	DMS-MS	100009497		4159.57	3918.87	3395.11	4146.76	4677.98	4556.81
8318	TAG40:0-FA16:0	Triacylglycerol	TAG Ester	53689	DMS-MS	100009837		253.126	192.742	176.708	268.377	256.216	337.033
8336	TAG42:0-FA12:0	Triacylglycerol	TAG Ester	53533	DMS-MS	100009681		1438.07	1213.62	1135.75	1218.17	1291.95	1588.14
8338	TAG42:0-FA14:0	Triacylglycerol	TAG Ester	54029	DMS-MS	100010177		4293.44	4059.84	3507.91	4505.07	5003.95	4801.65
8340	TAG42:0-FA16:0	Triacylglycerol	TAG Ester	53690	DMS-MS	100009838		1345.97	1133.82	1046.05	1244.18	1297.12	1557.3
8342	TAG42:1-FA12:0	Triacylglycerol	TAG Ester	54030	DMS-MS	100010178		3936.13	3764.39	3343.86	3956.3	4313.43	4154.71
8344	TAG42:1-FA14:0	Triacylglycerol	TAG Ester	53350	DMS-MS	100009498		4254.7	4052.56	3491.53	4400.46	4951.53	4698.66
8346	TAG42:1-FA16:0	Triacylglycerol	TAG Ester	53351	DMS-MS	100009499		647.809	526.537	423.662	671.087	682.33	752.694
8347	TAG42:1-FA16:1	Triacylglycerol	TAG Ester	53691	DMS-MS	100009839		3574.67	3518.72	3020.34	3600.19	3971.01	3885.3
8348	TAG42:1-FA18:1	Triacylglycerol	TAG Ester	54223	DMS-MS	100010371		238.208	248.886	227.459	296.501	311.538	302.889
8349	TAG42:2-FA12:0	Triacylglycerol	TAG Ester	53692	DMS-MS	100009840		675.144	740.304	556.618	662.205	778.027	629.192
8353	TAG42:2-FA18:2	Triacylglycerol	TAG Ester	53352	DMS-MS	100009500		29.7057	33.8197	25.4842	18.7835	19.0991	18.037
8376	TAG44:0-FA12:0	Triacylglycerol	TAG Ester	53693	DMS-MS	100009841		461.346	401.424	343.716	534.117	578.007	550.549
8378	TAG44:0-FA14:0	Triacylglycerol	TAG Ester	54389	DMS-MS	100010537		3056.62	2724.88	2629.99	3123.09	3497.63	3399.82
8380	TAG44:0-FA16:0	Triacylglycerol	TAG Ester	54031	DMS-MS	100010179		1693.61	1429.32	1373.13	1872.29	1861.51	1961.15
8382	TAG44:0-FA18:0	Triacylglycerol	TAG Ester	53534	DMS-MS	100009682		110.378	112.841	101.389	125.576	135.606	140.865
8384	TAG44:1-FA12:0	Triacylglycerol	TAG Ester	54390	DMS-MS	100010538		2990.04	2916.34	2472.72	3590.98	3849.93	3889.35
8386	TAG44:1-FA14:0	Triacylglycerol	TAG Ester	53694	DMS-MS	100009842		4244.57	4046.58	3335.62	4651.95	5234.43	4939
8387	TAG44:1-FA14:1	Triacylglycerol	TAG Ester	54032	DMS-MS	100010180		1217.41	1045.46	928.459	1323.84	1394.65	1458.7
8389	TAG44:1-FA16:0	Triacylglycerol	TAG Ester	53864	DMS-MS	100010012		2962.96	2690.23	2329.45	3312.73	3646.23	3702.97
8390	TAG44:1-FA16:1	Triacylglycerol	TAG Ester	54571	DMS-MS	100010719		4186.25	3967.97	3458.58	4476.13	4959.42	4762.8
8392	TAG44:1-FA18:1	Triacylglycerol	TAG Ester	53695	DMS-MS	100009843		1648.89	1518.1	1296.2	2024.41	2225.53	2199.69
8394	TAG44:2-FA12:0	Triacylglycerol	TAG Ester	53535	DMS-MS	100009683		2216.9	2143.88	1881.88	2313.55	2674.52	2680.73
8396	TAG44:2-FA14:0	Triacylglycerol	TAG Ester	54224	DMS-MS	100010372		2408.75	2416.64	2055.04	2505.1	2859.81	2514.38
8398	TAG44:2-FA16:0	Triacylglycerol	TAG Ester	53353	DMS-MS	100009501		165.358	153.126	105.314	253.104	273.918	235.549
8399	TAG44:2-FA16:1	Triacylglycerol	TAG Ester	54033	DMS-MS	100010181		3629.89	3499.16	3002.7	4030.47	4508.76	4066.2
8400	TAG44:2-FA18:1	Triacylglycerol	TAG Ester	54225	DMS-MS	100010373		153.925	188.112	126.789	279.495	299.577	228.462
8401	TAG44:2-FA18:2	Triacylglycerol	TAG Ester	54226	DMS-MS	100010374		294.479	323.248	234.772	210.299	202.547	199.592
8407	TAG44:3-FA18:2	Triacylglycerol	TAG Ester	54391	DMS-MS	100010539		28.4071	41.3864	23.099	27.212	24.763	24.8508
8418	TAG45:0-FA14:0	Triacylglycerol	TAG Ester	54392	DMS-MS	100010540		49.376	40.7719	46.467	50.106	44.7297	44.0277
8419	TAG45:0-FA15:0	Triacylglycerol	TAG Ester	53865	DMS-MS	100010013		15.0943	13.3143	16.5131	16.0022	14.498	14.5005
8420	TAG45:0-FA16:0	Triacylglycerol	TAG Ester	54572	DMS-MS	100010720		12.6458	10.6212	11.1205	12.2246	11.6301	12.0338
8427	TAG45:1-FA15:0	Triacylglycerol	TAG Ester	53536	DMS-MS	100009684		115.371	112.995	133.496	113.284	107.401	100.292
8428	TAG45:1-FA16:0	Triacylglycerol	TAG Ester	54573	DMS-MS	100010721		28.9728	28.0543	28.2198	27.2764	25.4929	25.9848
8431	TAG45:1-FA18:1	Triacylglycerol	TAG Ester	53537	DMS-MS	100009685		11.1835	13.0902	13.2518	13.3753	11.5109	12.0377
8445	TAG46:0-FA12:0	Triacylglycerol	TAG Ester	53538	DMS-MS	100009686		88.1917	80.9504	59.676	150.498	151.761	145.566
8447	TAG46:0-FA14:0	Triacylglycerol	TAG Ester	54393	DMS-MS	100010541		1216.14	1192.14	1059.47	1672.13	1666.74	1787.42
8449	TAG46:0-FA16:0	Triacylglycerol	TAG Ester	53354	DMS-MS	100009502		991.38	911.269	811.123	1251.81	1231.4	1445.12
8451	TAG46:0-FA18:0	Triacylglycerol	TAG Ester	53539	DMS-MS	100009687		140.192	123.799	111.934	172.434	177.704	198.659
8453	TAG46:1-FA12:0	Triacylglycerol	TAG Ester	53866	DMS-MS	100010014		831.059	739.012	591.659	1346.68	1391.22	1262.74
8455	TAG46:1-FA14:0	Triacylglycerol	TAG Ester	53696	DMS-MS	100009844		4346.35	4211.99	3612.61	4876.59	5415.34	5149.72
8456	TAG46:1-FA14:1	Triacylglycerol	TAG Ester	54227	DMS-MS	100010375		241.924	227.1	178.438	387.979	375.527	373.759
8458	TAG46:1-FA16:0	Triacylglycerol	TAG Ester	53355	DMS-MS	100009503		3971.44	3767.44	3283.12	4571.35	4951.44	4817.28
8459	TAG46:1-FA16:1	Triacylglycerol	TAG Ester	53540	DMS-MS	100009688		3425.62	3357.27	2972.27	4168.83	4484.08	4346.15
8461	TAG46:1-FA18:0	Triacylglycerol	TAG Ester	54034	DMS-MS	100010182		96.5384	90.7604	77.8114	115.76	117.787	124.554
8462	TAG46:1-FA18:1	Triacylglycerol	TAG Ester	54394	DMS-MS	100010542		2434.18	2394.02	2044.89	3278.77	3552.1	3276.11
8466	TAG46:2-FA12:0	Triacylglycerol	TAG Ester	54035	DMS-MS	100010183		710.462	758.598	580.397	1064.42	1096.45	985.113
8468	TAG46:2-FA14:0	Triacylglycerol	TAG Ester	54036	DMS-MS	100010184		4019.21	3930.98	3428.98	4639.76	5132.7	4548.57
8469	TAG46:2-FA14:1	Triacylglycerol	TAG Ester	54574	DMS-MS	100010722		1371.26	1496.25	1245.46	2264.62	2201.8	2005.09
8471	TAG46:2-FA16:0	Triacylglycerol	TAG Ester	53356	DMS-MS	100009504		1049.67	1028.97	738.316	1486.88	1538.83	1397.35
8472	TAG46:2-FA16:1	Triacylglycerol	TAG Ester	53867	DMS-MS	100010015		4317.63	4142.95	3520.94	4729.04	5285.16	4981.11
8474	TAG46:2-FA18:1	Triacylglycerol	TAG Ester	54037	DMS-MS	100010185		937.608	1054.52	820.402	1531.68	1727.83	1478.08
8475	TAG46:2-FA18:2	Triacylglycerol	TAG Ester	53868	DMS-MS	100010016		526.457	556.466	516.343	451.804	434.686	420.874
8478	TAG46:3-FA12:0	Triacylglycerol	TAG Ester	54038	DMS-MS	100010186		148.461	182.464	123.809	133.075	148.401	135.606
8480	TAG46:3-FA14:0	Triacylglycerol	TAG Ester	54395	DMS-MS	100010543		189.647	219.363	166.281	168.452	162.33	143.421
8481	TAG46:3-FA14:1	Triacylglycerol	TAG Ester	53357	DMS-MS	100009505		993.087	1265.57	849.59	1457.72	1561.72	1242.05
8483	TAG46:3-FA16:0	Triacylglycerol	TAG Ester	54396	DMS-MS	100010544		16.2797	17.7396	11.5798	23.677	27.7523	21.6768
8484	TAG46:3-FA16:1	Triacylglycerol	TAG Ester	54397	DMS-MS	100010545		1510.21	1730.63	1062.66	2054.64	2415.38	1742.83
8485	TAG46:3-FA18:1	Triacylglycerol	TAG Ester	54575	DMS-MS	100010723		33.3125	46.1632	24.902	81.8898	86.8896	61.4587
8486	TAG46:3-FA18:2	Triacylglycerol	TAG Ester	54576	DMS-MS	100010724		188.507	261.117	176.701	211.751	205.664	174.447
8487	TAG46:3-FA18:3	Triacylglycerol	TAG Ester	54039	DMS-MS	100010187		35.9771	37.5643	32.6826	31.8647	31.2144	29.0478
8494	TAG46:4-FA18:2	Triacylglycerol	TAG Ester	53869	DMS-MS	100010017		7.2069	12.0468	5.7513	8.9304	9.675	6.5274
8512	TAG47:0-FA14:0	Triacylglycerol	TAG Ester	54228	DMS-MS	100010376		17.3097	13.5192	13.9899	24.0226	24.6253	19.362
8513	TAG47:0-FA15:0	Triacylglycerol	TAG Ester	54229	DMS-MS	100010377		4.4022	4.1994	4.5552	7.3072	7.1976	6.7281
8514	TAG47:0-FA16:0	Triacylglycerol	TAG Ester	53697	DMS-MS	100009845		10.1332	8.7746	9.5781	13.493	12.3106	13.9062
8515	TAG47:0-FA17:0	Triacylglycerol	TAG Ester	53870	DMS-MS	100010018		13.1727	11.5807	11.1922	17.7817	17.6415	17.2342
8520	TAG47:1-FA14:0	Triacylglycerol	TAG Ester	53871	DMS-MS	100010019		94.8683	82.4357	83.1033	119.257	120.115	106.609
8522	TAG47:1-FA15:0	Triacylglycerol	TAG Ester	53358	DMS-MS	100009506		50.1781	48.2725	53.3371	79.0901	83.5385	66.4897
8523	TAG47:1-FA16:0	Triacylglycerol	TAG Ester	54398	DMS-MS	100010546		45.0803	44.0715	41.6482	57.0675	56.7545	52.3671
8524	TAG47:1-FA16:1	Triacylglycerol	TAG Ester	54577	DMS-MS	100010725		81.5589	82.3954	80.7719	85.1142	82.2721	85.1931
8525	TAG47:1-FA17:0	Triacylglycerol	TAG Ester	53872	DMS-MS	100010020		70.2267	60.0194	52.0458	95.3405	98.9699	76.1112
8527	TAG47:1-FA18:1	Triacylglycerol	TAG Ester	54578	DMS-MS	100010726		22.1982	24.7112	22.9307	27.4951	26.6627	24.4397
8531	TAG47:2-FA14:0	Triacylglycerol	TAG Ester	53541	DMS-MS	100009689		41.9952	44.1812	42.458	41.205	43.2659	32.5785
8533	TAG47:2-FA15:0	Triacylglycerol	TAG Ester	54230	DMS-MS	100010378		31.9633	41.1864	39.3251	45.9588	53.0684	33.5722
8535	TAG47:2-FA16:1	Triacylglycerol	TAG Ester	54579	DMS-MS	100010727		89.8009	100.332	102.57	107.545	104.375	93.7176
8537	TAG47:2-FA18:1	Triacylglycerol	TAG Ester	53698	DMS-MS	100009846		10.4237	13.116	10.4472	13.9911	12.4545	12.6144
8538	TAG47:2-FA18:2	Triacylglycerol	TAG Ester	54580	DMS-MS	100010728		5.569	7.9828	6.8191	4.1012	4.2269	4.3763
8562	TAG48:0-FA14:0	Triacylglycerol	TAG Ester	54399	DMS-MS	100010547		220.429	215.242	171.616	460.214	455.834	449.302
8564	TAG48:0-FA16:0	Triacylglycerol	TAG Ester	54581	DMS-MS	100010729		341.806	355.525	274.141	723.442	680.294	727.026
8566	TAG48:0-FA18:0	Triacylglycerol	TAG Ester	54400	DMS-MS	100010548		66.343	57.8229	50.7628	117.72	110.115	117.429
8569	TAG48:1-FA12:0	Triacylglycerol	TAG Ester	53542	DMS-MS	100009690		30.2038	28.3285	24.5434	42.1297	38.0522	45.0565
8571	TAG48:1-FA14:0	Triacylglycerol	TAG Ester	54040	DMS-MS	100010188		2054.86	1969.75	1525.87	3383.5	3290.54	3206.08
8572	TAG48:1-FA14:1	Triacylglycerol	TAG Ester	54231	DMS-MS	100010379		36.8788	40.7784	25.3173	84.616	78.1254	72.0389
8574	TAG48:1-FA16:0	Triacylglycerol	TAG Ester	53359	DMS-MS	100009507		2924.92	2763.99	2183.58	4122.21	4251.82	4236.47
8575	TAG48:1-FA16:1	Triacylglycerol	TAG Ester	53543	DMS-MS	100009691		1090.93	990.695	801.441	1936.04	1808.89	1845.7
8577	TAG48:1-FA18:0	Triacylglycerol	TAG Ester	53699	DMS-MS	100009847		256.962	206.435	191.171	322.165	296.275	350.103
8578	TAG48:1-FA18:1	Triacylglycerol	TAG Ester	54401	DMS-MS	100010549		1692.23	1612.39	1194.09	2723.36	2811.6	2767.99
8583	TAG48:2-FA12:0	Triacylglycerol	TAG Ester	54582	DMS-MS	100010730		58.1027	65.3767	54.9497	127.321	115.098	109.82
8585	TAG48:2-FA14:0	Triacylglycerol	TAG Ester	54583	DMS-MS	100010731		2015.89	2203.9	1762.35	3486.46	3638.18	3212.05
8586	TAG48:2-FA14:1	Triacylglycerol	TAG Ester	53700	DMS-MS	100009848		265.461	346.034	209.371	642.368	621.16	533.068
8588	TAG48:2-FA16:0	Triacylglycerol	TAG Ester	53360	DMS-MS	100009508		2167	2184.47	1732.67	3407.03	3423.4	3291.2
8589	TAG48:2-FA16:1	Triacylglycerol	TAG Ester	54402	DMS-MS	100010550		3372.89	3392.63	2790.98	4609.84	5029.35	4584.93
8591	TAG48:2-FA18:0	Triacylglycerol	TAG Ester	53701	DMS-MS	100009849		27.3011	30.4862	23.6494	36.3575	41.1402	37.1359
8592	TAG48:2-FA18:1	Triacylglycerol	TAG Ester	54584	DMS-MS	100010732		1776.3	1963.8	1604.29	3261.76	3515.14	3052.52
8593	TAG48:2-FA18:2	Triacylglycerol	TAG Ester	54041	DMS-MS	100010189		260.953	289.299	222.838	309.293	294.205	324.429
8598	TAG48:3-FA12:0	Triacylglycerol	TAG Ester	53370	DMS-MS	100009518		21.6443	25.8127	18.9907	22.3204	21.7573	22.7153
8600	TAG48:3-FA14:0	Triacylglycerol	TAG Ester	53551	DMS-MS	100009699		434.866	539.928	419.832	453.059	525.894	442.524
8601	TAG48:3-FA14:1	Triacylglycerol	TAG Ester	53883	DMS-MS	100010031		258.933	379.172	248.15	555.829	554.867	451.232
8603	TAG48:3-FA16:0	Triacylglycerol	TAG Ester	53884	DMS-MS	100010032		67.6061	74.7029	51.8251	95.8865	89.1079	77.3953
8604	TAG48:3-FA16:1	Triacylglycerol	TAG Ester	54408	DMS-MS	100010556		3142.1	3351.5	2494.42	4176.42	4749.87	3752.7
8606	TAG48:3-FA18:1	Triacylglycerol	TAG Ester	54585	DMS-MS	100010733		188.013	258.297	174.404	438.56	450.395	322.188
8607	TAG48:3-FA18:2	Triacylglycerol	TAG Ester	54232	DMS-MS	100010380		365.695	488.458	388.842	470.511	467.911	371.318
8608	TAG48:3-FA18:3	Triacylglycerol	TAG Ester	53544	DMS-MS	100009692		17.7673	18.3846	14.0009	22.9601	23.2129	20.5817
8612	TAG48:4-FA12:0	Triacylglycerol	TAG Ester	53702	DMS-MS	100009850		2.413	4.4897	2.1769	2.1012	2.4588	2.0069
8613	TAG48:4-FA14:0	Triacylglycerol	TAG Ester	53361	DMS-MS	100009509		27.681	34.726	21.3897	29.872	33.1243	25.2678
8614	TAG48:4-FA14:1	Triacylglycerol	TAG Ester	54403	DMS-MS	100010551		63.4116	102.304	54.8973	72.7738	69.6017	64.7575
8615	TAG48:4-FA16:0	Triacylglycerol	TAG Ester	53362	DMS-MS	100009510		2.565	3.0738	1.8803	3.4578	3.6204	2.9792
8616	TAG48:4-FA16:1	Triacylglycerol	TAG Ester	53873	DMS-MS	100010021		85.316	123.43	83.1654	102.837	125.783	79.8523
8617	TAG48:4-FA18:1	Triacylglycerol	TAG Ester	54404	DMS-MS	100010552		3.0867	4.6365	3.1591	5.4082	5.4584	4.4737
8618	TAG48:4-FA18:2	Triacylglycerol	TAG Ester	54042	DMS-MS	100010190		39.9183	68.8149	38.2146	47.6188	49.5179	40.7465
8619	TAG48:4-FA18:3	Triacylglycerol	TAG Ester	53703	DMS-MS	100009851		26.9972	31.3022	21.0104	28.4878	31.4899	25.5464
8622	TAG48:4-FA20:4	Triacylglycerol	TAG Ester	53874	DMS-MS	100010022		0.2171	0.2467	0.1904	0.2559	0.2549	0.263
8629	TAG48:5-FA18:2	Triacylglycerol	TAG Ester	54043	DMS-MS	100010191		0.6737	1.0789	0.567	0.6085	0.7298	0.5339
8630	TAG48:5-FA18:3	Triacylglycerol	TAG Ester	53875	DMS-MS	100010023		2.6713	4.0607	2.3797	3.3843	3.641	2.9247
8652	TAG49:0-FA15:0	Triacylglycerol	TAG Ester	53704	DMS-MS	100009852		0.9557	1.0902	0.8112	1.9412	2.0949	1.6504
8653	TAG49:0-FA16:0	Triacylglycerol	TAG Ester	54044	DMS-MS	100010192		5.39	4.5542	4.0972	9.798	8.2626	9.3273
8654	TAG49:0-FA17:0	Triacylglycerol	TAG Ester	54405	DMS-MS	100010553		4.2097	3.5786	2.8888	8.5131	7.7404	6.7027
8655	TAG49:0-FA18:0	Triacylglycerol	TAG Ester	53363	DMS-MS	100009511		1.0351	1.1918	1.0705	1.4669	1.4206	1.3483
8660	TAG49:1-FA14:0	Triacylglycerol	TAG Ester	54233	DMS-MS	100010381		33.2737	29.4073	28.7385	56.6723	53.9483	42.1961
8662	TAG49:1-FA15:0	Triacylglycerol	TAG Ester	53364	DMS-MS	100009512		10.0843	9.4584	7.5792	22.666	20.3614	16.9712
8663	TAG49:1-FA16:0	Triacylglycerol	TAG Ester	53876	DMS-MS	100010024		31.1359	26.8448	22.6755	64.4096	56.22	47.533
8664	TAG49:1-FA16:1	Triacylglycerol	TAG Ester	53545	DMS-MS	100009693		33.4695	34.3422	39.5651	49.2199	44.0657	41.2609
8665	TAG49:1-FA17:0	Triacylglycerol	TAG Ester	54045	DMS-MS	100010193		36.3553	29.8057	26.3754	86.8973	72.7184	58.2963
8667	TAG49:1-FA18:1	Triacylglycerol	TAG Ester	53365	DMS-MS	100009513		27.1187	30.9297	28.3219	42.9201	39.4708	38.4745
8674	TAG49:2-FA14:0	Triacylglycerol	TAG Ester	54046	DMS-MS	100010194		22.2911	23.6017	21.1718	32.6846	32.2608	29.2193
8676	TAG49:2-FA15:0	Triacylglycerol	TAG Ester	53877	DMS-MS	100010025		10.7006	14.3497	11.068	22.052	20.2833	15.6384
8677	TAG49:2-FA16:0	Triacylglycerol	TAG Ester	54234	DMS-MS	100010382		13.1963	16.3494	12.1703	21.1053	20.9309	19.625
8678	TAG49:2-FA16:1	Triacylglycerol	TAG Ester	53546	DMS-MS	100009694		67.9303	78.97	68.5879	117.549	110.15	95.0932
8679	TAG49:2-FA17:0	Triacylglycerol	TAG Ester	53366	DMS-MS	100009514		21.9719	23.2388	18.341	49.06	45.6898	30.8813
8681	TAG49:2-FA18:1	Triacylglycerol	TAG Ester	54406	DMS-MS	100010554		18.0628	23.8129	21.5484	31.7985	32.1868	29.8525
8682	TAG49:2-FA18:2	Triacylglycerol	TAG Ester	54047	DMS-MS	100010195		8.7097	9.9938	8.7987	7.1895	6.99	7.9244
8689	TAG49:3-FA15:0	Triacylglycerol	TAG Ester	53547	DMS-MS	100009695		2.1597	3.1705	2.937	2.399	2.3396	1.8199
8690	TAG49:3-FA16:0	Triacylglycerol	TAG Ester	53367	DMS-MS	100009515		1.3087	1.8256	1.2457	1.6379	1.5686	1.5529
8691	TAG49:3-FA16:1	Triacylglycerol	TAG Ester	53368	DMS-MS	100009516		24.1283	31.6054	26.094	34.7931	38.2475	29.6012
8694	TAG49:3-FA18:2	Triacylglycerol	TAG Ester	53705	DMS-MS	100009853		5.0354	6.9733	5.9141	4.7648	4.1385	5.3349
8695	TAG49:3-FA18:3	Triacylglycerol	TAG Ester	54407	DMS-MS	100010555		0.8274	0.8112	0.7725	0.625	0.6065	0.8554
8726	TAG50:0-FA14:0	Triacylglycerol	TAG Ester	53706	DMS-MS	100009854		16.3152	13.7901	11.446	28.418	27.3432	28.964
8728	TAG50:0-FA16:0	Triacylglycerol	TAG Ester	54235	DMS-MS	100010383		71.0103	75.3625	48.3845	168.921	155.336	169.765
8730	TAG50:0-FA18:0	Triacylglycerol	TAG Ester	53878	DMS-MS	100010026		21.0652	21.8503	16.4027	39.4145	34.2468	42.3033
8736	TAG50:1-FA14:0	Triacylglycerol	TAG Ester	54048	DMS-MS	100010196		113.97	99.5705	89.1071	226.346	196.194	194.06
8739	TAG50:1-FA16:0	Triacylglycerol	TAG Ester	53879	DMS-MS	100010027		713.92	753.428	540.909	1809.89	1597.67	1644.32
8740	TAG50:1-FA16:1	Triacylglycerol	TAG Ester	54236	DMS-MS	100010384		152.292	165.91	119.556	395.173	332.627	360.775
8742	TAG50:1-FA18:0	Triacylglycerol	TAG Ester	54237	DMS-MS	100010385		148.322	158.221	135.282	258.268	232.785	306.371
8743	TAG50:1-FA18:1	Triacylglycerol	TAG Ester	53880	DMS-MS	100010028		346.054	387.917	275.361	921.272	819.69	810.442
8746	TAG50:1-FA20:1	Triacylglycerol	TAG Ester	53548	DMS-MS	100009696		2.2864	1.7385	1.5051	5.6215	5.6496	4.16
8750	TAG50:2-FA14:0	Triacylglycerol	TAG Ester	53549	DMS-MS	100009697		215.288	237.297	176.097	673.086	628.34	513.158
8751	TAG50:2-FA14:1	Triacylglycerol	TAG Ester	53369	DMS-MS	100009517		17.6221	20.5779	14.79	27.2562	30.2214	26.1056
8753	TAG50:2-FA16:0	Triacylglycerol	TAG Ester	54586	DMS-MS	100010734		1029.21	1123.71	775.688	2622.53	2661.35	2096.98
8754	TAG50:2-FA16:1	Triacylglycerol	TAG Ester	53881	DMS-MS	100010029		1038.27	1110.96	826.961	2613.1	2655.41	2114.34
8756	TAG50:2-FA18:0	Triacylglycerol	TAG Ester	54049	DMS-MS	100010197		92.6056	105.002	85.8541	158.55	160.046	154.689
8757	TAG50:2-FA18:1	Triacylglycerol	TAG Ester	53550	DMS-MS	100009698		1089.52	1336	937.377	2905.05	2976.53	2633.5
8758	TAG50:2-FA18:2	Triacylglycerol	TAG Ester	53882	DMS-MS	100010030		56.2148	72.3725	50.0565	81.3016	83.0718	89.2732
8762	TAG50:2-FA20:2	Triacylglycerol	TAG Ester	54238	DMS-MS	100010386		2.0246	1.9836	1.7962	2.5019	3.2524	2.2895
8765	TAG50:3-FA14:0	Triacylglycerol	TAG Ester	53707	DMS-MS	100009855		66.3008	83.0663	68.7934	97.2891	107.286	83.9499
8766	TAG50:3-FA14:1	Triacylglycerol	TAG Ester	54587	DMS-MS	100010735		27.0698	42.7975	26.3892	60.7423	67.8974	54.3585
8768	TAG50:3-FA16:0	Triacylglycerol	TAG Ester	54050	DMS-MS	100010198		145.989	216.626	145.34	216.725	241.327	211.172
8769	TAG50:3-FA16:1	Triacylglycerol	TAG Ester	53885	DMS-MS	100010033		1089.44	1536.84	947.678	2731.49	2857.39	2120.06
8771	TAG50:3-FA18:0	Triacylglycerol	TAG Ester	53708	DMS-MS	100009856		3.5173	4.7832	3.6406	4.0387	3.7849	4.1444
8772	TAG50:3-FA18:1	Triacylglycerol	TAG Ester	54409	DMS-MS	100010557		622.409	806.61	586.322	1734.88	1765.77	1218.42
8773	TAG50:3-FA18:2	Triacylglycerol	TAG Ester	53886	DMS-MS	100010034		186.424	240.861	187.265	271.457	251.403	235.966
8774	TAG50:3-FA18:3	Triacylglycerol	TAG Ester	54051	DMS-MS	100010199		3.9344	4.4929	3.4144	5.4689	5.5879	6.1279
8778	TAG50:3-FA20:3	Triacylglycerol	TAG Ester	54588	DMS-MS	100010736		0.3039	0.3129	0.2663	0.3952	0.2919	0.3702
8781	TAG50:4-FA14:0	Triacylglycerol	TAG Ester	54589	DMS-MS	100010737		5.65	8.8778	6.2948	6.695	6.7042	6.1357
8782	TAG50:4-FA14:1	Triacylglycerol	TAG Ester	53887	DMS-MS	100010035		7.4349	15.356	8.3365	10.6289	9.3131	9.0526
8784	TAG50:4-FA16:0	Triacylglycerol	TAG Ester	53371	DMS-MS	100009519		5.6061	7.5941	4.947	9.3715	9.2926	7.5893
8785	TAG50:4-FA16:1	Triacylglycerol	TAG Ester	54052	DMS-MS	100010200		158.098	250.667	168.007	218.283	230.624	173.087
8787	TAG50:4-FA18:1	Triacylglycerol	TAG Ester	53888	DMS-MS	100010036		9.8242	16.7913	10.1534	15.8625	14.237	12.0844
8788	TAG50:4-FA18:2	Triacylglycerol	TAG Ester	54053	DMS-MS	100010201		75.2402	117.72	82.6026	99.9564	95.2138	80.3569
8789	TAG50:4-FA18:3	Triacylglycerol	TAG Ester	53552	DMS-MS	100009700		6.008	8.8714	5.9555	10.3036	8.83	8.6259
8792	TAG50:4-FA20:3	Triacylglycerol	TAG Ester	54239	DMS-MS	100010387		0.9068	1.0353	1.1602	1.0993	0.9745	1.1126
8793	TAG50:4-FA20:4	Triacylglycerol	TAG Ester	54054	DMS-MS	100010202		0.1038	0.1225	0.0735	0.1071	0.1131	0.1249
8796	TAG50:5-FA14:0	Triacylglycerol	TAG Ester	54240	DMS-MS	100010388		0.3175	0.5225	0.378	0.2904	0.2755	0.304
8797	TAG50:5-FA14:1	Triacylglycerol	TAG Ester	53889	DMS-MS	100010037		1.0891	3.277	1.145	1.2794	1.2212	1.0736
8799	TAG50:5-FA16:0	Triacylglycerol	TAG Ester	54410	DMS-MS	100010558		0.1025	0.1274	0.0909	0.0807	0.1223	0.0883
8800	TAG50:5-FA16:1	Triacylglycerol	TAG Ester	53890	DMS-MS	100010038		10.4254	14.74	9.6154	13.2135	14.3891	10.1321
8802	TAG50:5-FA18:1	Triacylglycerol	TAG Ester	53553	DMS-MS	100009701		0.4829	0.9273	0.4401	0.6563	0.699	0.6839
8803	TAG50:5-FA18:2	Triacylglycerol	TAG Ester	53372	DMS-MS	100009520		1.7916	3.9898	1.7713	1.4063	1.4083	1.284
8804	TAG50:5-FA18:3	Triacylglycerol	TAG Ester	54411	DMS-MS	100010559		5.1299	7.5038	4.7194	5.7336	6.439	5.2589
8807	TAG50:5-FA20:4	Triacylglycerol	TAG Ester	54590	DMS-MS	100010738		0.255	0.2355	0.2525	0.2739	0.2426	0.3527
8808	TAG50:5-FA20:5	Triacylglycerol	TAG Ester	54241	DMS-MS	100010389		0.1166	0.1451	0.129	0.1758	0.2053	0.1718
8820	TAG50:6-FA20:4	Triacylglycerol	TAG Ester	54055	DMS-MS	100010203		0.1076	0.0881	0.0907	0.1068	0.0955	0.0899
8844	TAG51:0-FA16:0	Triacylglycerol	TAG Ester	54242	DMS-MS	100010390		1.5586	1.353	0.9698	3.9836	3.2606	2.8506
8845	TAG51:0-FA17:0	Triacylglycerol	TAG Ester	53709	DMS-MS	100009857		0.716	0.6354	0.4221	1.9375	1.7907	1.438
8846	TAG51:0-FA18:0	Triacylglycerol	TAG Ester	53554	DMS-MS	100009702		0.7768	0.7564	0.7284	0.8327	0.7154	0.8028
8855	TAG51:1-FA15:0	Triacylglycerol	TAG Ester	53373	DMS-MS	100009521		0.5505	0.6564	0.5201	0.7482	0.8614	0.8378
8856	TAG51:1-FA16:0	Triacylglycerol	TAG Ester	53710	DMS-MS	100009858		10.3291	8.6634	6.07	29.475	26.3646	20.8876
8858	TAG51:1-FA17:0	Triacylglycerol	TAG Ester	54412	DMS-MS	100010560		6.7307	5.8024	3.8875	18.9674	18.9202	14.5298
8859	TAG51:1-FA18:0	Triacylglycerol	TAG Ester	54591	DMS-MS	100010739		1.4302	1.5788	1.3382	2.3842	1.7454	2.3557
8860	TAG51:1-FA18:1	Triacylglycerol	TAG Ester	53891	DMS-MS	100010039		16.9771	19.9715	20.0737	22.0649	21.1139	21.404
8869	TAG51:2-FA15:0	Triacylglycerol	TAG Ester	54243	DMS-MS	100010391		1.1888	1.2256	1.1809	2.2574	2.3972	1.7906
8870	TAG51:2-FA16:0	Triacylglycerol	TAG Ester	53374	DMS-MS	100009522		8.1762	8.6892	7.0908	16.1787	15.8673	13.3626
8871	TAG51:2-FA16:1	Triacylglycerol	TAG Ester	53375	DMS-MS	100009523		19.3512	19.5845	18.7865	45.6996	41.8844	32.257
8872	TAG51:2-FA17:0	Triacylglycerol	TAG Ester	54056	DMS-MS	100010204		6.8439	7.4764	5.5761	19.7505	18.542	11.7454
8873	TAG51:2-FA18:0	Triacylglycerol	TAG Ester	54592	DMS-MS	100010740		1.6683	1.8643	1.9065	1.853	1.8338	1.5744
8874	TAG51:2-FA18:1	Triacylglycerol	TAG Ester	53555	DMS-MS	100009703		15.8998	19.9425	18.7134	37.7527	32.0141	31.8673
8875	TAG51:2-FA18:2	Triacylglycerol	TAG Ester	54413	DMS-MS	100010561		3.232	4.251	4.1552	3.0552	2.944	3.3533
8883	TAG51:3-FA15:0	Triacylglycerol	TAG Ester	54593	DMS-MS	100010741		0.4441	0.6999	0.6911	0.614	0.6209	0.4072
8884	TAG51:3-FA16:0	Triacylglycerol	TAG Ester	53711	DMS-MS	100009859		54.354	61.8643	54.8394	59.9022	63.7589	58.9199
8885	TAG51:3-FA16:1	Triacylglycerol	TAG Ester	53376	DMS-MS	100009524		12.3875	13.8514	12.5483	26.4951	26.7737	22.2243
8886	TAG51:3-FA17:0	Triacylglycerol	TAG Ester	53377	DMS-MS	100009525		1.7511	2.1271	1.5961	2.2611	2.0703	1.6835
8888	TAG51:3-FA18:1	Triacylglycerol	TAG Ester	53378	DMS-MS	100009526		44.9503	46.7292	43.8031	52.2898	49.0142	46.814
8889	TAG51:3-FA18:2	Triacylglycerol	TAG Ester	54244	DMS-MS	100010392		4.6284	5.7428	5.3126	5.4707	5.0122	5.9311
8890	TAG51:3-FA18:3	Triacylglycerol	TAG Ester	53712	DMS-MS	100009860		0.3647	0.3645	0.3421	0.3474	0.3248	0.3897
8896	TAG51:4-FA15:0	Triacylglycerol	TAG Ester	53556	DMS-MS	100009704		0.1417	0.2064	0.1228	0.1802	0.2027	0.1403
8897	TAG51:4-FA16:0	Triacylglycerol	TAG Ester	54414	DMS-MS	100010562		6.6598	6.7443	7.1088	7.0259	6.7597	7.3243
8898	TAG51:4-FA16:1	Triacylglycerol	TAG Ester	54245	DMS-MS	100010393		1.7122	2.4255	2.0307	2.3787	2.2142	2.0946
8900	TAG51:4-FA18:1	Triacylglycerol	TAG Ester	54415	DMS-MS	100010563		5.78	6.0234	5.6782	5.888	6.0463	5.8746
8901	TAG51:4-FA18:2	Triacylglycerol	TAG Ester	53557	DMS-MS	100009705		1.312	2.1836	1.5561	1.3346	1.2212	1.2373
8902	TAG51:4-FA18:3	Triacylglycerol	TAG Ester	54057	DMS-MS	100010205		0.4846	0.5661	0.4511	0.5533	0.59	0.6469
8904	TAG51:4-FA20:4	Triacylglycerol	TAG Ester	53713	DMS-MS	100009861		0.2009	0.1871	0.1297	0.1738	0.2035	0.1387
8913	TAG51:5-FA18:2	Triacylglycerol	TAG Ester	54058	DMS-MS	100010206		0.131	0.209	0.1614	0.1191	0.1092	0.113
8914	TAG51:5-FA18:3	Triacylglycerol	TAG Ester	54416	DMS-MS	100010564		0.1413	0.1613	0.1366	0.1213	0.1794	0.1304
8937	TAG52:0-FA16:0	Triacylglycerol	TAG Ester	53714	DMS-MS	100009862		5.9269	5.6912	5.0146	11.7815	10.6268	12.4215
8939	TAG52:0-FA18:0	Triacylglycerol	TAG Ester	53892	DMS-MS	100010040		5.7986	6.375	5.7002	7.3219	7.5739	10.06
8941	TAG52:0-FA20:0	Triacylglycerol	TAG Ester	54059	DMS-MS	100010207		3.7993	3.3205	2.2776	10.3256	8.9472	9.1987
8948	TAG52:1-FA16:0	Triacylglycerol	TAG Ester	54417	DMS-MS	100010565		52.3682	49.9852	38.9002	123.339	112.927	125.269
8949	TAG52:1-FA16:1	Triacylglycerol	TAG Ester	53379	DMS-MS	100009527		22.1746	18.6217	16.7917	52.5729	47.1372	47.5564
8951	TAG52:1-FA18:0	Triacylglycerol	TAG Ester	53715	DMS-MS	100009863		40.126	43.4522	40.1445	63.2442	57.287	77.3154
8952	TAG52:1-FA18:1	Triacylglycerol	TAG Ester	53558	DMS-MS	100009706		50.0076	51.6656	40.6026	125.716	108.772	107.56
8954	TAG52:1-FA20:0	Triacylglycerol	TAG Ester	53893	DMS-MS	100010041		43.9844	34.3228	24.5558	121.654	103.353	93.0551
8955	TAG52:1-FA20:1	Triacylglycerol	TAG Ester	53559	DMS-MS	100009707		0.8392	0.7902	0.4939	2.3695	2.1854	1.7283
8962	TAG52:2-FA14:0	Triacylglycerol	TAG Ester	53716	DMS-MS	100009864		9.1538	6.4846	5.6354	13.6658	14.6173	12.2267
8965	TAG52:2-FA16:0	Triacylglycerol	TAG Ester	53717	DMS-MS	100009865		102.467	116.399	74.9889	396.974	367.841	299.75
8966	TAG52:2-FA16:1	Triacylglycerol	TAG Ester	53560	DMS-MS	100009708		68.4453	73.1176	60.6955	136.687	156.574	133.979
8968	TAG52:2-FA18:0	Triacylglycerol	TAG Ester	53380	DMS-MS	100009528		44.984	51.2496	44.8157	61.0474	64.4189	71.9902
8969	TAG52:2-FA18:1	Triacylglycerol	TAG Ester	53894	DMS-MS	100010042		219.749	244.122	149.71	744.336	680.606	594.008
8970	TAG52:2-FA18:2	Triacylglycerol	TAG Ester	53895	DMS-MS	100010043		8.0951	10.147	7.6675	10.1804	9.9607	10.6854
8972	TAG52:2-FA20:0	Triacylglycerol	TAG Ester	54060	DMS-MS	100010208		22.7892	21.7535	16.2758	65.485	64.0796	51.4416
8973	TAG52:2-FA20:1	Triacylglycerol	TAG Ester	53718	DMS-MS	100009866		6.5382	6.3056	5.2257	21.0244	19.8289	16.1392
8974	TAG52:2-FA20:2	Triacylglycerol	TAG Ester	54418	DMS-MS	100010566		0.6417	0.6612	0.7215	1.0497	1.0978	0.83
8977	TAG52:3-FA14:0	Triacylglycerol	TAG Ester	54061	DMS-MS	100010209		2.4805	2.3658	2.0596	3.9008	4.0974	2.9013
8980	TAG52:3-FA16:0	Triacylglycerol	TAG Ester	53381	DMS-MS	100009529		31.6408	42.3508	31.4948	54.0178	60.6319	45.9742
8981	TAG52:3-FA16:1	Triacylglycerol	TAG Ester	53896	DMS-MS	100010044		99.154	145.856	103.458	317.964	324.398	243.47
8983	TAG52:3-FA18:0	Triacylglycerol	TAG Ester	54246	DMS-MS	100010394		9.9829	13.9804	11.0501	8.5774	7.9768	9.5943
8984	TAG52:3-FA18:1	Triacylglycerol	TAG Ester	54594	DMS-MS	100010742		202.791	288.419	192.638	679.995	651.657	470.574
8985	TAG52:3-FA18:2	Triacylglycerol	TAG Ester	54247	DMS-MS	100010395		29.0437	47.0163	31.8218	56.1024	52.1473	44.8694
8986	TAG52:3-FA18:3	Triacylglycerol	TAG Ester	53897	DMS-MS	100010045		0.5437	0.8096	0.5739	0.853	0.8388	0.7151
8987	TAG52:3-FA20:0	Triacylglycerol	TAG Ester	53561	DMS-MS	100009709		0.6805	0.9031	0.6318	1.2243	1.1657	0.9664
8988	TAG52:3-FA20:1	Triacylglycerol	TAG Ester	53562	DMS-MS	100009710		4.5879	5.4444	4.0669	13.0205	15.4314	8.1037
8989	TAG52:3-FA20:2	Triacylglycerol	TAG Ester	54248	DMS-MS	100010396		4.9324	4.6768	6.7749	8.6675	9.9546	6.5605
8990	TAG52:3-FA20:3	Triacylglycerol	TAG Ester	54595	DMS-MS	100010743		0.1417	0.1306	0.107	0.1654	0.1665	0.1502
8991	TAG52:3-FA22:1	Triacylglycerol	TAG Ester	53719	DMS-MS	100009867		0.309	0.2532	0.2221	0.4173	0.4482	0.3955
8993	TAG52:4-FA14:0	Triacylglycerol	TAG Ester	54596	DMS-MS	100010744		0.5133	0.4725	0.3725	0.443	0.4215	0.3566
8996	TAG52:4-FA16:0	Triacylglycerol	TAG Ester	54249	DMS-MS	100010397		4.9594	8.6892	4.6104	7.0112	7.7712	5.711
8997	TAG52:4-FA16:1	Triacylglycerol	TAG Ester	54062	DMS-MS	100010210		42.7652	68.5779	51.0691	67.5071	70.8003	58.7932
8999	TAG52:4-FA18:0	Triacylglycerol	TAG Ester	53382	DMS-MS	100009530		0.8713	1.0386	0.8912	0.6397	0.6887	0.7131
9000	TAG52:4-FA18:1	Triacylglycerol	TAG Ester	53898	DMS-MS	100010046		47.9695	70.5567	48.4714	69.7278	65.9587	49.9705
9001	TAG52:4-FA18:2	Triacylglycerol	TAG Ester	54597	DMS-MS	100010745		41.6879	68.3827	42.9216	57.972	59.3655	44.6122
9002	TAG52:4-FA18:3	Triacylglycerol	TAG Ester	54419	DMS-MS	100010567		2.1226	3.0044	2.2155	3.7152	3.6225	3.3241
9003	TAG52:4-FA20:0	Triacylglycerol	TAG Ester	53383	DMS-MS	100009531		0.1087	0.1371	0.091	0.1417	0.1682	0.1139
9005	TAG52:4-FA20:2	Triacylglycerol	TAG Ester	53899	DMS-MS	100010047		3.9361	4.7058	6.2548	5.4284	6.106	3.3046
9006	TAG52:4-FA20:3	Triacylglycerol	TAG Ester	53900	DMS-MS	100010048		0.7886	0.8886	0.7656	1.3438	1.0485	1.2139
9007	TAG52:4-FA20:4	Triacylglycerol	TAG Ester	53563	DMS-MS	100009711		0.0779	0.106	0.0888	0.1133	0.19
9008	TAG52:4-FA22:1	Triacylglycerol	TAG Ester	54598	DMS-MS	100010746		0.183	0.2758	0.1821	0.3291	0.1912	0.2248
9009	TAG52:4-FA22:4	Triacylglycerol	TAG Ester	53384	DMS-MS	100009532		0.2026	0.2742	0.1738	0.3309	0.2516	0.2132
9011	TAG52:5-FA14:0	Triacylglycerol	TAG Ester	53901	DMS-MS	100010049		0.0839	0.1312	0.0969	0.1071	0.1398
9014	TAG52:5-FA16:0	Triacylglycerol	TAG Ester	54250	DMS-MS	100010398		0.2786	0.6193	0.3614	0.3456	0.4543	0.3644
9015	TAG52:5-FA16:1	Triacylglycerol	TAG Ester	54063	DMS-MS	100010211		6.3035	12.816	7.2577	6.8991	6.8975	6.0403
9018	TAG52:5-FA18:1	Triacylglycerol	TAG Ester	54420	DMS-MS	100010568		3.1205	4.6768	2.9232	4.5258	4.5373	3.6358
9019	TAG52:5-FA18:2	Triacylglycerol	TAG Ester	54251	DMS-MS	100010399		7.9938	16.7348	9.0194	5.5167	6.4678	5.1985
9020	TAG52:5-FA18:3	Triacylglycerol	TAG Ester	53720	DMS-MS	100009868		2.5396	4.1946	2.4156	3.8126	3.9267	3.0279
9024	TAG52:5-FA20:3	Triacylglycerol	TAG Ester	53902	DMS-MS	100010050		0.4289	0.4338	0.3904	0.5239	0.4667	0.4793
9025	TAG52:5-FA20:4	Triacylglycerol	TAG Ester	53721	DMS-MS	100009869		0.2752	0.279	0.2359	0.3842	0.5078	0.3664
9026	TAG52:5-FA20:5	Triacylglycerol	TAG Ester	53722	DMS-MS	100009870		0.1281	0.1113	0.0876	0.1274	0.1521	0.1491
9028	TAG52:5-FA22:5	Triacylglycerol	TAG Ester	53385	DMS-MS	100009533		0.1435	0.1426	0.0797	0.1625	0.2027	0.1718
9030	TAG52:6-FA14:0	Triacylglycerol	TAG Ester	54421	DMS-MS	100010569		0.4441	0.3032	0.28	0.4375	0.4256	0.4131
9033	TAG52:6-FA16:0	Triacylglycerol	TAG Ester	54599	DMS-MS	100010747		0.1627	0.1045	0.1143	0.2335	0.2446	0.1929
9034	TAG52:6-FA16:1	Triacylglycerol	TAG Ester	53386	DMS-MS	100009534		0.4357	0.8886	0.5035	0.3971	0.4112	0.4248
9036	TAG52:6-FA18:1	Triacylglycerol	TAG Ester	54422	DMS-MS	100010570		0.1359	0.1613	0.1348	0.1523	0.1501	0.1428
9037	TAG52:6-FA18:2	Triacylglycerol	TAG Ester	53387	DMS-MS	100009535		0.4677	0.9918	0.5422	0.3474	0.4934	0.3761
9038	TAG52:6-FA18:3	Triacylglycerol	TAG Ester	54064	DMS-MS	100010212		0.4036	0.8483	0.4621	0.2702	0.3927	0.3332
9042	TAG52:6-FA20:4	Triacylglycerol	TAG Ester	54065	DMS-MS	100010213		0.1908	0.1758	0.1338	0.2132	0.2446	0.2132
9043	TAG52:6-FA20:5	Triacylglycerol	TAG Ester	53723	DMS-MS	100009871		0.5203	0.429	0.2731	0.818	0.6784	0.6352
9046	TAG52:6-FA22:6	Triacylglycerol	TAG Ester	54252	DMS-MS	100010400		0.2904	0.2548	0.2883	0.4504	0.4379	0.4774
9050	TAG52:7-FA16:0	Triacylglycerol	TAG Ester	53564	DMS-MS	100009712		1.361	1.0434	0.8346	3.092	2.7569	2.3089
9052	TAG52:7-FA18:1	Triacylglycerol	TAG Ester	54423	DMS-MS	100010571		1.1854	1.2998	1.4444	1.6269	1.5604	1.6893
9058	TAG52:7-FA20:5	Triacylglycerol	TAG Ester	54066	DMS-MS	100010214		0.3327	0.2645	0.2731	0.636	0.5469	0.3761
9061	TAG52:7-FA22:6	Triacylglycerol	TAG Ester	54600	DMS-MS	100010748		1.3779	1.1692	1.1188	2.0295	1.544	1.5334
9065	TAG52:8-FA16:1	Triacylglycerol	TAG Ester	53388	DMS-MS	100009536		8.3686	8.7633	9.2457	14.0297	12.2037	11.2485
9066	TAG52:8-FA18:2	Triacylglycerol	TAG Ester	53724	DMS-MS	100009872		0.3833	0.4306	0.3449	0.2757	0.259	0.2806
9081	TAG53:0-FA16:0	Triacylglycerol	TAG Ester	54601	DMS-MS	100010749		0.5826	0.5048	0.4028	1.1508	1.0053	0.8554
9091	TAG53:1-FA16:0	Triacylglycerol	TAG Ester	54602	DMS-MS	100010750		2.6511	2.3255	2.1217	7.6601	6.7865	5.2765
9093	TAG53:1-FA17:0	Triacylglycerol	TAG Ester	53725	DMS-MS	100009873		0.3918	0.4048	0.3711	0.7758	0.7586	0.6488
9094	TAG53:1-FA18:0	Triacylglycerol	TAG Ester	54424	DMS-MS	100010572		0.5944	0.6951	0.6456	0.8622	0.9519	0.8398
9095	TAG53:1-FA18:1	Triacylglycerol	TAG Ester	54603	DMS-MS	100010751		9.8563	12.0855	12.1496	7.9745	7.7609	8.5986
9105	TAG53:2-FA16:0	Triacylglycerol	TAG Ester	54253	DMS-MS	100010401		1.5957	1.4837	1.1947	3.9688	3.5854	2.7571
9107	TAG53:2-FA17:0	Triacylglycerol	TAG Ester	54254	DMS-MS	100010402		0.797	0.9805	0.7201	2.4339	2.0703	1.4302
9108	TAG53:2-FA18:0	Triacylglycerol	TAG Ester	53726	DMS-MS	100009874		3.2134	3.3044	3.1867	3.2501	3.6759	3.0006
9109	TAG53:2-FA18:1	Triacylglycerol	TAG Ester	54425	DMS-MS	100010573		7.5108	9.2875	8.3821	14.925	14.8085	11.7142
9110	TAG53:2-FA18:2	Triacylglycerol	TAG Ester	53727	DMS-MS	100009875		0.8257	1.1402	1.0112	0.7206	0.8779	0.8008
9119	TAG53:3-FA16:0	Triacylglycerol	TAG Ester	54255	DMS-MS	100010403		0.412	0.5822	0.3104	0.6967	0.7401	0.7151
9121	TAG53:3-FA17:0	Triacylglycerol	TAG Ester	54067	DMS-MS	100010215		0.3985	0.6096	0.4277	0.557	0.6312	0.4189
9122	TAG53:3-FA18:0	Triacylglycerol	TAG Ester	53728	DMS-MS	100009876		53.9606	55.2652	51.6099	59.5198	56.8121	50.4323
9123	TAG53:3-FA18:1	Triacylglycerol	TAG Ester	53389	DMS-MS	100009537		39.307	44.2537	43.6886	47.3357	45.2519	45.3429
9124	TAG53:3-FA18:2	Triacylglycerol	TAG Ester	53390	DMS-MS	100009538		1.3678	1.7611	1.5603	1.6636	1.7907	2.1044
9132	TAG53:4-FA16:0	Triacylglycerol	TAG Ester	53391	DMS-MS	100009539		0.1312	0.208	0.1022	0.1445	0.166	0.1112
9134	TAG53:4-FA17:0	Triacylglycerol	TAG Ester	54426	DMS-MS	100010574		0.1351	0.2129	0.1759	0.1797	0.1665	0.1893
9135	TAG53:4-FA18:0	Triacylglycerol	TAG Ester	53565	DMS-MS	100009713		7.4754	7.9022	7.375	8.8605	7.9295	7.1548
9136	TAG53:4-FA18:1	Triacylglycerol	TAG Ester	53392	DMS-MS	100009540		110.272	124.464	113.707	124.709	112.81	107.213
9137	TAG53:4-FA18:2	Triacylglycerol	TAG Ester	54256	DMS-MS	100010404		3.3333	3.9366	3.3702	4.1269	3.7581	3.8326
9138	TAG53:4-FA18:3	Triacylglycerol	TAG Ester	53729	DMS-MS	100009877		0.2094	0.1613	0.1862	0.2427	0.1835	0.1656
9151	TAG53:5-FA18:1	Triacylglycerol	TAG Ester	54427	DMS-MS	100010575		66.6756	60.6822	58.3213	63.2184	57.3158	62.4719
9152	TAG53:5-FA18:2	Triacylglycerol	TAG Ester	54257	DMS-MS	100010405		76.3361	75.7189	66.3516	81.4211	71.2855	70.7783
9153	TAG53:5-FA18:3	Triacylglycerol	TAG Ester	53730	DMS-MS	100009878		0.7649	0.808	0.7201	0.9816	0.8696	0.8047
9156	TAG53:5-FA20:4	Triacylglycerol	TAG Ester	53731	DMS-MS	100009879				0.0586
9166	TAG53:6-FA18:1	Triacylglycerol	TAG Ester	53904	DMS-MS	100010052		18.0899	19.8102	18.3065	20.813	18.398	18.2319
9167	TAG53:6-FA18:2	Triacylglycerol	TAG Ester	54428	DMS-MS	100010576		9.4426	9.5374	9.4636	9.9763	9.86	9.9392
9168	TAG53:6-FA18:3	Triacylglycerol	TAG Ester	53566	DMS-MS	100009714		19.7616	18.512	17.5463	18.9049	19.4445	18.717
9170	TAG53:6-FA20:4	Triacylglycerol	TAG Ester	53567	DMS-MS	100009715		0.0646					0.0662
9180	TAG53:7-FA18:3	Triacylglycerol	TAG Ester	54258	DMS-MS	100010406		2.3573	2.1642	2.2114	2.1195	2.3478	1.968
9189	TAG54:0-FA16:0	Triacylglycerol	TAG Ester	53732	DMS-MS	100009880		1.6126	1.2208	1.0278	3.7152	3.3305	3.3475
9191	TAG54:0-FA18:0	Triacylglycerol	TAG Ester	54068	DMS-MS	100010216		1.7899	2.3658	2.4321	1.7133	1.8647	1.6504
9200	TAG54:1-FA16:0	Triacylglycerol	TAG Ester	54429	DMS-MS	100010577		8.8752	9.1197	5.6809	27.9032	29.3209	23.3408
9203	TAG54:1-FA18:0	Triacylglycerol	TAG Ester	54069	DMS-MS	100010217		6.653	9.7568	8.5711	4.6803	5.3432	5.6642
9204	TAG54:1-FA18:1	Triacylglycerol	TAG Ester	53568	DMS-MS	100009716		10.5554	12.7983	9.4912	24.2009	21.9876	21.213
9205	TAG54:1-FA20:0	Triacylglycerol	TAG Ester	54430	DMS-MS	100010578		8.7165	8.7375	5.4423	28.2782	26.6565	25.0106
9206	TAG54:1-FA20:1	Triacylglycerol	TAG Ester	54431	DMS-MS	100010579		0.2009	0.1387	0.1217	0.5735	0.5242	0.3916
9226	TAG54:2-FA16:0	Triacylglycerol	TAG Ester	53733	DMS-MS	100009881		3.1475	2.9206	2.2473	7.2391	8.0303	5.3895
9229	TAG54:2-FA18:0	Triacylglycerol	TAG Ester	54259	DMS-MS	100010407		9.3092	12.6467	10.7494	9.3201	11.0606	10.4419
9230	TAG54:2-FA18:1	Triacylglycerol	TAG Ester	54070	DMS-MS	100010218		24.1046	28.3317	24.015	36.7123	39.8655	35.5129
9231	TAG54:2-FA18:2	Triacylglycerol	TAG Ester	54432	DMS-MS	100010580		1.849	2.1981	1.7962	2.2482	2.208	1.9621
9233	TAG54:2-FA20:0	Triacylglycerol	TAG Ester	53905	DMS-MS	100010053		9.2281	10.497	7.7834	25.78	25.8588	21.554
9234	TAG54:2-FA20:1	Triacylglycerol	TAG Ester	53393	DMS-MS	100009541		1.6937	1.4643	1.0471	5.1067	5.0266	3.7099
9235	TAG54:2-FA20:2	Triacylglycerol	TAG Ester	53394	DMS-MS	100009542		0.1435	0.121	0.0993	0.1967	0.2097	0.2319
9242	TAG54:3-FA16:0	Triacylglycerol	TAG Ester	53569	DMS-MS	100009717		1.0672	1.2563	0.9753	2.3622	2.4958	1.7322
9243	TAG54:3-FA16:1	Triacylglycerol	TAG Ester	54260	DMS-MS	100010408		5.0252	5.3638	4.4338	9.2888	9.1075	6.3559
9245	TAG54:3-FA18:0	Triacylglycerol	TAG Ester	54604	DMS-MS	100010752		4.1303	5.4202	4.4918	3.0056	3.3572	2.8876
9246	TAG54:3-FA18:1	Triacylglycerol	TAG Ester	53906	DMS-MS	100010054		33.8697	51.2512	38.1801	76.6103	72.0523	56.2524
9247	TAG54:3-FA18:2	Triacylglycerol	TAG Ester	54433	DMS-MS	100010581		5.0033	6.3475	5.1953	4.6508	5.1376	4.1132
9248	TAG54:3-FA18:3	Triacylglycerol	TAG Ester	54605	DMS-MS	100010753		0.2651	0.4467	0.367	0.3603	0.4194	0.2572
9250	TAG54:3-FA20:1	Triacylglycerol	TAG Ester	54434	DMS-MS	100010582		2.1614	2.3706	1.9934	5.5185	5.9518	3.6807
9251	TAG54:3-FA20:2	Triacylglycerol	TAG Ester	54261	DMS-MS	100010409		1.0115	1.0482	0.8084	2.0387	2.2224	1.6582
9252	TAG54:3-FA20:3	Triacylglycerol	TAG Ester	53395	DMS-MS	100009543			0.0612		0.1042	0.1098
9258	TAG54:4-FA16:0	Triacylglycerol	TAG Ester	53734	DMS-MS	100009882		0.2296	0.258	0.1517	0.3143	0.3742	0.2215
9259	TAG54:4-FA16:1	Triacylglycerol	TAG Ester	53570	DMS-MS	100009718		1.6734	1.9159	2.3231	2.4265	2.8618	1.8257
9261	TAG54:4-FA18:0	Triacylglycerol	TAG Ester	53907	DMS-MS	100010055		0.9372	1.4353	0.9077	0.7666	0.9025	0.5183
9262	TAG54:4-FA18:1	Triacylglycerol	TAG Ester	54435	DMS-MS	100010583		16.9045	24.5257	19.0611	20.074	20.6287	15.3871
9263	TAG54:4-FA18:2	Triacylglycerol	TAG Ester	54262	DMS-MS	100010410		8.1677	12.2806	8.6442	10.2741	11.258	7.6789
9264	TAG54:4-FA18:3	Triacylglycerol	TAG Ester	54436	DMS-MS	100010584		0.2887	0.4741	0.3504	0.3438	0.4317	0.3546
9266	TAG54:4-FA20:1	Triacylglycerol	TAG Ester	54263	DMS-MS	100010411		0.4525	0.6241	0.4318	0.6269	0.627	0.5397
9267	TAG54:4-FA20:2	Triacylglycerol	TAG Ester	53908	DMS-MS	100010056		1.464	1.6982	2.2059	2.2666	2.3828	1.4438
9268	TAG54:4-FA20:3	Triacylglycerol	TAG Ester	53909	DMS-MS	100010057		0.2651	0.3129	0.2456	0.5276	0.4215	0.4228
9269	TAG54:4-FA20:4	Triacylglycerol	TAG Ester	54437	DMS-MS	100010585					0.0807
9270	TAG54:4-FA22:1	Triacylglycerol	TAG Ester	54438	DMS-MS	100010586		0.1251	0.0768	0.086	0.0958	0.1136
9271	TAG54:4-FA22:4	Triacylglycerol	TAG Ester	53571	DMS-MS	100009719			0.0969	0.0704	0.1161	0.1332	0.0994
9276	TAG54:5-FA16:0	Triacylglycerol	TAG Ester	54439	DMS-MS	100010587		0.1238	0.0977	0.0794	0.1146	0.2353	0.1088
9277	TAG54:5-FA16:1	Triacylglycerol	TAG Ester	53735	DMS-MS	100009883		0.3563	0.3758	0.3628	0.3493	0.3618	0.2436
9279	TAG54:5-FA18:0	Triacylglycerol	TAG Ester	54440	DMS-MS	100010588		0.1328	0.2177	0.1568	0.1211	0.1464	0.1303
9280	TAG54:5-FA18:1	Triacylglycerol	TAG Ester	53736	DMS-MS	100009884		4.2924	7.8715	3.9689	4.6803	5.6372	3.4702
9281	TAG54:5-FA18:2	Triacylglycerol	TAG Ester	53910	DMS-MS	100010058		7.4129	12.2322	5.8768	6.8935	7.9789	4.6354
9282	TAG54:5-FA18:3	Triacylglycerol	TAG Ester	54441	DMS-MS	100010589		0.7041	0.9902	0.636	0.7923	0.9108	0.5709
9285	TAG54:5-FA20:2	Triacylglycerol	TAG Ester	53396	DMS-MS	100009544		0.3478	0.4741	0.5477	0.3897	0.3539	0.2494
9286	TAG54:5-FA20:3	Triacylglycerol	TAG Ester	53737	DMS-MS	100009885		0.2668	0.2887	0.309	0.4541	0.3289	0.38
9287	TAG54:5-FA20:4	Triacylglycerol	TAG Ester	54264	DMS-MS	100010412		0.1283	0.2564	0.1466	0.2868	0.3557	0.189
9288	TAG54:5-FA20:5	Triacylglycerol	TAG Ester	54265	DMS-MS	100010413					0.0521
9289	TAG54:5-FA22:1	Triacylglycerol	TAG Ester	54442	DMS-MS	100010590			0.0717	0.0866	0.0625	0.0799
9290	TAG54:5-FA22:4	Triacylglycerol	TAG Ester	54071	DMS-MS	100010219		0.3107	0.3612	0.3407	0.5791	0.5571	0.5651
9291	TAG54:5-FA22:5	Triacylglycerol	TAG Ester	54606	DMS-MS	100010754		0.1148	0.078	0.122		0.1523	0.1263
9296	TAG54:6-FA16:0	Triacylglycerol	TAG Ester	53572	DMS-MS	100009720		0.1023	0.1257	0.0664	0.0996	0.1548	0.1104
9297	TAG54:6-FA16:1	Triacylglycerol	TAG Ester	53738	DMS-MS	100009886		0.0943	0.1011	0.0704	0.1202		0.0899
9300	TAG54:6-FA18:1	Triacylglycerol	TAG Ester	54072	DMS-MS	100010220		0.4272	0.6548	0.3063	0.5202	0.5078	0.3351
9301	TAG54:6-FA18:2	Triacylglycerol	TAG Ester	54073	DMS-MS	100010221		3.9581	6.1589	2.0624	5.6674	4.9793	3.0688
9302	TAG54:6-FA18:3	Triacylglycerol	TAG Ester	53739	DMS-MS	100009887		0.4306	0.6741	0.2828	0.5092	0.5428	0.3375
9306	TAG54:6-FA20:3	Triacylglycerol	TAG Ester	54074	DMS-MS	100010222		0.1005	0.1371	0.0821	0.1178	0.1479	0.1183
9307	TAG54:6-FA20:4	Triacylglycerol	TAG Ester	53911	DMS-MS	100010059		0.2212	0.2725	0.1366	0.2592	0.3413	0.2275
9308	TAG54:6-FA20:5	Triacylglycerol	TAG Ester	54607	DMS-MS	100010755		0.1848	0.179	0.1495	0.2923	0.2796	0.2338
9311	TAG54:6-FA22:5	Triacylglycerol	TAG Ester	53397	DMS-MS	100009545		0.2655	0.2177	0.2414	0.3272	0.3988	0.3449
9312	TAG54:6-FA22:6	Triacylglycerol	TAG Ester	54608	DMS-MS	100010756		0.1537	0.1298	0.1531	0.2022	0.1994	0.1987
9317	TAG54:7-FA16:1	Triacylglycerol	TAG Ester	54266	DMS-MS	100010414		0.2178	0.2758	0.24	0.3272	0.3269	0.3527
9319	TAG54:7-FA18:1	Triacylglycerol	TAG Ester	53573	DMS-MS	100009721		1.0165	1.1724	1.1588	0.7224	0.8511	0.9177
9320	TAG54:7-FA18:2	Triacylglycerol	TAG Ester	54075	DMS-MS	100010223		0.1993	0.3822	0.1255	0.3217	0.3454	0.2429
9321	TAG54:7-FA18:3	Triacylglycerol	TAG Ester	53398	DMS-MS	100009546		0.192	0.2596	0.1231	0.2129	0.2488	0.2358
9325	TAG54:7-FA20:4	Triacylglycerol	TAG Ester	53574	DMS-MS	100009722		0.131	0.08	0.0653	0.0911	0.1072
9326	TAG54:7-FA20:5	Triacylglycerol	TAG Ester	53399	DMS-MS	100009547		0.2668	0.2725	0.2152	0.4467	0.4235	0.2611
9328	TAG54:7-FA22:5	Triacylglycerol	TAG Ester	54443	DMS-MS	100010591		0.2465	0.258	0.2069	0.3805	0.3947	0.2341
9329	TAG54:7-FA22:6	Triacylglycerol	TAG Ester	54609	DMS-MS	100010757		0.9237	0.9628	0.8263	1.9614	1.6797	1.2392
9336	TAG54:8-FA18:2	Triacylglycerol	TAG Ester	53400	DMS-MS	100009548		0.111	0.1456	0.1275	0.0896	0.1235	0.1304
9337	TAG54:8-FA18:3	Triacylglycerol	TAG Ester	53740	DMS-MS	100009888			0.0571				0.069
9340	TAG54:8-FA20:4	Triacylglycerol	TAG Ester	53741	DMS-MS	100009889		0.082		0.0938
9341	TAG54:8-FA20:5	Triacylglycerol	TAG Ester	54444	DMS-MS	100010592		0.174	0.1508	0.1011	0.1746	0.2015	0.152
9344	TAG54:8-FA22:6	Triacylglycerol	TAG Ester	54076	DMS-MS	100010224		0.5049	0.4886	0.4539	0.9706	1.0834	0.6235
9367	TAG55:1-FA16:0	Triacylglycerol	TAG Ester	54267	DMS-MS	100010415		1.6633	1.5691	1.3492	2.6949	2.3334	2.1589
9371	TAG55:1-FA18:1	Triacylglycerol	TAG Ester	54610	DMS-MS	100010758		2.2914	2.4819	2.3176	2.2427	2.3046	2.344
9385	TAG55:2-FA18:1	Triacylglycerol	TAG Ester	54268	DMS-MS	100010416		3.2134	4.4188	3.8724	3.296	4.0172	3.5189
9386	TAG55:2-FA18:2	Triacylglycerol	TAG Ester	53742	DMS-MS	100009890		0.2063	0.2347	0.1766	0.1934	0.2004	0.1884
9398	TAG55:3-FA18:1	Triacylglycerol	TAG Ester	54077	DMS-MS	100010225		0.5589	0.9079	0.6705	1.5956	1.4658	1.3776
9399	TAG55:3-FA18:2	Triacylglycerol	TAG Ester	53575	DMS-MS	100009723		0.2955	0.4096	0.4208	0.3952	0.2714	0.3079
9411	TAG55:4-FA18:1	Triacylglycerol	TAG Ester	54611	DMS-MS	100010759		0.282	0.4145	0.2663	0.4044	0.4523	0.3312
9412	TAG55:4-FA18:2	Triacylglycerol	TAG Ester	54078	DMS-MS	100010226		0.2314	0.2419	0.1752	0.3382	0.3207	0.2836
9426	TAG55:5-FA18:1	Triacylglycerol	TAG Ester	53912	DMS-MS	100010060		0.5268	0.4628	0.4608	0.5019	0.4338	0.4072
9427	TAG55:5-FA18:2	Triacylglycerol	TAG Ester	53913	DMS-MS	100010061		0.1669	0.3048	0.136	0.2168	0.2467	0.1303
9433	TAG55:5-FA20:4	Triacylglycerol	TAG Ester	53914	DMS-MS	100010062				0.0595
9442	TAG55:6-FA18:1	Triacylglycerol	TAG Ester	53915	DMS-MS	100010063		10.3629	9.6519	9.6402	9.9451	10.8859	9.7034
9447	TAG55:6-FA20:3	Triacylglycerol	TAG Ester	54445	DMS-MS	100010593		15.5029	17.1203	16.9393	16.6125	17.3722	15.2975
9448	TAG55:6-FA20:4	Triacylglycerol	TAG Ester	54269	DMS-MS	100010417		0.895	0.8579	0.8388	0.7555	0.7792	0.8963
9453	TAG55:7-FA15:0	Triacylglycerol	TAG Ester	54270	DMS-MS	100010418		0.095	0.0949			0.0845	0.0815
9456	TAG55:7-FA18:1	Triacylglycerol	TAG Ester	53916	DMS-MS	100010064		5.9607	6.6362	6.2603	7.7594	6.6384	7.3828
9460	TAG55:7-FA20:3	Triacylglycerol	TAG Ester	53576	DMS-MS	100009724		1.876	2.0255	2.0362	2.1581	1.8421	2.0556
9461	TAG55:7-FA20:4	Triacylglycerol	TAG Ester	53917	DMS-MS	100010065		19.8359	22.8389	20.9317	22.1862	23.3342	20.6986
9465	TAG55:7-FA22:6	Triacylglycerol	TAG Ester	54271	DMS-MS	100010419		0.1301	0.0891	0.1246	0.1339	0.1316	0.1242
9471	TAG55:8-FA20:4	Triacylglycerol	TAG Ester	53743	DMS-MS	100009891		2.565	2.7803	2.3452	2.8438	2.648	2.4278
9501	TAG56:10-FA18:2	Triacylglycerol	TAG Ester	54079	DMS-MS	100010227		0.3495	0.3887	0.2828	0.3787	0.2213	0.2728
9486	TAG56:1-FA16:0	Triacylglycerol	TAG Ester	53401	DMS-MS	100009549		3.7065	3.1867	2.7701	7.3936	7.3292	5.4012
9490	TAG56:1-FA18:1	Triacylglycerol	TAG Ester	54080	DMS-MS	100010228		4.3802	4.2543	4.6104	5.6711	5.5838	4.8225
9525	TAG56:2-FA16:0	Triacylglycerol	TAG Ester	53402	DMS-MS	100009550		5.3393	4.272	3.6903	9.5168	9.2062	6.8976
9527	TAG56:2-FA18:0	Triacylglycerol	TAG Ester	54272	DMS-MS	100010420		0.4373	0.4903	0.4346	0.2868	0.3166	0.2864
9528	TAG56:2-FA18:1	Triacylglycerol	TAG Ester	53577	DMS-MS	100009725		14.4003	12.8386	13.0394	16.2191	15.3965	14.8513
9530	TAG56:2-FA20:0	Triacylglycerol	TAG Ester	54273	DMS-MS	100010421		1.7325	1.953	1.5478	3.3659	3.569	2.911
9531	TAG56:2-FA20:1	Triacylglycerol	TAG Ester	53403	DMS-MS	100009551		0.3023	0.2484	0.2883	0.2666	0.3269	0.3234
9537	TAG56:3-FA16:0	Triacylglycerol	TAG Ester	54612	DMS-MS	100010760		0.4998	0.3387	0.5022	0.6213	0.7113	0.604
9539	TAG56:3-FA18:0	Triacylglycerol	TAG Ester	54613	DMS-MS	100010761		0.1206	0.1806	0.1614	0.125	0.1445	0.1136
9540	TAG56:3-FA18:1	Triacylglycerol	TAG Ester	54446	DMS-MS	100010594		2.3708	2.5593	2.5673	2.7262	2.7775	2.2232
9541	TAG56:3-FA18:2	Triacylglycerol	TAG Ester	53404	DMS-MS	100009552		0.8662	1.1466	1.0015	0.9835	0.8696	0.9275
9543	TAG56:3-FA20:0	Triacylglycerol	TAG Ester	53405	DMS-MS	100009553		0.8088	1.0724	0.7256	0.6875	0.8224	0.6859
9544	TAG56:3-FA20:1	Triacylglycerol	TAG Ester	53578	DMS-MS	100009726		0.6214	0.7128	0.6594	0.8677	0.9519	0.5553
9545	TAG56:3-FA20:2	Triacylglycerol	TAG Ester	53579	DMS-MS	100009727		0.1189	0.1268	0.1186	0.1465	0.1704	0.1524
9551	TAG56:4-FA16:0	Triacylglycerol	TAG Ester	54614	DMS-MS	100010762
9554	TAG56:4-FA18:0	Triacylglycerol	TAG Ester	53406	DMS-MS	100009554				0.0606	0.0848	0.0774
9555	TAG56:4-FA18:1	Triacylglycerol	TAG Ester	53744	DMS-MS	100009892		0.4424	0.6402	0.6125	0.6894	0.7627	0.5241
9556	TAG56:4-FA18:2	Triacylglycerol	TAG Ester	53745	DMS-MS	100009893		0.3934	0.5306	0.4525	0.3401	0.3577	0.2611
9559	TAG56:4-FA20:1	Triacylglycerol	TAG Ester	54274	DMS-MS	100010422		0.3985	0.4645	0.3463	0.3382	0.4071	0.2436
9560	TAG56:4-FA20:2	Triacylglycerol	TAG Ester	53580	DMS-MS	100009728		0.2465	0.257	0.2538	0.3585	0.3084	0.2962
9561	TAG56:4-FA20:3	Triacylglycerol	TAG Ester	53746	DMS-MS	100009894			0.0783		0.1224
9562	TAG56:4-FA20:4	Triacylglycerol	TAG Ester	54615	DMS-MS	100010763		0.1274	0.1354	0.0842	0.0841	0.1048	0.0852
9564	TAG56:4-FA22:4	Triacylglycerol	TAG Ester	53918	DMS-MS	100010066
9568	TAG56:5-FA16:0	Triacylglycerol	TAG Ester	54616	DMS-MS	100010764		0.067			0.0729
9571	TAG56:5-FA18:0	Triacylglycerol	TAG Ester	53919	DMS-MS	100010067		0.1646	0.1439	0.1905	0.136	0.1542	0.1325
9572	TAG56:5-FA18:1	Triacylglycerol	TAG Ester	53920	DMS-MS	100010068		0.1857	0.1693	0.1062	0.1211	0.1514	0.1215
9573	TAG56:5-FA18:2	Triacylglycerol	TAG Ester	54275	DMS-MS	100010423		0.2161	0.3064	0.1724	0.2261	0.2015	0.1019
9576	TAG56:5-FA20:1	Triacylglycerol	TAG Ester	54447	DMS-MS	100010595		0.2043	0.1758	0.1158	0.1417	0.1616	0.1553
9577	TAG56:5-FA20:2	Triacylglycerol	TAG Ester	53407	DMS-MS	100009555		0.2601	0.2451	0.2731	0.1641	0.1809	0.1366
9578	TAG56:5-FA20:3	Triacylglycerol	TAG Ester	54448	DMS-MS	100010596		0.2195	0.1484	0.2249	0.2408	0.1789	0.1833
9579	TAG56:5-FA20:4	Triacylglycerol	TAG Ester	54449	DMS-MS	100010597		0.0923	0.0862		0.0755	0.1198
9582	TAG56:5-FA22:4	Triacylglycerol	TAG Ester	54276	DMS-MS	100010424		0.1182	0.1388	0.1261	0.2427	0.2621	0.2194
9583	TAG56:5-FA22:5	Triacylglycerol	TAG Ester	53581	DMS-MS	100009729				0.0577	0.0759	0.0845
9587	TAG56:6-FA16:0	Triacylglycerol	TAG Ester	54617	DMS-MS	100010765		0.1107	0.0991		0.1195	0.1747	0.1132
9590	TAG56:6-FA18:0	Triacylglycerol	TAG Ester	53921	DMS-MS	100010069		0.1655	0.1971	0.2028	0.1654	0.2755	0.1344
9591	TAG56:6-FA18:1	Triacylglycerol	TAG Ester	54277	DMS-MS	100010425		0.082	0.1332	0.0762	0.1116	0.1747	0.1077
9592	TAG56:6-FA18:2	Triacylglycerol	TAG Ester	54081	DMS-MS	100010229				0.0603		0.099
9593	TAG56:6-FA18:3	Triacylglycerol	TAG Ester	53747	DMS-MS	100009895						0.0932
9596	TAG56:6-FA20:2	Triacylglycerol	TAG Ester	54082	DMS-MS	100010230		0.1292	0.0994	0.067	0.0848		0.1299
9597	TAG56:6-FA20:3	Triacylglycerol	TAG Ester	53408	DMS-MS	100009556		0.1206	0.0859	0.1231	0.1625	0.1423	0.1372
9598	TAG56:6-FA20:4	Triacylglycerol	TAG Ester	54618	DMS-MS	100010766		0.1399	0.1426	0.1039	0.1563	0.201	0.1568
9599	TAG56:6-FA20:5	Triacylglycerol	TAG Ester	54278	DMS-MS	100010426		0.0923		0.0722			0.0718
9601	TAG56:6-FA22:4	Triacylglycerol	TAG Ester	53922	DMS-MS	100010070		0.1974	0.179	0.1987	0.2169	0.3239	0.2163
9602	TAG56:6-FA22:5	Triacylglycerol	TAG Ester	54083	DMS-MS	100010231		0.2347	0.2226	0.1835	0.2592	0.3043	0.3001
9603	TAG56:6-FA22:6	Triacylglycerol	TAG Ester	53582	DMS-MS	100009730		0.0957		0.0645	0.1183		0.1159
9607	TAG56:7-FA16:0	Triacylglycerol	TAG Ester	53748	DMS-MS	100009896		0.564	0.358	0.2718	0.6894	0.6332	0.604
9608	TAG56:7-FA16:1	Triacylglycerol	TAG Ester	53583	DMS-MS	100009731		0.3563	0.2226	0.2276	0.4044	0.3536	0.3195
9609	TAG56:7-FA18:0	Triacylglycerol	TAG Ester	53749	DMS-MS	100009897		0.1114	0.1322	0.138	0.0893	0.118	0.1539
9610	TAG56:7-FA18:1	Triacylglycerol	TAG Ester	53584	DMS-MS	100009732		0.1959	0.229	0.1628	0.2324	0.2611	0.2689
9611	TAG56:7-FA18:2	Triacylglycerol	TAG Ester	53409	DMS-MS	100009557
9612	TAG56:7-FA18:3	Triacylglycerol	TAG Ester	53585	DMS-MS	100009733
9616	TAG56:7-FA20:3	Triacylglycerol	TAG Ester	53410	DMS-MS	100009558			0.0859		0.0833	0.1019
9617	TAG56:7-FA20:4	Triacylglycerol	TAG Ester	53750	DMS-MS	100009898		0.1148	0.0932	0.1016	0.136	0.1726	0.0927
9618	TAG56:7-FA20:5	Triacylglycerol	TAG Ester	54279	DMS-MS	100010427		0.1368	0.1339	0.1451	0.1305	0.1142	0.1278
9620	TAG56:7-FA22:4	Triacylglycerol	TAG Ester	54084	DMS-MS	100010232		0.1059	0.0696		0.0982		0.0635
9621	TAG56:7-FA22:5	Triacylglycerol	TAG Ester	54450	DMS-MS	100010598		0.3259	0.25	0.2359	0.4136	0.3022	0.3644
9622	TAG56:7-FA22:6	Triacylglycerol	TAG Ester	54619	DMS-MS	100010767		0.2972	0.2951	0.2994	0.6416	0.5448	0.4248
9626	TAG56:8-FA16:0	Triacylglycerol	TAG Ester	53923	DMS-MS	100010071		1.4421	1.3498	1.1202	2.5497	2.3149	2.0323
9627	TAG56:8-FA16:1	Triacylglycerol	TAG Ester	54085	DMS-MS	100010233		3.0665	2.0239	1.9148	3.4431	2.9399	2.6869
9629	TAG56:8-FA18:1	Triacylglycerol	TAG Ester	54280	DMS-MS	100010428		1.9334	2.1755	2.2528	1.9136	2.2471	1.9913
9630	TAG56:8-FA18:2	Triacylglycerol	TAG Ester	53411	DMS-MS	100009559			0.092
9631	TAG56:8-FA18:3	Triacylglycerol	TAG Ester	53924	DMS-MS	100010072
9635	TAG56:8-FA20:4	Triacylglycerol	TAG Ester	54451	DMS-MS	100010599		0.1225	0.1661	0.0883	0.1406	0.201	0.1136
9636	TAG56:8-FA20:5	Triacylglycerol	TAG Ester	53751	DMS-MS	100009899		0.1399	0.1535	0.1041	0.0982	0.1348	0.107
9638	TAG56:8-FA22:5	Triacylglycerol	TAG Ester	54620	DMS-MS	100010768		0.123	0.1011	0.0786	0.125	0.1623	0.1017
9639	TAG56:8-FA22:6	Triacylglycerol	TAG Ester	53412	DMS-MS	100009560		0.4171	0.408	0.3587	0.5791	0.5119	0.5163
9650	TAG56:9-FA20:4	Triacylglycerol	TAG Ester	54622	DMS-MS	100010770			0.0675
9651	TAG56:9-FA20:5	Triacylglycerol	TAG Ester	53925	DMS-MS	100010073			0.1097	0.0487	0.0896
9654	TAG56:9-FA22:6	Triacylglycerol	TAG Ester	54452	DMS-MS	100010600		0.1263	0.1118	0.072	0.1309	0.1598	0.1136
9682	TAG57:2-FA18:1	Triacylglycerol	TAG Ester	54086	DMS-MS	100010234		1.2631	1.0902	1.0347	1.4853	1.3795	1.3678
9692	TAG57:3-FA18:2	Triacylglycerol	TAG Ester	53586	DMS-MS	100009734		0.1489	0.1542	0.1214	0.1507	0.1344	0.1682
9761	TAG57:8-FA22:6	Triacylglycerol	TAG Ester	54454	DMS-MS	100010602		0.9118	1.0224	0.8608	1.0919	1.213	1.1262
9770	TAG57:9-FA22:6	Triacylglycerol	TAG Ester	53413	DMS-MS	100009561		26.7084	26.698	24.4661	26.9639	27.8222	29.4395
9788	TAG58:10-FA18:2	Triacylglycerol	TAG Ester	54281	DMS-MS	100010429		0.1497	0.1217	0.1173	0.1406	0.1376	0.1159
9795	TAG58:10-FA22:5	Triacylglycerol	TAG Ester	53752	DMS-MS	100009900		0.11	0.1097	0.0871	0.0649		0.1136
9796	TAG58:10-FA22:6	Triacylglycerol	TAG Ester	53587	DMS-MS	100009735		0.08	0.078
9827	TAG58:2-FA18:1	Triacylglycerol	TAG Ester	53753	DMS-MS	100009901		6.4605	5.6686	5.7803	6.5222	6.0381	5.4596
9838	TAG58:3-FA18:1	Triacylglycerol	TAG Ester	54282	DMS-MS	100010430		4.0425	3.9979	3.9689	3.7207	3.4806	3.6125
9863	TAG58:5-FA18:1	Triacylglycerol	TAG Ester	53588	DMS-MS	100009736
9877	TAG58:6-FA16:0	Triacylglycerol	TAG Ester	53589	DMS-MS	100009737		0.1435		0.0722	0.0915		0.0745
9879	TAG58:6-FA18:0	Triacylglycerol	TAG Ester	54455	DMS-MS	100010603		0.0861	0.0822	0.0812
9880	TAG58:6-FA18:1	Triacylglycerol	TAG Ester	53754	DMS-MS	100009902		0.0729
9890	TAG58:6-FA22:4	Triacylglycerol	TAG Ester	53415	DMS-MS	100009563		0.0957	0.1371	0.0821	0.1375	0.1608	0.1065
9891	TAG58:6-FA22:5	Triacylglycerol	TAG Ester	53590	DMS-MS	100009738		0.1579	0.0951	0.0876	0.112	0.1514	0.1259
9895	TAG58:7-FA16:0	Triacylglycerol	TAG Ester	53591	DMS-MS	100009739		0.3799	0.2338	0.1832	0.7978	0.6332	0.5904
9897	TAG58:7-FA18:0	Triacylglycerol	TAG Ester	53416	DMS-MS	100009564		0.1238			0.0813
9898	TAG58:7-FA18:1	Triacylglycerol	TAG Ester	54284	DMS-MS	100010432		0.1476	0.0968	0.1159	0.1583	0.1791	0.1491
9899	TAG58:7-FA18:2	Triacylglycerol	TAG Ester	53926	DMS-MS	100010074		0.1016	0.0907	0.0653	0.1228	0.1375	0.1609
9905	TAG58:7-FA20:4	Triacylglycerol	TAG Ester	54456	DMS-MS	100010604			0.0685
9908	TAG58:7-FA22:4	Triacylglycerol	TAG Ester	54623	DMS-MS	100010771		0.1292	0.1177	0.0854	0.1146	0.0845	0.079
9909	TAG58:7-FA22:5	Triacylglycerol	TAG Ester	53417	DMS-MS	100009565		0.2685	0.1887	0.1759	0.1802	0.1891	0.2029
9910	TAG58:7-FA22:6	Triacylglycerol	TAG Ester	53418	DMS-MS	100009566		0.1053	0.1012	0.0938
9916	TAG58:8-FA18:1	Triacylglycerol	TAG Ester	54457	DMS-MS	100010605		0.8983	0.7193	0.7615	1.1728	1.0464	0.9158
9917	TAG58:8-FA18:2	Triacylglycerol	TAG Ester	53755	DMS-MS	100009903
9922	TAG58:8-FA20:3	Triacylglycerol	TAG Ester	54088	DMS-MS	100010236					0.0721
9927	TAG58:8-FA22:5	Triacylglycerol	TAG Ester	53756	DMS-MS	100009904		0.1233	0.1822	0.1305	0.1271	0.1922	0.1376
9928	TAG58:8-FA22:6	Triacylglycerol	TAG Ester	53419	DMS-MS	100009567		0.1824	0.2125	0.1835	0.1985	0.2307	0.1656
9934	TAG58:9-FA18:1	Triacylglycerol	TAG Ester	54089	DMS-MS	100010237		1.0959	1.1176	0.9629	1.1342	1.213	1.2061
9935	TAG58:9-FA18:2	Triacylglycerol	TAG Ester	54624	DMS-MS	100010772		0.1704	0.1748	0.1016	0.1777	0.1354	0.135
9940	TAG58:9-FA20:4	Triacylglycerol	TAG Ester	53927	DMS-MS	100010075
9943	TAG58:9-FA22:5	Triacylglycerol	TAG Ester	53420	DMS-MS	100009568		0.0964	0.1302	0.0792	0.0879	0.1445	0.1301
9944	TAG58:9-FA22:6	Triacylglycerol	TAG Ester	54459	DMS-MS	100010607		0.1758	0.1161	0.1209	0.1719	0.1678	0.1553
10040	TAG60:10-FA22:5	Triacylglycerol	TAG Ester	53757	DMS-MS	100009905		0.0933
10041	TAG60:10-FA22:6	Triacylglycerol	TAG Ester	53758	DMS-MS	100009906
10054	TAG60:11-FA22:5	Triacylglycerol	TAG Ester	54090	DMS-MS	100010238		0.0842		0.0586	0.0558	0.1123
10067	TAG60:12-FA22:6	Triacylglycerol	TAG Ester	54285	DMS-MS	100010433
6643	Total CE	Neutral Complex Lipids SUM	Cholesteryl Esters	54657	DMS-MS	100010820		25.5274	55.0611	22.9243	33.7352	79.455	19.2473
6636	Total CER	Sphingolipid SUM	Ceramides	54667	DMS-MS	100010830		0.3609	0.4891	0.6203	0.3135	0.4587	0.4115
6644	Total DAG	Neutral Complex Lipids SUM	Diacylglycerols	54659	DMS-MS	100010822		1666.99	1590.46	1549.82	2059.53	1963.4	2656.38
6637	Total DCER	Sphingolipid SUM	Dihydroceramides	54670	DMS-MS	100010833		4.4366	5.0116	4.342	4.6578	3.9731	3.7997
6642	Total FFA	Neutral Complex Lipids SUM	Free Fatty Acids	54660	DMS-MS	100010823		4947.67	5391.82	5829.12	4703.09	4882.12	4872.62
6638	Total HCER	Sphingolipid SUM	Hexosylceramides	54668	DMS-MS	100010831		0.4144	0.3725	0.2853	0.4138	0.4518	0.2471
6639	Total LCER	Sphingolipid SUM	Lactosylceramides	54669	DMS-MS	100010832		1.2153	1.3525	1.1558	0.9517	1.1724	0.9138
6632	Total LPC	Phospholipid SUM	Lysophosphatidylcholines	54664	DMS-MS	100010827		411.237	451.531	547.263	280.07	338.918	323.031
6634	Total LPE	Phospholipid SUM	Lysophosphatidylethanolamines	54665	DMS-MS	100010828		345.885	436.644	459.053	296.837	380.398	320.517
6647	Total MAG	Neutral Complex Lipids SUM	Monoacylglycerols	62056	DMS-MS	100020183		126.115	147.065	148.895	90.827	90.6049	92.8108
6631	Total PC	Phospholipid SUM	Phosphatidylcholines	54661	DMS-MS	100010824		4674.15	5031.65	4162.02	3185.26	3317.22	4148.26
6633	Total PE	Phospholipid SUM	Phosphatidylethanolamines	54662	DMS-MS	100010825		6047.64	5836.16	5773.07	5253.87	5243.2	5178
6635	Total PI	Phospholipid SUM	Phosphatidylinositols	54663	DMS-MS	100010826		39.1944	63.2535	45.7832	44.6452	57.764	48.5298
6640	Total SM	Sphingolipid SUM	Sphingomyelins	54666	DMS-MS	100010829		170.292	176.57	195.863	128.188	135.319	132.244
6646	Total TAG	Neutral Complex Lipids SUM	Triacylglycerols	54658	DMS-MS	100010821		44253	43755.8	36439.4	57199.3	60368.7	56569.2

## Sheet: ScaledImpData
		Supplementary Data 3					SAMPLE NAME	UNMA-00766-01	UNMA-00767-01	UNMA-00768-01	UNMA-00769-01	UNMA-00770-01	UNMA-00771-01
							CLIENT IDENTIFIER	4a	4b	4c	5a	5b	5c
							PARENT SAMPLE ID	5458688	5458689	5458690	5458691	5458692	5458693
							SAMPLE TYPE	EXPERIMENTAL	EXPERIMENTAL	EXPERIMENTAL	EXPERIMENTAL	EXPERIMENTAL	EXPERIMENTAL
							CONTROL	F	F	F	F	F	F
							AMOUNT	100 50 maleplus50 female)	100 50 maleplus50 female)	100 50 maleplus50 female)	100 50 maleplus50 female)	100 50 maleplus50 female)	100 50 maleplus50 female)
							AMOUNT EXTRACTED CLP	8	8	8	8	8	8
							CASE CONTROL	Ctrl	Ctrl	Ctrl	Mutant	Mutant	Mutant
							COMMENT	ad libitum regular diet	ad libitum regular diet	ad libitum regular diet	ad libitum regular diet	ad libitum regular diet	ad libitum regular diet
							ORIG ORDER	10	11	12	13	14	15
							RUN DAY	1	2	1	1	2	1
							TX	Aged	Aged	Aged	Aged	Aged	Aged
							GROUP NUMBER	4	4	4	5	5	5
PATHWAY SORTORDER	BIOCHEMICAL	SUPER PATHWAY	SUB PATHWAY	COMP ID	PLATFORM	CHEMICAL ID	Group	Control aged	Control aged	Control aged	Mutant MB6 aged	Mutant MB6 aged	Mutant MB6 aged
7832	CE(12:0)	Cholesterol Ester	CE Ester	54493	DMS-MS	100010641		2.1413	1.3931	1.955	0.8185	0.9339	1.0604
7833	CE(14:0)	Cholesterol Ester	CE Ester	53452	DMS-MS	100009600		1.682	1.6593	2.3135	0.5949	0.9782	0.9422
7834	CE(14:1)	Cholesterol Ester	CE Ester	53453	DMS-MS	100009601		1.5081	1.7905	1.4581	1.1822	1.4617	1.542
7835	CE(15:0)	Cholesterol Ester	CE Ester	53454	DMS-MS	100009602		0.5315	1.2251	0.5315	1.0446	1.0234	0.5315
7836	CE(16:0)	Cholesterol Ester	CE Ester	54315	DMS-MS	100010463		1.0043	2.5179	0.7615	1.7858	3.8584	0.7063
7837	CE(16:1)	Cholesterol Ester	CE Ester	54316	DMS-MS	100010464		1.4828	1.787	1.6393	1.3754	1.6715	1.4059
7838	CE(17:0)	Cholesterol Ester	CE Ester	54122	DMS-MS	100010270		0.7877	1.3121	0.9152	1	1.4943	0.4659
7839	CE(18:0)	Cholesterol Ester	CE Ester	54123	DMS-MS	100010271		0.9687	1.5325	1.0469	0.8927	1.7205	0.8412
7840	CE(18:1)	Cholesterol Ester	CE Ester	54494	DMS-MS	100010642		0.7733	1.6126	0.6977	1.1194	2.3636	0.7678
7841	CE(18:2)	Cholesterol Ester	CE Ester	53968	DMS-MS	100010116		1.2193	5.858	0.3987	3.1407	9.9682	0.5882
7842	CE(18:3)	Cholesterol Ester	CE Ester	53969	DMS-MS	100010117		0.5664	1.9877	0.2379	1.5004	3.8016	0.4526
7844	CE(20:0)	Cholesterol Ester	CE Ester	54317	DMS-MS	100010465		1.4105	2.9154	1.3628	1.0671	5.4195	1.1798
7845	CE(20:1)	Cholesterol Ester	CE Ester	54318	DMS-MS	100010466		1.1394	1.2693	0.8448	0.5673	2.6459	0.9583
7846	CE(20:2)	Cholesterol Ester	CE Ester	53624	DMS-MS	100009772		0.7662	0.7662	0.7662	0.7662	1.4388	0.7662
7847	CE(20:3)	Cholesterol Ester	CE Ester	54319	DMS-MS	100010467		0.3448	1	0.3448	0.9837	2.0877	0.3448
7848	CE(20:4)	Cholesterol Ester	CE Ester	54495	DMS-MS	100010643		0.7728	3.4456	0.3236	2.9358	7.2386	0.3512
7849	CE(20:5)	Cholesterol Ester	CE Ester	53795	DMS-MS	100009943		0.9583	1	0.317	0.317	1.549	0.317
7850	CE(22:0)	Cholesterol Ester	CE Ester	53625	DMS-MS	100009773		1	1	1	1	1	1
7851	CE(22:1)	Cholesterol Ester	CE Ester	53796	DMS-MS	100009944		0.6031	1.0872	0.6031	0.6031	1.2152	0.6031
7852	CE(22:2)	Cholesterol Ester	CE Ester	53269	DMS-MS	100009417		0.4403	1.5534	0.4403	0.4403	3.2795	0.4403
7853	CE(22:4)	Cholesterol Ester	CE Ester	54124	DMS-MS	100010272		0.8812	1.1188	0.8812	0.8812	0.8812	0.8812
7854	CE(22:5)	Cholesterol Ester	CE Ester	53797	DMS-MS	100009945		1.1255	1.2676	1.1378	1.0952	1.7963	0.8375
7855	CE(22:6)	Cholesterol Ester	CE Ester	53970	DMS-MS	100010118		0.4767	1.5829	0.4767	1.1518	2.0645	0.4767
7856	CE(24:0)	Cholesterol Ester	CE Ester	54125	DMS-MS	100010273		0.8051	1.6378	1.005	0.8051	0.8051	0.8051
7857	CE(24:1)	Cholesterol Ester	CE Ester	54126	DMS-MS	100010274		1.1933	1.1802	1.4186	0.998	1.3418	1.6323
7858	CER(14:0)	Sphingolipids	Ceramide	54496	DMS-MS	100010644		0.8545	1.2337	1.0964	1.1463	1.1104	1.0074
7859	CER(16:0)	Sphingolipids	Ceramide	53971	DMS-MS	100010119		0.6552	0.9496	2.1883	0.6552	0.6552	0.6552
7860	CER(18:0)	Sphingolipids	Ceramide	54320	DMS-MS	100010468		0.8427	0.9413	1.2864	1.2535	1.3122	1.2441
7862	CER(18:1)	Sphingolipids	Ceramide	53626	DMS-MS	100009774		0.8409	0.8409	1.8492	0.8409	0.8409	0.8409
7863	CER(20:0)	Sphingolipids	Ceramide	54321	DMS-MS	100010469		1.3365	1.0058	0.9731	0.9288	0.9962	0.9712
7864	CER(20:1)	Sphingolipids	Ceramide	53972	DMS-MS	100010120		0.6721	1.2092	1.0715	0.6721	1.1255	0.6721
7865	CER(22:0)	Sphingolipids	Ceramide	53627	DMS-MS	100009775		0.6987	0.6946	1.1113	0.6129	0.8723	0.856
7866	CER(22:1)	Sphingolipids	Ceramide	54127	DMS-MS	100010275		0.8983	1.1605	1.3407	0.7953	1.0233	1.277
7867	CER(24:0)	Sphingolipids	Ceramide	54322	DMS-MS	100010470		0.9448	0.719	0.8147	0.719	1.0012	0.719
7868	CER(24:1)	Sphingolipids	Ceramide	53628	DMS-MS	100009776		1	1	1	1	1	1
7869	CER(26:0)	Sphingolipids	Ceramide	54497	DMS-MS	100010645		0.5252	0.5252	0.5252	0.5252	0.5252	0.5252
7870	CER(26:1)	Sphingolipids	Ceramide	53798	DMS-MS	100009946		0.7982	0.7982	0.7982	0.7982	0.7982	0.7982
7925	DAG(12:0/16:0)	Diacylglycerol	DAG Ester	53629	DMS-MS	100009777		1.151	0.968	0.9129	0.9554	1.0067	1.5844
7927	DAG(12:0/18:0)	Diacylglycerol	DAG Ester	53973	DMS-MS	100010121		1.052	1.0028	0.8799	0.993	1.0032	1.0696
7928	DAG(12:0/18:1)	Diacylglycerol	DAG Ester	53799	DMS-MS	100009947		1.0139	1.001	0.9503	1.0688	1.1631	1.4926
7929	DAG(12:0/18:2)	Diacylglycerol	DAG Ester	53455	DMS-MS	100009603		1.1736	1.4637	1.2539	0.8191	0.9113	1.0144
7932	DAG(14:0/14:0)	Diacylglycerol	DAG Ester	53270	DMS-MS	100009418		1.5829	1.3681	1.2967	1.2143	1.2506	1.5991
7934	DAG(14:0/16:0)	Diacylglycerol	DAG Ester	54323	DMS-MS	100010471		1.0889	0.9573	1.0174	1.216	1.2041	1.7293
7935	DAG(14:0/16:1)	Diacylglycerol	DAG Ester	54498	DMS-MS	100010646		2.0662	1.9145	2.1293	2.2377	2.0808	3.0227
7938	DAG(14:0/18:1)	Diacylglycerol	DAG Ester	53800	DMS-MS	100009948		0.896	0.8699	0.7912	1.534	1.5052	1.9542
7939	DAG(14:0/18:2)	Diacylglycerol	DAG Ester	54128	DMS-MS	100010276		1.208	1.4918	1.36	1.2212	1.0981	1.432
7940	DAG(14:0/18:3)	Diacylglycerol	DAG Ester	54324	DMS-MS	100010472		1.4065	1.6641	1.4893	1.7626	1.297	1.6698
7942	DAG(14:0/20:0)	Diacylglycerol	DAG Ester	53974	DMS-MS	100010122		1.1835	0.907	0.8603	1.3858	1.3092	1.6845
7943	DAG(14:0/20:4)	Diacylglycerol	DAG Ester	53975	DMS-MS	100010123		0.672	1.2811	1	0.672	0.672	0.672
7944	DAG(14:0/22:6)	Diacylglycerol	DAG Ester	54499	DMS-MS	100010647		0.7979	1.149	0.8356	0.8904	0.7671	1.2611
7945	DAG(14:1/16:0)	Diacylglycerol	DAG Ester	53456	DMS-MS	100009604		1.3163	1.0257	0.959	1.7278	1.6083	2.1657
7946	DAG(14:1/18:1)	Diacylglycerol	DAG Ester	54325	DMS-MS	100010473		0.8365	0.91	0.6692	1.2283	1.1497	1.2748
7952	DAG(15:0/18:1)	Diacylglycerol	DAG Ester	53457	DMS-MS	100009605		0.998	0.8823	1.0046	0.7517	0.5619	0.6699
7953	DAG(15:0/18:2)	Diacylglycerol	DAG Ester	53976	DMS-MS	100010124		1.0502	1.0061	1.1301	0.7139	0.7876	0.646
7958	DAG(16:0/16:0)	Diacylglycerol	DAG Ester	53977	DMS-MS	100010125		0.7112	0.6773	0.6127	1.1339	1.0863	1.5665
7959	DAG(16:0/16:1)	Diacylglycerol	DAG Ester	53978	DMS-MS	100010126		0.843	0.795	0.7634	1.3808	1.2385	1.9786
7961	DAG(16:0/18:0)	Diacylglycerol	DAG Ester	54500	DMS-MS	100010648		0.5264	0.6616	0.5401	0.8582	0.8256	1.0617
7962	DAG(16:0/18:1)	Diacylglycerol	DAG Ester	53630	DMS-MS	100009778		0.5173	0.5184	0.4092	1.1603	1.0615	1.4526
7963	DAG(16:0/18:2)	Diacylglycerol	DAG Ester	53271	DMS-MS	100009419		0.7503	0.8812	0.7076	0.9228	0.8095	1.008
7964	DAG(16:0/18:3)	Diacylglycerol	DAG Ester	53979	DMS-MS	100010127		0.8561	0.8856	0.8097	0.8928	0.9948	1.131
7967	DAG(16:0/20:3)	Diacylglycerol	DAG Ester	54501	DMS-MS	100010649		1.1134	0.6585	1.0274	0.6585	1.3591	0.6585
7968	DAG(16:0/20:4)	Diacylglycerol	DAG Ester	53458	DMS-MS	100009606		0.7411	1.4714	0.7411	0.7411	1.6065	0.7411
7969	DAG(16:0/20:5)	Diacylglycerol	DAG Ester	54502	DMS-MS	100010650		0.7347	0.7347	0.7347	0.7347	0.7347	0.7347
7970	DAG(16:0/22:5)	Diacylglycerol	DAG Ester	54326	DMS-MS	100010474		2.2324	0.8884	1.1775	0.6167	1.0196	0.9617
7971	DAG(16:0/22:6)	Diacylglycerol	DAG Ester	53980	DMS-MS	100010128		0.8333	0.7145	0.7145	0.7145	0.8217	0.7145
7972	DAG(16:1/16:1)	Diacylglycerol	DAG Ester	53631	DMS-MS	100009779		1.0025	1.0407	0.9412	1.5006	1.4888	1.6758
7973	DAG(16:1/18:0)	Diacylglycerol	DAG Ester	54129	DMS-MS	100010277		1.1241	1.0008	1.1072	1.1321	1.0275	1.5256
7974	DAG(16:1/18:1)	Diacylglycerol	DAG Ester	54130	DMS-MS	100010278		0.7026	0.7263	0.6499	1.1686	1.1149	1.2945
7975	DAG(16:1/18:2)	Diacylglycerol	DAG Ester	53632	DMS-MS	100009780		1.0296	1.3272	1.0655	0.9699	0.8885	1.0196
7976	DAG(16:1/18:3)	Diacylglycerol	DAG Ester	53981	DMS-MS	100010129		1.0581	1.2176	0.9669	0.8908	1.0998	1.0854
7977	DAG(16:1/20:0)	Diacylglycerol	DAG Ester	54503	DMS-MS	100010651		1.2283	1.1903	1.1073	1.8745	1.6988	1.9152
7978	DAG(16:1/20:2)	Diacylglycerol	DAG Ester	54131	DMS-MS	100010279		1.3222	1.1117	1.5409	1.148	1.0807	1.1436
7979	DAG(16:1/20:4)	Diacylglycerol	DAG Ester	53272	DMS-MS	100009420		1.3414	0.725	0.725	0.725	0.725	0.725
7980	DAG(16:1/22:6)	Diacylglycerol	DAG Ester	53459	DMS-MS	100009607		1.3161	1.5322	1.3103	0.6908	1.0264	0.6908
7986	DAG(18:0/18:1)	Diacylglycerol	DAG Ester	54504	DMS-MS	100010652		0.8124	0.7904	0.7792	0.8335	0.7398	1.1547
7987	DAG(18:0/18:2)	Diacylglycerol	DAG Ester	53273	DMS-MS	100009421		1.1751	1.1969	1.071	0.8914	0.6968	0.8055
7988	DAG(18:0/18:3)	Diacylglycerol	DAG Ester	53982	DMS-MS	100010130		1.3871	1.426	1.1744	1.1652	0.9358	0.924
7990	DAG(18:0/22:6)	Diacylglycerol	DAG Ester	53274	DMS-MS	100009422		1.1206	1.2169	0.8528	0.9234	0.9335	0.9785
7991	DAG(18:1/18:1)	Diacylglycerol	DAG Ester	53275	DMS-MS	100009423		0.5155	0.5719	0.4975	0.759	0.7038	0.8975
7992	DAG(18:1/18:2)	Diacylglycerol	DAG Ester	53276	DMS-MS	100009424		0.8933	1.1486	0.887	0.7668	0.7037	0.8393
7993	DAG(18:1/20:1)	Diacylglycerol	DAG Ester	53801	DMS-MS	100009949		0.7335	0.9114	0.7463	0.917	1.1137	1.084
7994	DAG(18:1/20:2)	Diacylglycerol	DAG Ester	54327	DMS-MS	100010475		1.3799	0.9531	1.0121	1.0089	1.0215	0.897
7995	DAG(18:1/20:3)	Diacylglycerol	DAG Ester	53633	DMS-MS	100009781		1.5346	0.9558	1.3177	0.8715	0.9989	0.9781
7996	DAG(18:1/20:4)	Diacylglycerol	DAG Ester	53460	DMS-MS	100009608		0.8738	0.8258	0.9625	0.8258	0.8258	0.8258
7997	DAG(18:1/20:5)	Diacylglycerol	DAG Ester	53277	DMS-MS	100009425		0.6808	0.6808	1.0635	0.6808	0.6808	0.6808
7998	DAG(18:1/22:4)	Diacylglycerol	DAG Ester	53278	DMS-MS	100009426		1.5383	1.0095	1.0688	0.9345	1.1973	0.9527
7999	DAG(18:1/22:5)	Diacylglycerol	DAG Ester	53802	DMS-MS	100009950		1.4837	0.7928	0.7928	0.7928	0.7928	0.7928
8000	DAG(18:1/22:6)	Diacylglycerol	DAG Ester	53461	DMS-MS	100009609		0.5172	0.9401	0.8624	1.1265	1.0166	0.869
8002	DAG(18:2/18:3)	Diacylglycerol	DAG Ester	53279	DMS-MS	100009427		0.9943	1.3047	1.1363	0.8825	1.1261	0.9578
8003	DAG(18:2/20:3)	Diacylglycerol	DAG Ester	54132	DMS-MS	100010280		1.2219	1.0004	1.0664	1.0441	1.1051	0.949
8004	DAG(18:2/20:4)	Diacylglycerol	DAG Ester	53462	DMS-MS	100009610		0.7804	0.7804	0.7804	0.7804	0.7804	0.7804
8005	DAG(18:2/20:5)	Diacylglycerol	DAG Ester	54505	DMS-MS	100010653		0.725	0.725	0.725	0.725	0.8578	0.725
8006	DAG(18:2/22:4)	Diacylglycerol	DAG Ester	54133	DMS-MS	100010281		1.5648	1.1657	1.1536	1.0459	1.0535	0.5151
8007	DAG(18:2/22:5)	Diacylglycerol	DAG Ester	53463	DMS-MS	100009611		0.64	0.64	0.9465	0.64	0.64	1.7161
8008	DAG(18:2/22:6)	Diacylglycerol	DAG Ester	54506	DMS-MS	100010654		1.179	1.0727	0.6945	0.6249	0.6249	0.6249
7876	DCER(14:0)	Sphingolipids	Dihydroceramide	53803	DMS-MS	100009951		1.0833	1.1693	0.9978	1.1792	1.1003	1.3901
7877	DCER(16:0)	Sphingolipids	Dihydroceramide	54134	DMS-MS	100010282		0.8957	0.8957	1.349	0.8957	0.8957	0.8957
7878	DCER(18:0)	Sphingolipids	Dihydroceramide	53464	DMS-MS	100009612		0.9698	1.2499	1.0982	1.1549	1.0518	1.0097
7880	DCER(20:0)	Sphingolipids	Dihydroceramide	53280	DMS-MS	100009428		0.8525	0.9	0.6286	1.0819	1.0761	1.0255
7881	DCER(20:1)	Sphingolipids	Dihydroceramide	53984	DMS-MS	100010132		0.6949	0.6949	0.6949	0.7916	0.6949	1.2764
7882	DCER(22:0)	Sphingolipids	Dihydroceramide	53465	DMS-MS	100009613		1.2423	1.031	1.0002	0.9624	0.6203	1.2106
7883	DCER(22:1)	Sphingolipids	Dihydroceramide	53804	DMS-MS	100016011		1.2456	0.7897	0.7847	0.92	1.0461	1.182
7884	DCER(22:2)	Sphingolipids	Dihydroceramide	57732	DMS-MS	100009952		0.9217	0.9469	0.8081	1.0327	1.0065	1.2045
7885	DCER(24:0)	Sphingolipids	Dihydroceramide	54328	DMS-MS	100010476		0.6326	0.6326	0.8459	0.6326	0.6326	0.6326
7886	DCER(24:1)	Sphingolipids	Dihydroceramide	53466	DMS-MS	100009614		1.1195	0.9627	0.9424	0.9995	0.9713	0.8156
7887	DCER(26:0)	Sphingolipids	Dihydroceramide	53634	DMS-MS	100009782		0.82	1.326	0.8015	1.023	0.6778	0.4887
7888	DCER(26:1)	Sphingolipids	Dihydroceramide	53281	DMS-MS	100009429		1.1226	1.2859	1.2537	0.9364	1.2109	0.7891
7801	FFA(12:0)	Free Fatty Acids	Saturated FFA	54508	DMS-MS	100010656		0.7508	0.5488	0.9061	1.3302	0.9776	1.3793
7803	FFA(14:0)	Free Fatty Acids	Saturated FFA	53467	DMS-MS	100009615		1.0753	1.0035	1.384	0.9965	0.9579	1.4142
7814	FFA(14:1)	Free Fatty Acids	Monounsaturated FFA	53985	DMS-MS	100010133		1.2732	1.3718	1.376	1.6152	1.2094	1.0807
7804	FFA(15:0)	Free Fatty Acids	Saturated FFA	54135	DMS-MS	100010283		1.0669	0.9931	1.1329	0.7092	0.7291	1.0106
7805	FFA(16:0)	Free Fatty Acids	Saturated FFA	53986	DMS-MS	100010134		1.0482	1.031	1.2092	0.8617	1.051	0.8668
7815	FFA(16:1)	Free Fatty Acids	Monounsaturated FFA	54136	DMS-MS	100010284		1.242	1.5227	1.1464	1.0448	1.0033	0.7146
7806	FFA(17:0)	Free Fatty Acids	Saturated FFA	53468	DMS-MS	100009616		1.0104	0.8928	1.2518	0.9075	0.8212	1.0521
7807	FFA(18:0)	Free Fatty Acids	Saturated FFA	53805	DMS-MS	100009953		1.0149	0.8986	1.355	1.0485	1.0791	1.1837
7816	FFA(18:1)	Free Fatty Acids	Monounsaturated FFA	53469	DMS-MS	100009617		0.9562	1.2578	1.2161	1.002	1.0792	1.2095
7821	FFA(18:2)	Free Fatty Acids	Polyunsaturated FFA (PUFA)	53635	DMS-MS	100009783		1.1186	1.6715	1.7826	0.9392	1.0307	0.9544
7823	FFA(18:4)	Free Fatty Acids	Polyunsaturated FFA (PUFA)	53636	DMS-MS	100009784		1.1219	1.2972	1.2856	1.2044	0.9847	0.7997
7809	FFA(20:0)	Free Fatty Acids	Saturated FFA	53470	DMS-MS	100009618		1.2362	1.3412	1.6263	1.3266	1.2546	1.7018
7817	FFA(20:1)	Free Fatty Acids	Monounsaturated FFA	53987	DMS-MS	100010135		1.5343	1.6168	1.8016	1.0739	1.3567	0.802
7824	FFA(20:2)	Free Fatty Acids	Polyunsaturated FFA (PUFA)	54137	DMS-MS	100010285		1.5735	1.7958	1.5389	1.1281	1.4196	1.0473
7825	FFA(20:3)	Free Fatty Acids	Polyunsaturated FFA (PUFA)	54138	DMS-MS	100010286		1.3307	1.7784	1.2559	0.8571	1.6603	1.0892
7826	FFA(20:4)	Free Fatty Acids	Polyunsaturated FFA (PUFA)	53471	DMS-MS	100009619		0.9346	1.9448	0.8387	0.8295	1.4846	0.9416
7827	FFA(20:5)	Free Fatty Acids	Polyunsaturated FFA (PUFA)	54329	DMS-MS	100010477		1.0976	1.438	1.0064	0.7379	1.0941	0.8585
7811	FFA(22:0)	Free Fatty Acids	Saturated FFA	54139	DMS-MS	100010287		0.9387	0.9397	1.001	1.1226	0.9958	1.1579
7818	FFA(22:1)	Free Fatty Acids	Monounsaturated FFA	53472	DMS-MS	100009620		1.6234	2.2452	1.3166	0.8691	1.3784	0.8044
7828	FFA(22:2)	Free Fatty Acids	Polyunsaturated FFA (PUFA)	53283	DMS-MS	100009431		1.6036	1.9583	1.5664	0.8312	1.523	0.8172
7829	FFA(22:4)	Free Fatty Acids	Polyunsaturated FFA (PUFA)	53637	DMS-MS	100009785		1.0191	1.2524	1.0146	1.1937	1.1846	0.8438
7830	FFA(22:5)	Free Fatty Acids	Polyunsaturated FFA (PUFA)	54509	DMS-MS	100010657		1.1556	1.2948	0.9218	0.7994	1.3046	1.0778
7831	FFA(22:6)	Free Fatty Acids	Polyunsaturated FFA (PUFA)	53806	DMS-MS	100009954		1.1657	1.6388	0.9217	1.0052	1.2648	0.7532
7813	FFA(24:0)	Free Fatty Acids	Saturated FFA	53807	DMS-MS	100009955		0.9195	1.2214	0.9257	0.9208	1.0361	1.3112
7819	FFA(24:1)	Free Fatty Acids	Monounsaturated FFA	54140	DMS-MS	100010288		1.2087	1.5057	1.0396	1.1236	1.3784	0.8326
7889	HCER(14:0)	Sphingolipids	Hexosylceramide	53808	DMS-MS	100009956		0.8492	0.8492	0.8492	0.8492	0.8492	0.8492
7890	HCER(16:0)	Sphingolipids	Hexosylceramide	53809	DMS-MS	100009957		1.0161	0.7269	1.1647	1.0683	1.1606	0.7269
7891	HCER(18:0)	Sphingolipids	Hexosylceramide	53638	DMS-MS	100009786		0.928	1.038	0.9035	0.8723	0.8505	0.9742
7892	HCER(18:1)	Sphingolipids	Hexosylceramide	53810	DMS-MS	100009958		0.7651	0.7651	0.7651	0.7651	1.1046	0.7651
7893	HCER(20:0)	Sphingolipids	Hexosylceramide	53639	DMS-MS	100009787		1.0687	1.2328	1.0836	0.7716	1.1716	1.0851
7894	HCER(20:1)	Sphingolipids	Hexosylceramide	54510	DMS-MS	100010658		1.1748	0.9137	0.8164	0.8363	0.677	0.677
7895	HCER(22:0)	Sphingolipids	Hexosylceramide	53473	DMS-MS	100009621		1.106	1.3915	0.8769	1.0752	0.988	0.8684
7896	HCER(22:1)	Sphingolipids	Hexosylceramide	53474	DMS-MS	100009622		1.0812	0.868	0.868	0.868	0.868	0.868
7897	HCER(24:0)	Sphingolipids	Hexosylceramide	54511	DMS-MS	100010659		0.9906	0.6786	0.6786	0.6786	1.1014	0.8097
7898	HCER(24:1)	Sphingolipids	Hexosylceramide	54512	DMS-MS	100010660		0.6463	0.6463	0.6463	1.2295	0.6463	0.6463
7899	HCER(26:0)	Sphingolipids	Hexosylceramide	53811	DMS-MS	100009959		0.746	0.913	0.746	0.746	0.746	0.746
7900	HCER(26:1)	Sphingolipids	Hexosylceramide	53988	DMS-MS	100010136		0.5004	0.7813	0.5004	1.3139	1.2218	0.5004
7901	LCER(14:0)	Sphingolipids	Lactosylceramide	53284	DMS-MS	100009432		0.8977	0.868	0.868	0.868	0.868	0.868
7902	LCER(16:0)	Sphingolipids	Lactosylceramide	54141	DMS-MS	100010289		0.938	0.6248	0.6248	0.8227	1.3516	0.6248
7903	LCER(18:0)	Sphingolipids	Lactosylceramide	53475	DMS-MS	100009623		0.8677	1.0251	1.0087	0.8628	0.9567	0.6683
7904	LCER(18:1)	Sphingolipids	Lactosylceramide	53476	DMS-MS	100009624		0.9497	1.1973	0.9848	0.9593	1.1697	0.9302
7905	LCER(20:0)	Sphingolipids	Lactosylceramide	53477	DMS-MS	100009625		0.8477	0.8477	1	0.8477	0.8477	0.8477
7906	LCER(20:1)	Sphingolipids	Lactosylceramide	53812	DMS-MS	100009960		0.9255	0.9255	0.9255	0.9255	0.9255	0.9255
7907	LCER(22:0)	Sphingolipids	Lactosylceramide	53640	DMS-MS	100009788		0.8824	0.8824	0.8824	0.8824	0.8824	0.8824
7908	LCER(22:1)	Sphingolipids	Lactosylceramide	54142	DMS-MS	100010290		0.7526	1.1252	1.3711	0.7526	0.7526	0.7526
7909	LCER(24:0)	Sphingolipids	Lactosylceramide	53989	DMS-MS	100010137		0.8218	0.8218	0.8218	0.8218	0.8218	0.8218
7910	LCER(24:1)	Sphingolipids	Lactosylceramide	53478	DMS-MS	100009626		1.0196	0.6809	0.6809	0.6809	0.6809	0.6809
7911	LCER(26:0)	Sphingolipids	Lactosylceramide	53641	DMS-MS	100009789		1.4834	1.1168	1.1539	0.727	0.727	1.0116
7912	LCER(26:1)	Sphingolipids	Lactosylceramide	53642	DMS-MS	100009790		0.8525	0.8525	0.8525	0.8525	0.8525	0.8525
6870	LPC(14:0)	Lysophosphatidylcholine	LPC Ester	53285	DMS-MS	100009433		1.176	1.3925	2.0967	0.8939	1.168	1.3915
6873	LPC(16:0)	Lysophosphatidylcholine	LPC Ester	53287	DMS-MS	100009435		1.2228	1.5042	1.7676	1.0526	1.2704	1.215
6874	LPC(16:1)	Lysophosphatidylcholine	LPC Ester	53479	DMS-MS	100009627		2.1452	2.2091	2.7903	1.2984	1.5806	1.4791
6876	LPC(18:0)	Lysophosphatidylcholine	LPC Ester	54144	DMS-MS	100010292		1.4391	1.7921	2.1992	0.9727	1.4105	1.542
6877	LPC(18:1)	Lysophosphatidylcholine	LPC Ester	54145	DMS-MS	100010293		1.5953	1.7417	2.1154	1.2444	1.4842	1.4677
6878	LPC(18:2)	Lysophosphatidylcholine	LPC Ester	54331	DMS-MS	100010479		1.9378	2.4281	2.5596	1.0149	1.2615	0.9595
6879	LPC(18:3)	Lysophosphatidylcholine	LPC Ester	54513	DMS-MS	100010661		0.8636	0.8636	0.8636	0.8636	0.8636	0.8636
6881	LPC(20:0)	Lysophosphatidylcholine	LPC Ester	53480	DMS-MS	100009628		1.077	1.4898	1.1035	0.9686	0.9932	1.6266
6883	LPC(20:2)	Lysophosphatidylcholine	LPC Ester	53990	DMS-MS	100010138		0.7098	0.7098	1.0046	0.7098	0.7098	0.7098
7127	LPE(14:0)	Lysophosphatidylethanolamine	LPE Ester	53483	DMS-MS	100009631		0.4911	0.4911	1.243	0.9033	1.2421	1.164
7129	LPE(15:0)	Lysophosphatidylethanolamine	LPE Ester	53646	DMS-MS	100009794		0.7345	0.7345	0.7345	0.7345	0.7345	0.7345
7130	LPE(16:0)	Lysophosphatidylethanolamine	LPE Ester	54516	DMS-MS	100010664		0.6742	0.7937	0.9474	0.9128	1.1677	1.038
7131	LPE(16:1)	Lysophosphatidylethanolamine	LPE Ester	54147	DMS-MS	100010295		1.3463	1.7192	1.9171	1.0178	1.2552	1.0227
7132	LPE(17:0)	Lysophosphatidylethanolamine	LPE Ester	53993	DMS-MS	100010141		0.909	1.095	1.3411	0.8365	0.4143	1.2505
7133	LPE(18:0)	Lysophosphatidylethanolamine	LPE Ester	53484	DMS-MS	100009632		1.1798	1.3718	1.456	0.9247	1.1966	1.1687
7134	LPE(18:1)	Lysophosphatidylethanolamine	LPE Ester	53288	DMS-MS	100009436		1.2633	1.5794	1.6223	1.0877	1.4019	1.1797
7135	LPE(18:2)	Lysophosphatidylethanolamine	LPE Ester	53817	DMS-MS	100009965		1.2524	1.93	1.5255	0.8363	1.2792	0.8471
7136	LPE(18:3)	Lysophosphatidylethanolamine	LPE Ester	54517	DMS-MS	100010665		0.726	1.5593	1.2539	0.726	0.9417	0.726
7138	LPE(20:0)	Lysophosphatidylethanolamine	LPE Ester	53289	DMS-MS	100009437		1.6796	1.8322	1.772	0.937	1.5325	1.4479
7139	LPE(20:1)	Lysophosphatidylethanolamine	LPE Ester	53647	DMS-MS	100009795		1.503	1.6719	1.6516	1.184	1.2393	1.5198
7140	LPE(20:2)	Lysophosphatidylethanolamine	LPE Ester	53818	DMS-MS	100009966		3.0506	4.4114	3.6554	1.4835	2.027	1.8182
7144	LPE(22:0)	Lysophosphatidylethanolamine	LPE Ester	53486	DMS-MS	100009634		0.7737	0.7737	0.7737	0.7737	0.7737	0.7737
7145	LPE(22:1)	Lysophosphatidylethanolamine	LPE Ester	53648	DMS-MS	100009796		1	1	1	1	1	1
10494	MAG(12:0)	MAG	Ester	62002	DMS-MS	100020128		1.5446	1.3477	1.3235	1.0851	0.9531	1.0469
10495	MAG(14:0)	MAG	Ester	62028	DMS-MS	100020155		1.5735	1.464	1.4537	0.8745	0.968	0.9344
10496	MAG(14:1)	MAG	Ester	62004	DMS-MS	100020131		2.9566	2.3212	1.9498	1.391	1.3821	1.0326
10497	MAG(15:0)	MAG	Ester	62005	DMS-MS	100020132		0.8714	1.2129	1.0625	1.0856	0.9193	1.1641
10498	MAG(16:0)	MAG	Ester	62006	DMS-MS	100020133		0.8962	1.0532	1.0937	0.5445	0.6147	0.624
10499	MAG(16:1)	MAG	Ester	62007	DMS-MS	100020134		1.8362	1.589	1.8811	1.1681	1.0345	0.978
10500	MAG(17:0)	MAG	Ester	62008	DMS-MS	100020135		1.1598	1.4052	1.3502	0.7962	0.6666	0.6544
10501	MAG(18:0)	MAG	Ester	62009	DMS-MS	100020136		0.6959	1.032	1.0987	0.5277	0.5968	0.5737
10502	MAG(18:1)	MAG	Ester	62010	DMS-MS	100020137		1.1237	1.2945	1.2295	1.0451	0.857	0.9438
10503	MAG(18:2)	MAG	Ester	62011	DMS-MS	100020138		1.6483	1.6099	1.3605	1.0525	0.8226	0.9459
10504	MAG(18:3)	MAG	Ester	62012	DMS-MS	100020139		1.3613	1.101	0.9565	1.1607	1.0508	1.0743
10505	MAG(18:4)	MAG	Ester	62013	DMS-MS	100020140		1.1237	0.8282	0.7117	0.7117	0.7117	0.7117
10506	MAG(20:0)	MAG	Ester	62014	DMS-MS	100020141		1.0545	1.2216	0.9323	0.8603	0.7681	0.9997
10507	MAG(20:1)	MAG	Ester	62015	DMS-MS	100020142		0.8997	1	0.8829	1.1123	1.4797	1.0995
10508	MAG(20:2)	MAG	Ester	62016	DMS-MS	100020143		0.7208	0.7208	0.9891	0.7208	0.7208	0.8561
10509	MAG(20:3)	MAG	Ester	62017	DMS-MS	100020144		0.9566	0.9566	0.9566	0.9566	0.9566	0.9566
10510	MAG(20:4)	MAG	Ester	62018	DMS-MS	100020145		1	1	1	1	1	1
10511	MAG(20:5)	MAG	Ester	62019	DMS-MS	100020146		1.3539	1.5043	0.9138	0.9013	0.6105	0.8589
10512	MAG(22:0)	MAG	Ester	62020	DMS-MS	100020147		0.9187	0.9353	0.9433	0.8512	0.5419	1.2027
10513	MAG(22:1)	MAG	Ester	62021	DMS-MS	100020148		0.8074	1.0451	0.7614	0.7614	0.9609	0.7658
10514	MAG(22:2)	MAG	Ester	62022	DMS-MS	100020149		0.751	0.751	0.751	0.751	0.751	0.751
10516	MAG(22:5)	MAG	Ester	62024	DMS-MS	100020151		0.6823	0.6823	0.6823	0.6823	0.6823	0.6823
10517	MAG(22:6)	MAG	Ester	62025	DMS-MS	100020152		0.6699	1.0864	0.6699	0.6699	0.6699	0.6699
10518	MAG(24:0)	MAG	Ester	62026	DMS-MS	100020153		1.1181	1.0971	0.9443	0.5805	0.913	0.9845
10519	MAG(24:1)	MAG	Ester	62027	DMS-MS	100020154		0.6752	0.6752	0.6752	0.6752	0.8988	0.6752
6648	PC(12:0/14:1)	Phosphatidylcholine	PC Ester	53819	DMS-MS	100009967		0.6843	0.6843	0.6843	0.6843	0.6843	0.6843
6649	PC(12:0/16:1)	Phosphatidylcholine	PC Ester	53820	DMS-MS	100009968		1.2783	1.0753	1.1805	0.8805	0.8034	1.1552
6650	PC(12:0/18:1)	Phosphatidylcholine	PC Ester	54335	DMS-MS	100010483		1.3367	1.109	0.8196	0.6747	0.9323	1.2945
6651	PC(12:0/18:2)	Phosphatidylcholine	PC Ester	53290	DMS-MS	100009438		1.4716	1.3446	0.9028	0.7605	1.0645	1.3187
6652	PC(12:0/18:3)	Phosphatidylcholine	PC Ester	53821	DMS-MS	100009969		1	0.2894	0.7985	0.2894	0.2894	1.4683
6663	PC(14:0/14:0)	Phosphatidylcholine	PC Ester	53293	DMS-MS	100009441		1.22	1.16	1.6791	0.9544	1.0506	1.251
6664	PC(14:0/14:1)	Phosphatidylcholine	PC Ester	53651	DMS-MS	100009799		1.0669	1.2383	1.3432	1.0271	1.1569	0.4784
6665	PC(14:0/16:1)	Phosphatidylcholine	PC Ester	54151	DMS-MS	100010299		1.086	1.0561	1.2804	0.9665	0.9192	1.0207
6666	PC(14:0/18:1)	Phosphatidylcholine	PC Ester	53996	DMS-MS	100010144		0.8773	0.8184	0.8807	0.8887	1.0098	1.2715
6667	PC(14:0/18:2)	Phosphatidylcholine	PC Ester	54152	DMS-MS	100010300		1.3431	1.448	1.158	0.7842	0.9965	1.0872
6668	PC(14:0/18:3)	Phosphatidylcholine	PC Ester	53294	DMS-MS	100009442		2.2008	2.0093	1.1529	0.8406	1.3234	1.6038
6681	PC(15:0/16:1)	Phosphatidylcholine	PC Ester	54525	DMS-MS	100010673		0.7687	0.7435	1.135	0.6572	0.7566	0.5939
6682	PC(15:0/18:1)	Phosphatidylcholine	PC Ester	54526	DMS-MS	100010674		0.6766	1.3479	1.0602	0.6766	0.6766	0.6766
6683	PC(15:0/18:2)	Phosphatidylcholine	PC Ester	54154	DMS-MS	100010302		0.6436	0.6436	0.6436	0.6436	0.6436	0.6436
6691	PC(16:0/12:0)	Phosphatidylcholine	PC Ester	54527	DMS-MS	100010675		1.167	1.367	1.0277	0.8001	1.3518	0.4869
6692	PC(16:0/14:0)	Phosphatidylcholine	PC Ester	53490	DMS-MS	100009638		1.3518	1.3534	1.2075	1.0045	0.9863	1.3431
6693	PC(16:0/14:1)	Phosphatidylcholine	PC Ester	54340	DMS-MS	100010488		0.9913	1.2577	1.1555	1.0078	1.1074	0.8695
6694	PC(16:0/16:0)	Phosphatidylcholine	PC Ester	53655	DMS-MS	100009803		1.5436	1.5639	0.9761	0.8999	0.9343	1.2442
6695	PC(16:0/16:1)	Phosphatidylcholine	PC Ester	53491	DMS-MS	100009639		1.137	1.1199	0.9757	0.8196	0.7581	0.8882
6696	PC(16:0/18:0)	Phosphatidylcholine	PC Ester	54157	DMS-MS	100010305		1.6712	1.5996	1.227	0.8007	0.9791	1.4766
6697	PC(16:0/18:1)	Phosphatidylcholine	PC Ester	53656	DMS-MS	100009804		1.1956	1.2566	0.9694	0.7378	0.7918	1.2127
6698	PC(16:0/18:2)	Phosphatidylcholine	PC Ester	54341	DMS-MS	100010489		1.6132	2.0875	1.1006	0.7308	0.8725	1.1328
6699	PC(16:0/18:3)	Phosphatidylcholine	PC Ester	53825	DMS-MS	100009973		1.7208	1.9356	1.2015	0.7971	1.0959	1.4559
6701	PC(16:0/20:1)	Phosphatidylcholine	PC Ester	53657	DMS-MS	100009805		1.0184	1.0552	0.7647	0.2802	0.2802	0.2802
6702	PC(16:0/20:2)	Phosphatidylcholine	PC Ester	54528	DMS-MS	100010676		1.3524	1.4403	0.9135	0.8812	0.4414	1.5245
6703	PC(16:0/20:3)	Phosphatidylcholine	PC Ester	53296	DMS-MS	100009444		1	1	1	1	1	1
6704	PC(16:0/20:4)	Phosphatidylcholine	PC Ester	54158	DMS-MS	100010306		0.4263	0.4263	0.4263	0.4263	0.4263	0.4263
6711	PC(17:0/14:1)	Phosphatidylcholine	PC Ester	54342	DMS-MS	100010490		1.0733	0.8935	0.8326	0.7839	0.7839	0.9199
6712	PC(17:0/16:1)	Phosphatidylcholine	PC Ester	53658	DMS-MS	100009806		1.2262	1.2097	1.788	0.7418	0.7167	1.2008
6713	PC(17:0/18:1)	Phosphatidylcholine	PC Ester	54162	DMS-MS	100010310		1.6099	1.3391	1.2461	0.5735	0.8325	1.9876
6714	PC(17:0/18:2)	Phosphatidylcholine	PC Ester	54163	DMS-MS	100010311		1.7121	1.4609	1.2474	0.4975	0.6643	1.55
6715	PC(17:0/18:3)	Phosphatidylcholine	PC Ester	53297	DMS-MS	100009445		0.711	0.711	0.7504	0.711	0.711	1.01
6716	PC(17:0/20:3)	Phosphatidylcholine	PC Ester	54343	DMS-MS	100010491		1	1	1	1	1	1
6718	PC(17:0/20:5)	Phosphatidylcholine	PC Ester	53298	DMS-MS	100009446		1	1	1	1	1	1
6722	PC(18:0/12:0)	Phosphatidylcholine	PC Ester	53828	DMS-MS	100009976		0.8405	0.8405	0.8405	0.8405	0.8405	0.8405
6723	PC(18:0/14:0)	Phosphatidylcholine	PC Ester	54004	DMS-MS	100010152		1.034	1.0623	1.0284	0.941	1.0503	1.579
6724	PC(18:0/14:1)	Phosphatidylcholine	PC Ester	53829	DMS-MS	100009977		1.3746	1.5834	1.1882	1.2999	0.4756	0.4756
6725	PC(18:0/16:1)	Phosphatidylcholine	PC Ester	53830	DMS-MS	100009978		1.0714	1.1075	1.1396	0.8564	0.9166	0.9213
6726	PC(18:0/18:0)	Phosphatidylcholine	PC Ester	53660	DMS-MS	100009808		1.4909	1.3457	1.5853	1.1147	1.3163	1.682
6727	PC(18:0/18:1)	Phosphatidylcholine	PC Ester	54530	DMS-MS	100010678		1.1536	1.1023	1.1289	0.7904	0.9215	0.9893
6728	PC(18:0/18:2)	Phosphatidylcholine	PC Ester	54345	DMS-MS	100010493		1.3968	1.6855	1.196	0.7457	0.8643	1.0411
6729	PC(18:0/18:3)	Phosphatidylcholine	PC Ester	54164	DMS-MS	100010312		1.9238	1.4939	1.0542	0.8261	1.182	1.3517
6731	PC(18:0/20:0)	Phosphatidylcholine	PC Ester	54166	DMS-MS	100010314		1	1	1	1	1	1
6742	PC(18:1/14:1)	Phosphatidylcholine	PC Ester	53301	DMS-MS	100009449		1.2905	1.4221	1.198	0.6813	1.0709	0.491
6743	PC(18:1/16:1)	Phosphatidylcholine	PC Ester	54346	DMS-MS	100010494		0.7452	0.7745	0.832	0.7002	0.6861	0.8371
6744	PC(18:1/18:1)	Phosphatidylcholine	PC Ester	53832	DMS-MS	100009980		0.8899	0.8824	0.9349	0.7245	0.7413	0.9087
6745	PC(18:1/18:2)	Phosphatidylcholine	PC Ester	53833	DMS-MS	100009981		1.1776	1.3823	1.0725	0.7383	0.8088	0.8349
6746	PC(18:1/18:3)	Phosphatidylcholine	PC Ester	54347	DMS-MS	100010495		1.154	1.1526	0.8145	0.859	1.022	1.0726
6749	PC(18:1/20:2)	Phosphatidylcholine	PC Ester	54171	DMS-MS	100010319		1	1	1	1	1	1
6750	PC(18:1/20:3)	Phosphatidylcholine	PC Ester	54532	DMS-MS	100010680		1	1	1	1	1	1
6758	PC(18:2/14:1)	Phosphatidylcholine	PC Ester	53303	DMS-MS	100009451		1	1.1761	1.0107	0.6516	1.0917	0.5436
6759	PC(18:2/16:1)	Phosphatidylcholine	PC Ester	54173	DMS-MS	100010321		1.0898	1.299	1.0747	0.6908	0.7422	0.8078
6760	PC(18:2/18:2)	Phosphatidylcholine	PC Ester	53304	DMS-MS	100009452		1.3543	1.7945	1.1199	0.6561	0.7086	0.7669
6761	PC(18:2/18:3)	Phosphatidylcholine	PC Ester	53835	DMS-MS	100009983		1.601	1.4479	1.1449	0.5589	0.9867	0.8506
6763	PC(18:2/20:1)	Phosphatidylcholine	PC Ester	53305	DMS-MS	100009453		1	1	1	1	1	1
6764	PC(18:2/20:2)	Phosphatidylcholine	PC Ester	53836	DMS-MS	100009984		1	1	1	1	1	1
6765	PC(18:2/20:3)	Phosphatidylcholine	PC Ester	53497	DMS-MS	100009645		1.0004	1.2949	0.9594	0.8408	0.9996	1.4412
6766	PC(18:2/20:4)	Phosphatidylcholine	PC Ester	54533	DMS-MS	100010681		1.0414	1.2459	0.8575	1.1377	1.1204	1.0118
6767	PC(18:2/20:5)	Phosphatidylcholine	PC Ester	53665	DMS-MS	100009813		1.1911	0.6923	0.8755	0.6923	0.6923	0.6923
6770	PC(18:2/22:4)	Phosphatidylcholine	PC Ester	54535	DMS-MS	100010683		2.0723	1.7814	0.7319	0.7319	0.7319	0.7319
6771	PC(18:2/22:5)	Phosphatidylcholine	PC Ester	53498	DMS-MS	100009646		0.7156	0.7156	0.7156	0.7156	0.9949	0.7156
6772	PC(18:2/22:6)	Phosphatidylcholine	PC Ester	54349	DMS-MS	100010497		1.4688	1.4267	0.8871	0.9162	0.7141	0.7141
6773	PC(20:0/14:1)	Phosphatidylcholine	PC Ester	54350	DMS-MS	100010498		0.7418	0.7418	0.7418	0.7418	0.7418	0.7418
6774	PC(20:0/16:1)	Phosphatidylcholine	PC Ester	53837	DMS-MS	100009985		1.4503	1.4354	1.1171	0.8263	1.0729	1.4598
6775	PC(20:0/18:1)	Phosphatidylcholine	PC Ester	53306	DMS-MS	100009454		1.385	1.448	1.1853	0.6965	0.8756	1.5182
6776	PC(20:0/18:2)	Phosphatidylcholine	PC Ester	53307	DMS-MS	100009455		1.8436	2.0672	1.3743	0.7232	1.2114	1.3069
6895	PE(14:0/14:0)	Phosphatidylethanolamine	PE Ester	54537	DMS-MS	100010685		1.1792	1.3352	1.8113	1.44	1.3464	1.2834
6896	PE(14:0/14:1)	Phosphatidylethanolamine	PE Ester	53667	DMS-MS	100009815		1	1	1	1	1	1
6898	PE(14:0/16:1)	Phosphatidylethanolamine	PE Ester	53839	DMS-MS	100009987		1.337	1.1934	1.76	1.1356	1.1037	1.0515
6900	PE(14:0/18:1)	Phosphatidylethanolamine	PE Ester	54538	DMS-MS	100010686		1.0166	0.9707	1.2129	1.0836	1.085	1.0071
6901	PE(14:0/18:2)	Phosphatidylethanolamine	PE Ester	54005	DMS-MS	100010153		1.2828	1.1921	1.237	0.8431	1.0047	0.8719
6902	PE(14:0/18:3)	Phosphatidylethanolamine	PE Ester	54539	DMS-MS	100010687		1.183	1.3594	0.904	0.9106	0.9778	0.9818
6904	PE(14:0/20:1)	Phosphatidylethanolamine	PE Ester	54540	DMS-MS	100010688		0.7306	0.7306	0.7306	0.7306	0.7306	0.7306
6905	PE(14:0/20:2)	Phosphatidylethanolamine	PE Ester	54179	DMS-MS	100010327		0.6775	1.0007	1.6727	1.0706	1.5311	1.1876
6919	PE(15:0/16:1)	Phosphatidylethanolamine	PE Ester	53840	DMS-MS	100009988		0.9143	0.9531	1.2637	0.4016	0.5022	0.5663
6921	PE(15:0/18:1)	Phosphatidylethanolamine	PE Ester	53669	DMS-MS	100009817		1.1246	0.9959	1.1155	0.4295	0.4514	0.6349
6922	PE(15:0/18:2)	Phosphatidylethanolamine	PE Ester	53312	DMS-MS	100009460		0.6925	1.1126	1.1657	0.6925	0.6925	0.6925
6934	PE(16:0/14:0)	Phosphatidylethanolamine	PE Ester	53844	DMS-MS	100009992		1.095	0.9551	1.2536	1.5512	1.4384	1.4235
6935	PE(16:0/14:1)	Phosphatidylethanolamine	PE Ester	54542	DMS-MS	100010690		1.3405	1.343	1.3565	1.2439	1.2066	0.9416
6936	PE(16:0/15:0)	Phosphatidylethanolamine	PE Ester	53501	DMS-MS	100009649		0.97	0.8917	1.0887	0.8575	0.9588	0.9454
6937	PE(16:0/16:0)	Phosphatidylethanolamine	PE Ester	54006	DMS-MS	100010154		0.869	0.803	0.8429	0.9942	0.9356	0.8976
6938	PE(16:0/16:1)	Phosphatidylethanolamine	PE Ester	53672	DMS-MS	100009820		0.7738	0.7029	0.8155	0.8497	0.8255	0.7696
6939	PE(16:0/17:0)	Phosphatidylethanolamine	PE Ester	54182	DMS-MS	100010330		1.7748	1.3116	1.4195	0.7489	0.9261	1.8469
6941	PE(16:0/18:1)	Phosphatidylethanolamine	PE Ester	54007	DMS-MS	100010155		0.6782	0.7123	0.7201	0.7809	0.7826	0.7504
6942	PE(16:0/18:2)	Phosphatidylethanolamine	PE Ester	53502	DMS-MS	100009650		0.8692	0.8428	0.6811	0.7364	0.7676	0.7201
6943	PE(16:0/18:3)	Phosphatidylethanolamine	PE Ester	54183	DMS-MS	100010331		1.0633	0.994	0.8006	0.9353	0.9077	0.809
6945	PE(16:0/20:1)	Phosphatidylethanolamine	PE Ester	54185	DMS-MS	100010333		0.7957	0.7437	0.7594	1.0168	1.0023	0.9396
6946	PE(16:0/20:2)	Phosphatidylethanolamine	PE Ester	53315	DMS-MS	100009463		0.9302	1.3473	0.9945	1.2419	1.314	1.2853
6949	PE(16:0/20:5)	Phosphatidylethanolamine	PE Ester	54008	DMS-MS	100010156		1	1	1	1	1	1
6950	PE(16:0/22:1)	Phosphatidylethanolamine	PE Ester	53316	DMS-MS	100009464		0.9453	0.6526	1.0157	0.9872	0.7912	0.9427
6951	PE(16:0/22:2)	Phosphatidylethanolamine	PE Ester	54186	DMS-MS	100010334		1	1	1	1	1	1
6953	PE(16:0/22:5)	Phosphatidylethanolamine	PE Ester	54359	DMS-MS	100010507		0.9973	0.9973	0.9973	0.9973	0.9973	0.9973
6954	PE(16:0/22:6)	Phosphatidylethanolamine	PE Ester	53845	DMS-MS	100009993		0.6796	0.6796	0.6796	0.6796	0.6796	0.6796
6960	PE(17:0/16:1)	Phosphatidylethanolamine	PE Ester	53846	DMS-MS	100009994		1.3696	1.129	1.4149	0.5042	0.7064	1.2195
6962	PE(17:0/18:1)	Phosphatidylethanolamine	PE Ester	53317	DMS-MS	100009465		1.6639	1.4054	1.4508	0.6529	0.7829	1.5554
6963	PE(17:0/18:2)	Phosphatidylethanolamine	PE Ester	54009	DMS-MS	100010157		1.3992	1.4578	1.432	0.4983	0.7785	1.259
6964	PE(17:0/18:3)	Phosphatidylethanolamine	PE Ester	53318	DMS-MS	100009466		1	0.9575	0.7433	0.6961	0.6961	0.6961
6966	PE(17:0/20:2)	Phosphatidylethanolamine	PE Ester	54545	DMS-MS	100010693		0.8245	1.0195	0.8245	0.8245	0.8245	0.8245
6968	PE(17:0/20:4)	Phosphatidylethanolamine	PE Ester	53503	DMS-MS	100009651		0.6112	0.6112	0.6112	0.6112	0.6112	0.6112
6969	PE(17:0/20:5)	Phosphatidylethanolamine	PE Ester	54361	DMS-MS	100010509		1.0354	0.9568	0.5912	0.6122	0.5218	1.1556
6970	PE(17:0/22:1)	Phosphatidylethanolamine	PE Ester	53504	DMS-MS	100009652		0.7243	0.7243	0.7243	0.7243	0.7243	0.7243
6971	PE(17:0/22:2)	Phosphatidylethanolamine	PE Ester	54188	DMS-MS	100010336		1	1	1	1	1	1
6972	PE(17:0/22:4)	Phosphatidylethanolamine	PE Ester	54010	DMS-MS	100010158		0.5879	0.5879	0.8155	0.5879	0.5879	1.2622
6973	PE(17:0/22:5)	Phosphatidylethanolamine	PE Ester	53505	DMS-MS	100009653		1.2841	0.6977	0.7446	0.6649	0.6649	0.6649
6974	PE(17:0/22:6)	Phosphatidylethanolamine	PE Ester	54189	DMS-MS	100010337		0.9344	0.6073	0.8181	0.6073	0.6073	0.6073
6975	PE(18:0/14:0)	Phosphatidylethanolamine	PE Ester	54546	DMS-MS	100010694		1.139	0.9431	1.281	0.9041	1.06	0.9904
6976	PE(18:0/14:1)	Phosphatidylethanolamine	PE Ester	54190	DMS-MS	100010338		1.2651	1.383	1.1861	0.696	0.696	0.696
6978	PE(18:0/16:0)	Phosphatidylethanolamine	PE Ester	53507	DMS-MS	100009655		0.7337	0.721	0.7521	0.7648	0.7779	0.7875
6979	PE(18:0/16:1)	Phosphatidylethanolamine	PE Ester	54191	DMS-MS	100010339		0.8345	0.7912	0.9443	0.7459	0.7316	0.7083
6980	PE(18:0/17:0)	Phosphatidylethanolamine	PE Ester	53508	DMS-MS	100009656		1.4019	1.0715	1.5146	0.4985	0.7748	1.4552
6981	PE(18:0/18:0)	Phosphatidylethanolamine	PE Ester	54547	DMS-MS	100010695		1.1392	1.0258	1.2242	0.9336	0.9988	0.8969
6982	PE(18:0/18:1)	Phosphatidylethanolamine	PE Ester	54548	DMS-MS	100010696		1.0442	1.0439	1.1843	0.9475	0.9296	0.9345
6983	PE(18:0/18:2)	Phosphatidylethanolamine	PE Ester	54011	DMS-MS	100010159		1.519	1.3553	1.1899	0.879	0.9532	0.9677
6984	PE(18:0/18:3)	Phosphatidylethanolamine	PE Ester	53847	DMS-MS	100009995		1.5726	1.3853	1.0993	1.0309	1.0058	0.9228
6986	PE(18:0/20:1)	Phosphatidylethanolamine	PE Ester	54363	DMS-MS	100010511		1.0205	1.2839	1.5846	0.6369	1.0626	1.1959
6987	PE(18:0/20:2)	Phosphatidylethanolamine	PE Ester	54012	DMS-MS	100010160		1.3734	1.4878	1.6446	1.0344	1.0552	1.3397
6990	PE(18:0/20:5)	Phosphatidylethanolamine	PE Ester	54192	DMS-MS	100010340		0.7082	1.0213	0.7082	0.9288	0.7082	0.7082
6995	PE(18:0/22:6)	Phosphatidylethanolamine	PE Ester	54193	DMS-MS	100010341		1	1	1	1	1	1
6996	PE(18:1/14:1)	Phosphatidylethanolamine	PE Ester	53320	DMS-MS	100009468		1.458	0.9772	1.5522	1.0056	1.181	0.8882
6997	PE(18:1/16:1)	Phosphatidylethanolamine	PE Ester	54550	DMS-MS	100010698		0.6202	0.6164	0.6994	0.645	0.5965	0.5667
6998	PE(18:1/18:1)	Phosphatidylethanolamine	PE Ester	53321	DMS-MS	100009469		0.8357	0.857	0.9146	0.9155	0.8182	0.8717
6999	PE(18:1/18:2)	Phosphatidylethanolamine	PE Ester	54551	DMS-MS	100010699		1.1831	1.1483	0.9624	0.9035	0.9085	0.8835
7000	PE(18:1/18:3)	Phosphatidylethanolamine	PE Ester	54194	DMS-MS	100010342		1.1324	1.0437	0.9038	0.9658	0.8908	0.8631
7002	PE(18:1/20:1)	Phosphatidylethanolamine	PE Ester	53322	DMS-MS	100009470		0.9089	0.9895	1.0249	0.9924	0.9131	0.9769
7003	PE(18:1/20:2)	Phosphatidylethanolamine	PE Ester	54552	DMS-MS	100010700		1.2993	1.4597	1.3143	1.2191	1.2794	1.2068
7006	PE(18:1/20:5)	Phosphatidylethanolamine	PE Ester	53675	DMS-MS	100009823		0.7838	0.7838	0.7838	0.7838	0.7838	0.7838
7007	PE(18:1/22:0)	Phosphatidylethanolamine	PE Ester	55177	DMS-MS	100013437		1.2071	1.165	0.9462	0.8442	1.1896	0.9953
7008	PE(18:1/22:1)	Phosphatidylethanolamine	PE Ester	54365	DMS-MS	100010513		1.2954	1.0693	0.9702	0.7349	1.3067	0.9069
7011	PE(18:1/22:5)	Phosphatidylethanolamine	PE Ester	53324	DMS-MS	100009472		0.7846	0.7846	0.7846	0.7846	0.7846	0.7846
7012	PE(18:1/22:6)	Phosphatidylethanolamine	PE Ester	53509	DMS-MS	100009657		0.994	0.5567	0.7153	0.5534	0.5534	0.9667
7013	PE(18:2/14:1)	Phosphatidylethanolamine	PE Ester	54016	DMS-MS	100010164		1.1019	1.3676	1.0443	0.6467	0.8351	0.4887
7014	PE(18:2/16:1)	Phosphatidylethanolamine	PE Ester	53510	DMS-MS	100009658		0.9111	0.855	0.7949	0.6635	0.7186	0.6623
7015	PE(18:2/18:2)	Phosphatidylethanolamine	PE Ester	53325	DMS-MS	100009473		1.4757	1.4601	0.9841	0.9455	0.9927	0.8813
7016	PE(18:2/18:3)	Phosphatidylethanolamine	PE Ester	54554	DMS-MS	100010702		1.4861	1.3934	0.9305	1.0613	0.99	0.8039
7018	PE(18:2/20:1)	Phosphatidylethanolamine	PE Ester	54196	DMS-MS	100010344		1.1832	1.1276	0.9379	1.1	1.0187	1.1634
7019	PE(18:2/20:2)	Phosphatidylethanolamine	PE Ester	54197	DMS-MS	100010345		1.909	2.346	1.949	1.0304	1.6213	1.3002
7023	PE(18:2/22:1)	Phosphatidylethanolamine	PE Ester	54556	DMS-MS	100010704		1.2804	1	0.7844	0.8125	0.7844	0.7844
7027	PE(18:2/22:6)	Phosphatidylethanolamine	PE Ester	53677	DMS-MS	100009825		1	1	1	1	1	1
7030	PE(O-16:0/16:0)	Phosphatidylethanolamine	PE Ether	53849	DMS-MS	100009997		0.902	1.0291	0.8566	0.7671	0.8326	0.8813
7031	PE(O-16:0/16:1)	Phosphatidylethanolamine	PE Ether	54557	DMS-MS	100010705		0.8912	0.8418	1.1576	0.6925	0.6167	0.6404
7032	PE(O-16:0/18:0)	Phosphatidylethanolamine	PE Ether	54558	DMS-MS	100010706		1.1321	1.262	0.9117	0.8597	1.0399	0.7063
7033	PE(O-16:0/18:1)	Phosphatidylethanolamine	PE Ether	54366	DMS-MS	100010514		1.1324	1.1142	1.2951	0.9153	0.8412	0.8564
7034	PE(O-16:0/18:2)	Phosphatidylethanolamine	PE Ether	53850	DMS-MS	100009998		1.2207	1.0106	1.0309	0.8133	0.8823	0.7895
7035	PE(O-16:0/18:3)	Phosphatidylethanolamine	PE Ether	54018	DMS-MS	100010166		1.0076	1.082	0.9621	0.913	0.8256	0.6807
7038	PE(O-16:0/20:2)	Phosphatidylethanolamine	PE Ether	53511	DMS-MS	100009659		0.5786	0.7959	0.5786	0.5786	0.5786	0.5786
7047	PE(O-18:0/14:1)	Phosphatidylethanolamine	PE Ether	53512	DMS-MS	100009660		0.7614	0.7614	1.051	0.7614	0.7614	0.7614
7048	PE(O-18:0/16:0)	Phosphatidylethanolamine	PE Ether	53333	DMS-MS	100009481		1.2094	1.1	1.1918	0.8316	0.9517	1.2504
7049	PE(O-18:0/16:1)	Phosphatidylethanolamine	PE Ether	53334	DMS-MS	100009482		0.9014	0.9034	1.1238	0.7348	0.7239	0.7643
7050	PE(O-18:0/18:0)	Phosphatidylethanolamine	PE Ether	53853	DMS-MS	100010001		1.2391	1.2236	1.3724	0.7888	0.8682	1.005
7051	PE(O-18:0/18:1)	Phosphatidylethanolamine	PE Ether	53513	DMS-MS	100009661		1.0718	1.1253	1.2666	0.8302	0.9026	1.0006
7052	PE(O-18:0/18:2)	Phosphatidylethanolamine	PE Ether	54368	DMS-MS	100010516		1.3784	1.1973	1.1856	0.8528	0.9488	0.9735
7053	PE(O-18:0/18:3)	Phosphatidylethanolamine	PE Ether	54369	DMS-MS	100010517		1.3722	1.2354	1.0399	0.9475	0.9576	0.9018
7055	PE(O-18:0/20:1)	Phosphatidylethanolamine	PE Ether	53514	DMS-MS	100009662		1.5016	1.0895	1.2891	0.7568	1.142	1.3602
7056	PE(O-18:0/20:2)	Phosphatidylethanolamine	PE Ether	53515	DMS-MS	100009663		1.355	1.4304	1.3107	0.7214	1.0962	1.2208
7058	PE(O-18:0/20:4)	Phosphatidylethanolamine	PE Ether	54203	DMS-MS	100010351		1	1	1	1	1	1
7060	PE(O-18:0/22:1)	Phosphatidylethanolamine	PE Ether	54559	DMS-MS	100010707		1.4069	1.1885	1.0525	0.7858	0.8881	0.7858
7066	PE(P-14:0/18:1)	Phosphatidylethanolamine	PE Plasmalogen	54372	DMS-MS	100010520		1.0619	0.8365	1.2332	0.6945	1.0395	1.1896
7067	PE(P-14:1/18:1)	Phosphatidylethanolamine	PE Plasmalogen	53517	DMS-MS	100009665		0.9437	1.0308	1.1562	0.7156	0.7156	0.7156
7069	PE(P-16:0/16:0)	Phosphatidylethanolamine	PE Plasmalogen	54373	DMS-MS	100010521		0.9727	0.8592	0.9456	0.9388	0.9729	1.0185
7070	PE(P-16:0/16:1)	Phosphatidylethanolamine	PE Plasmalogen	54374	DMS-MS	100010522		0.8804	0.5998	0.9397	0.6309	0.7928	0.6808
7071	PE(P-16:0/18:0)	Phosphatidylethanolamine	PE Plasmalogen	54375	DMS-MS	100010523		0.8088	0.9737	1.2039	0.8393	0.7626	0.7567
7072	PE(P-16:0/18:1)	Phosphatidylethanolamine	PE Plasmalogen	53336	DMS-MS	100009484		0.7468	0.746	0.9277	0.665	0.5363	0.5617
7073	PE(P-16:0/18:2)	Phosphatidylethanolamine	PE Plasmalogen	54561	DMS-MS	100010709		0.589	0.4319	0.5053	0.4546	0.4993	0.4864
7074	PE(P-16:0/18:3)	Phosphatidylethanolamine	PE Plasmalogen	53854	DMS-MS	100010002		0.6045	0.5714	0.4554	0.4276	0.5308	0.4644
7086	PE(P-16:1/18:1)	Phosphatidylethanolamine	PE Plasmalogen	54207	DMS-MS	100010355		0.7987	1.152	1.3625	0.9556	0.803	0.7465
7088	PE(P-18:0/16:0)	Phosphatidylethanolamine	PE Plasmalogen	53337	DMS-MS	100009485		1.0734	1.0373	1.1402	0.9642	0.832	1.0212
7089	PE(P-18:0/16:1)	Phosphatidylethanolamine	PE Plasmalogen	53857	DMS-MS	100010005		0.9652	1.0916	1.2663	0.7684	0.7276	0.7631
7090	PE(P-18:0/18:0)	Phosphatidylethanolamine	PE Plasmalogen	53522	DMS-MS	100009670		1.3989	1.3615	1.533	0.9763	0.7914	1.2716
7091	PE(P-18:0/18:1)	Phosphatidylethanolamine	PE Plasmalogen	53338	DMS-MS	100009486		1.1527	1.2664	1.4699	0.9491	0.9015	1.0025
7092	PE(P-18:0/18:2)	Phosphatidylethanolamine	PE Plasmalogen	54377	DMS-MS	100010525		1.2504	1.2066	1.0673	0.8722	0.9357	1.0189
7093	PE(P-18:0/18:3)	Phosphatidylethanolamine	PE Plasmalogen	53523	DMS-MS	100009671		1.0476	1.023	0.9866	0.9189	0.8137	0.9212
7095	PE(P-18:0/20:1)	Phosphatidylethanolamine	PE Plasmalogen	53339	DMS-MS	100009487		0.9576	0.9576	0.9576	0.9576	0.9576	0.9576
7096	PE(P-18:0/20:2)	Phosphatidylethanolamine	PE Plasmalogen	53340	DMS-MS	100009488		0.5759	0.5759	1.1883	0.5759	0.5759	1
7106	PE(P-18:1/16:0)	Phosphatidylethanolamine	PE Plasmalogen	54565	DMS-MS	100010713		1.0927	0.9252	0.7718	0.852	1.0688	1.218
7107	PE(P-18:1/16:1)	Phosphatidylethanolamine	PE Plasmalogen	53341	DMS-MS	100009489		1.1121	1.1678	1.1983	0.709	0.7993	0.925
7108	PE(P-18:1/18:0)	Phosphatidylethanolamine	PE Plasmalogen	54566	DMS-MS	100010714		0.7238	1.0337	0.9587	0.7238	1.2173	0.7238
7109	PE(P-18:1/18:1)	Phosphatidylethanolamine	PE Plasmalogen	54210	DMS-MS	100010358		1.1856	1.1017	1.2794	1.1007	1.2388	1.1189
7110	PE(P-18:1/18:2)	Phosphatidylethanolamine	PE Plasmalogen	54211	DMS-MS	100010359		1.012	1.0589	1.0154	0.9	0.9556	1.1208
7111	PE(P-18:1/18:3)	Phosphatidylethanolamine	PE Plasmalogen	54379	DMS-MS	100010527		0.5398	1.0753	0.5398	0.6956	0.5398	0.5398
7123	PE(P-18:2/18:2)	Phosphatidylethanolamine	PE Plasmalogen	54214	DMS-MS	100010362		1.2268	0.9926	0.7426	0.7249	1.0129	0.8626
7403	PI(16:0/16:0)	Phosphatidylinositol	PI Ester	54568	DMS-MS	100010716		0.713	0.6926	1.0323	0.799	1.1722	1
7404	PI(16:0/16:1)	Phosphatidylinositol	PI Ester	54381	DMS-MS	100010529		0.7759	1.0513	1.019	1.1857	1.3514	1.0394
7406	PI(16:0/18:1)	Phosphatidylinositol	PI Ester	53344	DMS-MS	100009492		0.6845	0.9392	0.8551	1.0541	1.1853	1.1542
7407	PI(16:0/18:2)	Phosphatidylinositol	PI Ester	54382	DMS-MS	100010530		0.7873	0.9958	0.6445	0.8162	1.2273	0.85
7408	PI(16:0/18:3)	Phosphatidylinositol	PI Ester	54216	DMS-MS	100010364		0.7701	0.7701	0.7701	0.7701	0.7701	0.7701
7438	PI(18:0/16:0)	Phosphatidylinositol	PI Ester	53345	DMS-MS	100009493		0.8936	1.1647	1.1859	0.6089	1.1189	0.8005
7439	PI(18:0/16:1)	Phosphatidylinositol	PI Ester	54569	DMS-MS	100010717		1.0829	1.396	1.242	1.1697	1.187	1.2752
7442	PI(18:0/18:1)	Phosphatidylinositol	PI Ester	53684	DMS-MS	100009832		0.8003	1.2761	1.1451	0.8818	1.2329	0.9054
7443	PI(18:0/18:2)	Phosphatidylinositol	PI Ester	54218	DMS-MS	100010366		0.9603	1.4827	1.1118	0.8516	0.9798	0.9198
7444	PI(18:0/18:3)	Phosphatidylinositol	PI Ester	54024	DMS-MS	100010172		0.696	1.0172	1.0261	0.6973	1.0366	1.0886
7456	PI(18:1/16:1)	Phosphatidylinositol	PI Ester	54220	DMS-MS	100010368		0.7328	1.2069	0.9983	0.889	1.165	0.9048
7457	PI(18:1/18:1)	Phosphatidylinositol	PI Ester	53346	DMS-MS	100009494		0.5616	1.1115	0.8454	0.9352	1.2004	1.0033
7458	PI(18:1/18:2)	Phosphatidylinositol	PI Ester	53530	DMS-MS	100009678		0.837	1.3887	0.9109	0.8987	1.0586	0.9527
7474	PI(18:2/18:2)	Phosphatidylinositol	PI Ester	53686	DMS-MS	100009834		1.1758	1.9144	0.9522	0.8382	1.4421	1.1378
7913	SM(14:0)	Sphingolipids	Sphingomyelin	54222	DMS-MS	100010370		0.5652	0.5652	0.5652	0.5652	0.5652	0.5652
7914	SM(16:0)	Sphingolipids	Sphingomyelin	54385	DMS-MS	100010533		1.0115	1.5101	1.2594	0.942	1.3492	0.9114
7915	SM(18:0)	Sphingolipids	Sphingomyelin	54386	DMS-MS	100010534		1.0587	1.1293	1.4476	0.8475	0.9186	0.8679
7916	SM(18:1)	Sphingolipids	Sphingomyelin	53862	DMS-MS	100010010		1.3152	1.4035	1.4227	1.0586	0.837	1.1241
7917	SM(20:0)	Sphingolipids	Sphingomyelin	53687	DMS-MS	100009835		0.9666	0.9987	1.0992	0.8009	0.8322	0.8418
7918	SM(20:1)	Sphingolipids	Sphingomyelin	53531	DMS-MS	100009679		1.2079	1.3368	1.2442	0.727	0.7284	0.6951
7919	SM(22:0)	Sphingolipids	Sphingomyelin	53347	DMS-MS	100009495		1.1394	0.9998	1.2075	0.8283	0.8784	0.8834
7920	SM(22:1)	Sphingolipids	Sphingomyelin	54570	DMS-MS	100010718		1.3354	1.4451	1.2773	0.7945	0.7784	0.8291
7921	SM(24:0)	Sphingolipids	Sphingomyelin	53863	DMS-MS	100010011		1.1384	1.1049	1.2558	0.9873	1.0942	1.0153
7922	SM(24:1)	Sphingolipids	Sphingomyelin	54028	DMS-MS	100010176		1.4124	0.8803	1.0192	0.8923	1.462	1
7923	SM(26:0)	Sphingolipids	Sphingomyelin	54387	DMS-MS	100010535		1.2404	1.1244	1.11	0.6131	0.737	0.812
7924	SM(26:1)	Sphingolipids	Sphingomyelin	53348	DMS-MS	100009496		1.3686	1.1955	1.0619	0.9317	1.0009	0.535
8306	TAG36:0-FA12:0	Triacylglycerol	TAG Ester	54388	DMS-MS	100010536		0.9334	0.8032	0.7575	1.6744	0.8752	0.8705
8307	TAG38:0-FA12:0	Triacylglycerol	TAG Ester	53532	DMS-MS	100009680		1.3537	1.2075	1.108	1.252	1.2415	1.2629
8315	TAG40:0-FA12:0	Triacylglycerol	TAG Ester	53688	DMS-MS	100009836		1.3776	1.2133	1.1067	1.2092	1.3004	1.3478
8317	TAG40:0-FA14:0	Triacylglycerol	TAG Ester	53349	DMS-MS	100009497		1.1393	1.0734	0.9299	1.1358	1.2813	1.2481
8318	TAG40:0-FA16:0	Triacylglycerol	TAG Ester	53689	DMS-MS	100009837		1.0087	0.7681	0.7042	1.0695	1.021	1.3431
8336	TAG42:0-FA12:0	Triacylglycerol	TAG Ester	53533	DMS-MS	100009681		1.3134	1.1084	1.0373	1.1126	1.18	1.4505
8338	TAG42:0-FA14:0	Triacylglycerol	TAG Ester	54029	DMS-MS	100010177		1.0657	1.0077	0.8707	1.1182	1.2421	1.1919
8340	TAG42:0-FA16:0	Triacylglycerol	TAG Ester	53690	DMS-MS	100009838		1.1363	0.9572	0.8831	1.0504	1.0951	1.3147
8342	TAG42:1-FA12:0	Triacylglycerol	TAG Ester	54030	DMS-MS	100010178		1.5292	1.4624	1.2991	1.537	1.6757	1.6141
8344	TAG42:1-FA14:0	Triacylglycerol	TAG Ester	53350	DMS-MS	100009498		1.2378	1.179	1.0158	1.2802	1.4405	1.367
8346	TAG42:1-FA16:0	Triacylglycerol	TAG Ester	53351	DMS-MS	100009499		1.5337	1.2466	1.003	1.5888	1.6155	1.7821
8347	TAG42:1-FA16:1	Triacylglycerol	TAG Ester	53691	DMS-MS	100009839		1.4281	1.4058	1.2067	1.4383	1.5865	1.5522
8348	TAG42:1-FA18:1	Triacylglycerol	TAG Ester	54223	DMS-MS	100010371		0.9376	0.9796	0.8953	1.167	1.2262	1.1921
8349	TAG42:2-FA12:0	Triacylglycerol	TAG Ester	53692	DMS-MS	100009840		1.9366	2.1235	1.5966	1.8995	2.2317	1.8048
8353	TAG42:2-FA18:2	Triacylglycerol	TAG Ester	53352	DMS-MS	100009500		1.371	1.5609	1.1762	0.8669	0.8815	0.8325
8376	TAG44:0-FA12:0	Triacylglycerol	TAG Ester	53693	DMS-MS	100009841		1.2043	1.0479	0.8973	1.3943	1.5089	1.4372
8378	TAG44:0-FA14:0	Triacylglycerol	TAG Ester	54389	DMS-MS	100010537		1.1416	1.0177	0.9823	1.1665	1.3063	1.2698
8380	TAG44:0-FA16:0	Triacylglycerol	TAG Ester	54031	DMS-MS	100010179		1.0175	0.8587	0.825	1.1249	1.1184	1.1783
8382	TAG44:0-FA18:0	Triacylglycerol	TAG Ester	53534	DMS-MS	100009682		0.8771	0.8967	0.8057	0.9979	1.0776	1.1193
8384	TAG44:1-FA12:0	Triacylglycerol	TAG Ester	54390	DMS-MS	100010538		1.1107	1.0834	0.9186	1.334	1.4302	1.4448
8386	TAG44:1-FA14:0	Triacylglycerol	TAG Ester	53694	DMS-MS	100009842		1.001	0.9543	0.7866	1.097	1.2344	1.1647
8387	TAG44:1-FA14:1	Triacylglycerol	TAG Ester	54032	DMS-MS	100010180		1.2073	1.0368	0.9207	1.3128	1.3831	1.4466
8389	TAG44:1-FA16:0	Triacylglycerol	TAG Ester	53864	DMS-MS	100010012		1.1296	1.0256	0.8881	1.263	1.3901	1.4117
8390	TAG44:1-FA16:1	Triacylglycerol	TAG Ester	54571	DMS-MS	100010719		1.1171	1.0589	0.9229	1.1945	1.3234	1.271
8392	TAG44:1-FA18:1	Triacylglycerol	TAG Ester	53695	DMS-MS	100009843		1.0632	0.9789	0.8358	1.3053	1.435	1.4184
8394	TAG44:2-FA12:0	Triacylglycerol	TAG Ester	53535	DMS-MS	100009683		1.4299	1.3828	1.2138	1.4922	1.7251	1.7291
8396	TAG44:2-FA14:0	Triacylglycerol	TAG Ester	54224	DMS-MS	100010372		1.44	1.4447	1.2285	1.4976	1.7096	1.5031
8398	TAG44:2-FA16:0	Triacylglycerol	TAG Ester	53353	DMS-MS	100009501		0.8252	0.7642	0.5256	1.2631	1.367	1.1755
8399	TAG44:2-FA16:1	Triacylglycerol	TAG Ester	54033	DMS-MS	100010181		1.2135	1.1698	1.0038	1.3474	1.5073	1.3593
8400	TAG44:2-FA18:1	Triacylglycerol	TAG Ester	54225	DMS-MS	100010373		0.6622	0.8093	0.5455	1.2025	1.2889	0.9829
8401	TAG44:2-FA18:2	Triacylglycerol	TAG Ester	54226	DMS-MS	100010374		1.733	1.9023	1.3816	1.2376	1.192	1.1746
8407	TAG44:3-FA18:2	Triacylglycerol	TAG Ester	54391	DMS-MS	100010539		1.0449	1.5223	0.8497	1.0009	0.9109	0.9141
8418	TAG45:0-FA14:0	Triacylglycerol	TAG Ester	54392	DMS-MS	100010540		1.1308	0.9337	1.0641	1.1475	1.0244	1.0083
8419	TAG45:0-FA15:0	Triacylglycerol	TAG Ester	53865	DMS-MS	100010013		1.0432	0.9202	1.1412	1.1059	1.002	1.0021
8420	TAG45:0-FA16:0	Triacylglycerol	TAG Ester	54572	DMS-MS	100010720		0.9272	0.7788	0.8154	0.8963	0.8528	0.8824
8427	TAG45:1-FA15:0	Triacylglycerol	TAG Ester	53536	DMS-MS	100009684		1.29	1.2634	1.4926	1.2666	1.2009	1.1214
8428	TAG45:1-FA16:0	Triacylglycerol	TAG Ester	54573	DMS-MS	100010721		1.0065	0.9746	0.9803	0.9475	0.8856	0.9027
8431	TAG45:1-FA18:1	Triacylglycerol	TAG Ester	53537	DMS-MS	100009685		0.6471	0.7574	0.7667	0.7739	0.666	0.6965
8445	TAG46:0-FA12:0	Triacylglycerol	TAG Ester	53538	DMS-MS	100009686		0.666	0.6113	0.4506	1.1364	1.146	1.0992
8447	TAG46:0-FA14:0	Triacylglycerol	TAG Ester	54393	DMS-MS	100010541		0.9503	0.9315	0.8278	1.3066	1.3024	1.3967
8449	TAG46:0-FA16:0	Triacylglycerol	TAG Ester	53354	DMS-MS	100009502		0.8848	0.8133	0.724	1.1173	1.0991	1.2898
8451	TAG46:0-FA18:0	Triacylglycerol	TAG Ester	53539	DMS-MS	100009687		0.885	0.7815	0.7066	1.0886	1.1218	1.2541
8453	TAG46:1-FA12:0	Triacylglycerol	TAG Ester	53866	DMS-MS	100010014		0.6618	0.5885	0.4712	1.0725	1.1079	1.0056
8455	TAG46:1-FA14:0	Triacylglycerol	TAG Ester	53696	DMS-MS	100009844		0.9986	0.9677	0.83	1.1204	1.2442	1.1831
8456	TAG46:1-FA14:1	Triacylglycerol	TAG Ester	54227	DMS-MS	100010375		0.7504	0.7045	0.5535	1.2035	1.1649	1.1594
8458	TAG46:1-FA16:0	Triacylglycerol	TAG Ester	53355	DMS-MS	100009503		0.9995	0.9481	0.8262	1.1504	1.2461	1.2123
8459	TAG46:1-FA16:1	Triacylglycerol	TAG Ester	53540	DMS-MS	100009688		0.9844	0.9647	0.8541	1.1979	1.2885	1.2489
8461	TAG46:1-FA18:0	Triacylglycerol	TAG Ester	54034	DMS-MS	100010182		1.0839	1.019	0.8737	1.2997	1.3225	1.3985
8462	TAG46:1-FA18:1	Triacylglycerol	TAG Ester	54394	DMS-MS	100010542		0.8548	0.8407	0.7181	1.1514	1.2474	1.1505
8466	TAG46:2-FA12:0	Triacylglycerol	TAG Ester	54035	DMS-MS	100010183		0.9002	0.9612	0.7354	1.3486	1.3892	1.2482
8468	TAG46:2-FA14:0	Triacylglycerol	TAG Ester	54036	DMS-MS	100010184		1.0322	1.0096	0.8806	1.1916	1.3182	1.1682
8469	TAG46:2-FA14:1	Triacylglycerol	TAG Ester	54574	DMS-MS	100010722		0.6951	0.7584	0.6313	1.1479	1.1161	1.0164
8471	TAG46:2-FA16:0	Triacylglycerol	TAG Ester	53356	DMS-MS	100009504		0.8432	0.8266	0.5931	1.1944	1.2362	1.1225
8472	TAG46:2-FA16:1	Triacylglycerol	TAG Ester	53867	DMS-MS	100010015		1.0093	0.9684	0.823	1.1054	1.2354	1.1644
8474	TAG46:2-FA18:1	Triacylglycerol	TAG Ester	54037	DMS-MS	100010185		0.7134	0.8023	0.6242	1.1654	1.3146	1.1246
8475	TAG46:2-FA18:2	Triacylglycerol	TAG Ester	53868	DMS-MS	100010016		1.2737	1.3463	1.2492	1.0931	1.0517	1.0182
8478	TAG46:3-FA12:0	Triacylglycerol	TAG Ester	54038	DMS-MS	100010186		1.2091	1.486	1.0083	1.0838	1.2086	1.1044
8480	TAG46:3-FA14:0	Triacylglycerol	TAG Ester	54395	DMS-MS	100010543		1.6954	1.9611	1.4865	1.5059	1.4512	1.2822
8481	TAG46:3-FA14:1	Triacylglycerol	TAG Ester	53357	DMS-MS	100009505		0.8604	1.0965	0.7361	1.263	1.3531	1.0761
8483	TAG46:3-FA16:0	Triacylglycerol	TAG Ester	54396	DMS-MS	100010544		0.852	0.9284	0.6061	1.2392	1.4525	1.1345
8484	TAG46:3-FA16:1	Triacylglycerol	TAG Ester	54397	DMS-MS	100010545		1.0025	1.1488	0.7054	1.3639	1.6034	1.1569
8485	TAG46:3-FA18:1	Triacylglycerol	TAG Ester	54575	DMS-MS	100010723		0.4478	0.6206	0.3348	1.1008	1.1681	0.8262
8486	TAG46:3-FA18:2	Triacylglycerol	TAG Ester	54576	DMS-MS	100010724		1.1094	1.5368	1.0399	1.2462	1.2104	1.0267
8487	TAG46:3-FA18:3	Triacylglycerol	TAG Ester	54039	DMS-MS	100010187		1.8681	1.9505	1.697	1.6545	1.6208	1.5083
8494	TAG46:4-FA18:2	Triacylglycerol	TAG Ester	53869	DMS-MS	100010017		0.7443	1.2442	0.594	0.9223	0.9992	0.6742
8512	TAG47:0-FA14:0	Triacylglycerol	TAG Ester	54228	DMS-MS	100010376		0.8951	0.6991	0.7235	1.2423	1.2735	1.0013
8513	TAG47:0-FA15:0	Triacylglycerol	TAG Ester	54229	DMS-MS	100010377		0.6268	0.5979	0.6486	1.0405	1.0249	0.958
8514	TAG47:0-FA16:0	Triacylglycerol	TAG Ester	53697	DMS-MS	100009845		0.74	0.6408	0.6995	0.9854	0.899	1.0155
8515	TAG47:0-FA17:0	Triacylglycerol	TAG Ester	53870	DMS-MS	100010018		0.9954	0.8751	0.8457	1.3436	1.3331	1.3023
8520	TAG47:1-FA14:0	Triacylglycerol	TAG Ester	53871	DMS-MS	100010019		0.9572	0.8317	0.8385	1.2032	1.2119	1.0756
8522	TAG47:1-FA15:0	Triacylglycerol	TAG Ester	53358	DMS-MS	100009506		0.68	0.6542	0.7228	1.0718	1.1321	0.9011
8523	TAG47:1-FA16:0	Triacylglycerol	TAG Ester	54398	DMS-MS	100010546		0.7869	0.7693	0.727	0.9961	0.9907	0.9141
8524	TAG47:1-FA16:1	Triacylglycerol	TAG Ester	54577	DMS-MS	100010725		1.2139	1.2264	1.2022	1.2668	1.2245	1.268
8525	TAG47:1-FA17:0	Triacylglycerol	TAG Ester	53872	DMS-MS	100010020		1.1298	0.9656	0.8373	1.5338	1.5922	1.2245
8527	TAG47:1-FA18:1	Triacylglycerol	TAG Ester	54578	DMS-MS	100010726		0.6728	0.749	0.695	0.8334	0.8081	0.7408
8531	TAG47:2-FA14:0	Triacylglycerol	TAG Ester	53541	DMS-MS	100009689		1.1015	1.1589	1.1137	1.0808	1.1349	0.8545
8533	TAG47:2-FA15:0	Triacylglycerol	TAG Ester	54230	DMS-MS	100010378		0.7153	0.9217	0.88	1.0285	1.1876	0.7513
8535	TAG47:2-FA16:1	Triacylglycerol	TAG Ester	54579	DMS-MS	100010727		0.8927	0.9974	1.0197	1.0691	1.0376	0.9317
8537	TAG47:2-FA18:1	Triacylglycerol	TAG Ester	53698	DMS-MS	100009846		0.6302	0.793	0.6316	0.8459	0.753	0.7626
8538	TAG47:2-FA18:2	Triacylglycerol	TAG Ester	54580	DMS-MS	100010728		1.13	1.6198	1.3837	0.8322	0.8577	0.888
8562	TAG48:0-FA14:0	Triacylglycerol	TAG Ester	54399	DMS-MS	100010547		0.5214	0.5091	0.4059	1.0886	1.0782	1.0628
8564	TAG48:0-FA16:0	Triacylglycerol	TAG Ester	54581	DMS-MS	100010729		0.4969	0.5168	0.3985	1.0516	0.9889	1.0568
8566	TAG48:0-FA18:0	Triacylglycerol	TAG Ester	54400	DMS-MS	100010548		0.5007	0.4364	0.3831	0.8884	0.831	0.8862
8569	TAG48:1-FA12:0	Triacylglycerol	TAG Ester	53542	DMS-MS	100009690		0.7945	0.7452	0.6456	1.1083	1.001	1.1852
8571	TAG48:1-FA14:0	Triacylglycerol	TAG Ester	54040	DMS-MS	100010188		0.6731	0.6452	0.4998	1.1083	1.0779	1.0502
8572	TAG48:1-FA14:1	Triacylglycerol	TAG Ester	54231	DMS-MS	100010379		0.4763	0.5267	0.327	1.0929	1.0091	0.9305
8574	TAG48:1-FA16:0	Triacylglycerol	TAG Ester	53359	DMS-MS	100009507		0.7647	0.7227	0.5709	1.0778	1.1116	1.1076
8575	TAG48:1-FA16:1	Triacylglycerol	TAG Ester	53543	DMS-MS	100009691		0.6401	0.5813	0.4702	1.136	1.0614	1.083
8577	TAG48:1-FA18:0	Triacylglycerol	TAG Ester	53699	DMS-MS	100009847		0.9856	0.7918	0.7333	1.2357	1.1364	1.3429
8578	TAG48:1-FA18:1	Triacylglycerol	TAG Ester	54401	DMS-MS	100010549		0.6242	0.5947	0.4404	1.0045	1.0371	1.021
8583	TAG48:2-FA12:0	Triacylglycerol	TAG Ester	54582	DMS-MS	100010730		0.4374	0.4921	0.4136	0.9584	0.8664	0.8267
8585	TAG48:2-FA14:0	Triacylglycerol	TAG Ester	54583	DMS-MS	100010731		0.6967	0.7617	0.6091	1.2049	1.2574	1.1101
8586	TAG48:2-FA14:1	Triacylglycerol	TAG Ester	53700	DMS-MS	100009848		0.3903	0.5088	0.3078	0.9445	0.9133	0.7838
8588	TAG48:2-FA16:0	Triacylglycerol	TAG Ester	53360	DMS-MS	100009508		0.6996	0.7053	0.5594	1.1	1.1053	1.0626
8589	TAG48:2-FA16:1	Triacylglycerol	TAG Ester	54402	DMS-MS	100010550		0.8262	0.8311	0.6837	1.1292	1.232	1.1231
8591	TAG48:2-FA18:0	Triacylglycerol	TAG Ester	53701	DMS-MS	100009849		0.7839	0.8754	0.6791	1.044	1.1813	1.0663
8592	TAG48:2-FA18:1	Triacylglycerol	TAG Ester	54584	DMS-MS	100010732		0.6104	0.6749	0.5513	1.1209	1.208	1.049
8593	TAG48:2-FA18:2	Triacylglycerol	TAG Ester	54041	DMS-MS	100010189		0.8376	0.9285	0.7152	0.9927	0.9443	1.0413
8598	TAG48:3-FA12:0	Triacylglycerol	TAG Ester	53370	DMS-MS	100009518		0.8657	1.0324	0.7596	0.8928	0.8702	0.9086
8600	TAG48:3-FA14:0	Triacylglycerol	TAG Ester	53551	DMS-MS	100009699		0.9853	1.2234	0.9513	1.0266	1.1916	1.0027
8601	TAG48:3-FA14:1	Triacylglycerol	TAG Ester	53883	DMS-MS	100010031		0.4744	0.6947	0.4547	1.0184	1.0167	0.8268
8603	TAG48:3-FA16:0	Triacylglycerol	TAG Ester	53884	DMS-MS	100010032		0.8371	0.925	0.6417	1.1873	1.1033	0.9583
8604	TAG48:3-FA16:1	Triacylglycerol	TAG Ester	54408	DMS-MS	100010556		0.8836	0.9425	0.7015	1.1745	1.3358	1.0554
8606	TAG48:3-FA18:1	Triacylglycerol	TAG Ester	54585	DMS-MS	100010733		0.4431	0.6087	0.411	1.0335	1.0614	0.7593
8607	TAG48:3-FA18:2	Triacylglycerol	TAG Ester	54232	DMS-MS	100010380		0.8727	1.1656	0.9279	1.1228	1.1166	0.8861
8608	TAG48:3-FA18:3	Triacylglycerol	TAG Ester	53544	DMS-MS	100009692		1.0125	1.0477	0.7979	1.3085	1.3229	1.1729
8612	TAG48:4-FA12:0	Triacylglycerol	TAG Ester	53702	DMS-MS	100009850		0.8091	1.5055	0.73	0.7046	0.8245	0.673
8613	TAG48:4-FA14:0	Triacylglycerol	TAG Ester	53361	DMS-MS	100009509		1.2929	1.6219	0.999	1.3952	1.5471	1.1802
8614	TAG48:4-FA14:1	Triacylglycerol	TAG Ester	54403	DMS-MS	100010551		0.7761	1.2521	0.6719	0.8907	0.8519	0.7926
8615	TAG48:4-FA16:0	Triacylglycerol	TAG Ester	53362	DMS-MS	100009510		0.8366	1.0026	0.6133	1.1279	1.1809	0.9718
8616	TAG48:4-FA16:1	Triacylglycerol	TAG Ester	53873	DMS-MS	100010021		0.8408	1.2165	0.8197	1.0135	1.2397	0.787
8617	TAG48:4-FA18:1	Triacylglycerol	TAG Ester	54404	DMS-MS	100010552		0.5681	0.8533	0.5814	0.9954	1.0046	0.8234
8618	TAG48:4-FA18:2	Triacylglycerol	TAG Ester	54042	DMS-MS	100010190		0.7243	1.2486	0.6934	0.864	0.8985	0.7393
8619	TAG48:4-FA18:3	Triacylglycerol	TAG Ester	53703	DMS-MS	100009851		1.2126	1.406	0.9437	1.2796	1.4144	1.1475
8622	TAG48:4-FA20:4	Triacylglycerol	TAG Ester	53874	DMS-MS	100010022		1.0188	1.1577	0.8935	1.2008	1.1962	1.2342
8629	TAG48:5-FA18:2	Triacylglycerol	TAG Ester	54043	DMS-MS	100010191		1.001	1.6031	0.8425	0.9042	1.0844	0.7933
8630	TAG48:5-FA18:3	Triacylglycerol	TAG Ester	53875	DMS-MS	100010023		0.9439	1.4349	0.8409	1.1958	1.2865	1.0334
8652	TAG49:0-FA15:0	Triacylglycerol	TAG Ester	53704	DMS-MS	100009852		0.3676	0.4193	0.312	0.7466	0.8057	0.6348
8653	TAG49:0-FA16:0	Triacylglycerol	TAG Ester	54044	DMS-MS	100010192		0.5887	0.4974	0.4475	1.0701	0.9024	1.0187
8654	TAG49:0-FA17:0	Triacylglycerol	TAG Ester	54405	DMS-MS	100010553		0.6749	0.5737	0.4631	1.3649	1.241	1.0746
8655	TAG49:0-FA18:0	Triacylglycerol	TAG Ester	53363	DMS-MS	100009511		0.7071	0.8141	0.7312	1.002	0.9704	0.921
8660	TAG49:1-FA14:0	Triacylglycerol	TAG Ester	54233	DMS-MS	100010381		0.8158	0.721	0.7046	1.3894	1.3227	1.0345
8662	TAG49:1-FA15:0	Triacylglycerol	TAG Ester	53364	DMS-MS	100009512		0.3655	0.3428	0.2747	0.8215	0.738	0.6151
8663	TAG49:1-FA16:0	Triacylglycerol	TAG Ester	53876	DMS-MS	100010024		0.5739	0.4948	0.418	1.1873	1.0363	0.8762
8664	TAG49:1-FA16:1	Triacylglycerol	TAG Ester	53545	DMS-MS	100009693		0.8895	0.9127	1.0515	1.3081	1.1711	1.0966
8665	TAG49:1-FA17:0	Triacylglycerol	TAG Ester	54045	DMS-MS	100010193		0.6778	0.5557	0.4917	1.62	1.3556	1.0868
8667	TAG49:1-FA18:1	Triacylglycerol	TAG Ester	53365	DMS-MS	100009513		0.6601	0.7528	0.6893	1.0447	0.9607	0.9365
8674	TAG49:2-FA14:0	Triacylglycerol	TAG Ester	54046	DMS-MS	100010194		1.0255	1.0858	0.974	1.5036	1.4841	1.3442
8676	TAG49:2-FA15:0	Triacylglycerol	TAG Ester	53877	DMS-MS	100010025		0.4098	0.5495	0.4238	0.8445	0.7767	0.5989
8677	TAG49:2-FA16:0	Triacylglycerol	TAG Ester	54234	DMS-MS	100010382		0.5288	0.6551	0.4877	0.8457	0.8387	0.7864
8678	TAG49:2-FA16:1	Triacylglycerol	TAG Ester	53546	DMS-MS	100009694		0.7083	0.8234	0.7151	1.2256	1.1485	0.9915
8679	TAG49:2-FA17:0	Triacylglycerol	TAG Ester	53366	DMS-MS	100009514		0.7062	0.7469	0.5895	1.5768	1.4684	0.9925
8681	TAG49:2-FA18:1	Triacylglycerol	TAG Ester	54406	DMS-MS	100010554		0.4844	0.6387	0.5779	0.8528	0.8633	0.8007
8682	TAG49:2-FA18:2	Triacylglycerol	TAG Ester	54047	DMS-MS	100010195		1.1806	1.3547	1.1927	0.9745	0.9475	1.0742
8689	TAG49:3-FA15:0	Triacylglycerol	TAG Ester	53547	DMS-MS	100009695		0.6699	0.9835	0.911	0.7441	0.7257	0.5645
8690	TAG49:3-FA16:0	Triacylglycerol	TAG Ester	53367	DMS-MS	100009515		0.6088	0.8493	0.5795	0.762	0.7297	0.7224
8691	TAG49:3-FA16:1	Triacylglycerol	TAG Ester	53368	DMS-MS	100009516		0.6916	0.9059	0.7479	0.9973	1.0963	0.8484
8694	TAG49:3-FA18:2	Triacylglycerol	TAG Ester	53705	DMS-MS	100009853		0.9358	1.2959	1.0991	0.8855	0.7691	0.9914
8695	TAG49:3-FA18:3	Triacylglycerol	TAG Ester	54407	DMS-MS	100010555		1.3933	1.366	1.3008	1.0525	1.0213	1.4404
8726	TAG50:0-FA14:0	Triacylglycerol	TAG Ester	53706	DMS-MS	100009854		0.7652	0.6468	0.5368	1.3328	1.2824	1.3585
8728	TAG50:0-FA16:0	Triacylglycerol	TAG Ester	54235	DMS-MS	100010383		0.3844	0.408	0.262	0.9145	0.841	0.9191
8730	TAG50:0-FA18:0	Triacylglycerol	TAG Ester	53878	DMS-MS	100010026		0.4272	0.4431	0.3327	0.7994	0.6946	0.858
8736	TAG50:1-FA14:0	Triacylglycerol	TAG Ester	54048	DMS-MS	100010196		0.5959	0.5206	0.4659	1.1834	1.0258	1.0146
8739	TAG50:1-FA16:0	Triacylglycerol	TAG Ester	53879	DMS-MS	100010027		0.3608	0.3808	0.2734	0.9148	0.8075	0.8311
8740	TAG50:1-FA16:1	Triacylglycerol	TAG Ester	54236	DMS-MS	100010384		0.4319	0.4705	0.339	1.1206	0.9432	1.0231
8742	TAG50:1-FA18:0	Triacylglycerol	TAG Ester	54237	DMS-MS	100010385		0.5468	0.5833	0.4987	0.9522	0.8582	1.1295
8743	TAG50:1-FA18:1	Triacylglycerol	TAG Ester	53880	DMS-MS	100010028		0.3481	0.3902	0.2769	0.9266	0.8244	0.8151
8746	TAG50:1-FA20:1	Triacylglycerol	TAG Ester	53548	DMS-MS	100009696		0.7988	0.6074	0.5258	1.964	1.9738	1.4534
8750	TAG50:2-FA14:0	Triacylglycerol	TAG Ester	53549	DMS-MS	100009697		0.2904	0.3201	0.2376	0.908	0.8477	0.6923
8751	TAG50:2-FA14:1	Triacylglycerol	TAG Ester	53369	DMS-MS	100009517		0.6536	0.7632	0.5485	1.0109	1.1208	0.9682
8753	TAG50:2-FA16:0	Triacylglycerol	TAG Ester	54586	DMS-MS	100010734		0.3896	0.4253	0.2936	0.9927	1.0073	0.7937
8754	TAG50:2-FA16:1	Triacylglycerol	TAG Ester	53881	DMS-MS	100010029		0.4107	0.4394	0.3271	1.0336	1.0504	0.8363
8756	TAG50:2-FA18:0	Triacylglycerol	TAG Ester	54049	DMS-MS	100010197		0.6745	0.7648	0.6254	1.1549	1.1658	1.1268
8757	TAG50:2-FA18:1	Triacylglycerol	TAG Ester	53550	DMS-MS	100009698		0.3741	0.4587	0.3218	0.9974	1.022	0.9042
8758	TAG50:2-FA18:2	Triacylglycerol	TAG Ester	53882	DMS-MS	100010030		0.4789	0.6166	0.4264	0.6926	0.7077	0.7605
8762	TAG50:2-FA20:2	Triacylglycerol	TAG Ester	54238	DMS-MS	100010386		1.4465	1.4172	1.2833	1.7875	2.3237	1.6358
8765	TAG50:3-FA14:0	Triacylglycerol	TAG Ester	53707	DMS-MS	100009855		0.5617	0.7037	0.5828	0.8242	0.9089	0.7112
8766	TAG50:3-FA14:1	Triacylglycerol	TAG Ester	54587	DMS-MS	100010735		0.3066	0.4848	0.2989	0.688	0.7691	0.6157
8768	TAG50:3-FA16:0	Triacylglycerol	TAG Ester	54050	DMS-MS	100010198		0.5162	0.766	0.5139	0.7663	0.8533	0.7467
8769	TAG50:3-FA16:1	Triacylglycerol	TAG Ester	53885	DMS-MS	100010033		0.4368	0.6162	0.38	1.0951	1.1456	0.85
8771	TAG50:3-FA18:0	Triacylglycerol	TAG Ester	53708	DMS-MS	100009856		0.8413	1.1441	0.8708	0.966	0.9053	0.9913
8772	TAG50:3-FA18:1	Triacylglycerol	TAG Ester	54409	DMS-MS	100010557		0.379	0.4911	0.357	1.0563	1.0751	0.7418
8773	TAG50:3-FA18:2	Triacylglycerol	TAG Ester	53886	DMS-MS	100010034		0.5325	0.688	0.5349	0.7754	0.7181	0.674
8774	TAG50:3-FA18:3	Triacylglycerol	TAG Ester	54051	DMS-MS	100010199		0.6724	0.7678	0.5835	0.9346	0.9549	1.0472
8778	TAG50:3-FA20:3	Triacylglycerol	TAG Ester	54588	DMS-MS	100010736		1.055	1.0863	0.9245	1.372	1.0134	1.2852
8781	TAG50:4-FA14:0	Triacylglycerol	TAG Ester	54589	DMS-MS	100010737		0.7129	1.1202	0.7943	0.8448	0.8459	0.7742
8782	TAG50:4-FA14:1	Triacylglycerol	TAG Ester	53887	DMS-MS	100010035		0.4818	0.995	0.5402	0.6887	0.6035	0.5866
8784	TAG50:4-FA16:0	Triacylglycerol	TAG Ester	53371	DMS-MS	100009519		0.6076	0.8231	0.5362	1.0157	1.0072	0.8226
8785	TAG50:4-FA16:1	Triacylglycerol	TAG Ester	54052	DMS-MS	100010200		0.6247	0.9904	0.6638	0.8625	0.9112	0.6839
8787	TAG50:4-FA18:1	Triacylglycerol	TAG Ester	53888	DMS-MS	100010036		0.543	0.9281	0.5612	0.8768	0.7869	0.668
8788	TAG50:4-FA18:2	Triacylglycerol	TAG Ester	54053	DMS-MS	100010201		0.5926	0.9271	0.6505	0.7872	0.7499	0.6329
8789	TAG50:4-FA18:3	Triacylglycerol	TAG Ester	53552	DMS-MS	100009700		0.5873	0.8672	0.5822	1.0072	0.8632	0.8432
8792	TAG50:4-FA20:3	Triacylglycerol	TAG Ester	54239	DMS-MS	100010387		1.7056	1.9473	2.1823	2.0677	1.833	2.0927
8793	TAG50:4-FA20:4	Triacylglycerol	TAG Ester	54054	DMS-MS	100010202		0.9692	1.1438	0.6863	1	1.056	1.1662
8796	TAG50:5-FA14:0	Triacylglycerol	TAG Ester	54240	DMS-MS	100010388		0.9426	1.5511	1.1222	0.8621	0.8179	0.9025
8797	TAG50:5-FA14:1	Triacylglycerol	TAG Ester	53889	DMS-MS	100010037		0.597	1.7962	0.6276	0.7013	0.6694	0.5885
8799	TAG50:5-FA16:0	Triacylglycerol	TAG Ester	54410	DMS-MS	100010558		0.896	1.1136	0.7946	0.7054	1.0691	0.7719
8800	TAG50:5-FA16:1	Triacylglycerol	TAG Ester	53890	DMS-MS	100010038		0.7249	1.0249	0.6686	0.9188	1.0005	0.7045
8802	TAG50:5-FA18:1	Triacylglycerol	TAG Ester	53553	DMS-MS	100009701		0.6674	1.2815	0.6082	0.907	0.966	0.9451
8803	TAG50:5-FA18:2	Triacylglycerol	TAG Ester	53372	DMS-MS	100009520		1.01	2.2493	0.9986	0.7928	0.7939	0.7239
8804	TAG50:5-FA18:3	Triacylglycerol	TAG Ester	54411	DMS-MS	100010559		0.7968	1.1655	0.733	0.8905	1.0001	0.8168
8807	TAG50:5-FA20:4	Triacylglycerol	TAG Ester	54590	DMS-MS	100010738		1.3651	1.2607	1.3517	1.4663	1.2987	1.8881
8808	TAG50:5-FA20:5	Triacylglycerol	TAG Ester	54241	DMS-MS	100010389		0.6476	0.8059	0.7165	0.9764	1.1402	0.9542
8820	TAG50:6-FA20:4	Triacylglycerol	TAG Ester	54055	DMS-MS	100010203		1.1658	0.9545	0.9827	1.1571	1.0347	0.974
8844	TAG51:0-FA16:0	Triacylglycerol	TAG Ester	54242	DMS-MS	100010390		0.4209	0.3653	0.2619	1.0757	0.8804	0.7697
8845	TAG51:0-FA17:0	Triacylglycerol	TAG Ester	53709	DMS-MS	100009857		0.4536	0.4025	0.2674	1.2274	1.1344	0.9109
8846	TAG51:0-FA18:0	Triacylglycerol	TAG Ester	53554	DMS-MS	100009702		0.9223	0.8981	0.8649	0.9887	0.8494	0.9532
8855	TAG51:1-FA15:0	Triacylglycerol	TAG Ester	53373	DMS-MS	100009521		0.4836	0.5766	0.4568	0.6572	0.7566	0.7359
8856	TAG51:1-FA16:0	Triacylglycerol	TAG Ester	53710	DMS-MS	100009858		0.4421	0.3708	0.2598	1.2616	1.1284	0.894
8858	TAG51:1-FA17:0	Triacylglycerol	TAG Ester	54412	DMS-MS	100010560		0.3853	0.3321	0.2225	1.0857	1.083	0.8317
8859	TAG51:1-FA18:0	Triacylglycerol	TAG Ester	54591	DMS-MS	100010739		0.6464	0.7135	0.6048	1.0776	0.7888	1.0647
8860	TAG51:1-FA18:1	Triacylglycerol	TAG Ester	53891	DMS-MS	100010039		0.7805	0.9182	0.9229	1.0145	0.9707	0.9841
8869	TAG51:2-FA15:0	Triacylglycerol	TAG Ester	54243	DMS-MS	100010391		0.2621	0.2702	0.2603	0.4976	0.5284	0.3947
8870	TAG51:2-FA16:0	Triacylglycerol	TAG Ester	53374	DMS-MS	100009522		0.5166	0.549	0.448	1.0222	1.0025	0.8443
8871	TAG51:2-FA16:1	Triacylglycerol	TAG Ester	53375	DMS-MS	100009523		0.5586	0.5653	0.5423	1.3191	1.209	0.9311
8872	TAG51:2-FA17:0	Triacylglycerol	TAG Ester	54056	DMS-MS	100010204		0.3827	0.418	0.3118	1.1043	1.0367	0.6567
8873	TAG51:2-FA18:0	Triacylglycerol	TAG Ester	54592	DMS-MS	100010740		0.8627	0.964	0.9858	0.9582	0.9482	0.8141
8874	TAG51:2-FA18:1	Triacylglycerol	TAG Ester	53555	DMS-MS	100009703		0.4465	0.56	0.5255	1.0602	0.899	0.8949
8875	TAG51:2-FA18:2	Triacylglycerol	TAG Ester	54413	DMS-MS	100010561		0.9372	1.2327	1.2049	0.8859	0.8537	0.9724
8883	TAG51:3-FA15:0	Triacylglycerol	TAG Ester	54593	DMS-MS	100010741		0.4152	0.6544	0.6462	0.5741	0.5806	0.3807
8884	TAG51:3-FA16:0	Triacylglycerol	TAG Ester	53711	DMS-MS	100009859		0.8804	1.002	0.8883	0.9703	1.0327	0.9544
8885	TAG51:3-FA16:1	Triacylglycerol	TAG Ester	53376	DMS-MS	100009524		0.6272	0.7013	0.6353	1.3414	1.3555	1.1252
8886	TAG51:3-FA17:0	Triacylglycerol	TAG Ester	53377	DMS-MS	100009525		0.758	0.9207	0.6909	0.9787	0.8962	0.7287
8888	TAG51:3-FA18:1	Triacylglycerol	TAG Ester	53378	DMS-MS	100009526		0.8513	0.885	0.8296	0.9903	0.9282	0.8866
8889	TAG51:3-FA18:2	Triacylglycerol	TAG Ester	54244	DMS-MS	100010392		0.8183	1.0153	0.9392	0.9672	0.8861	1.0486
8890	TAG51:3-FA18:3	Triacylglycerol	TAG Ester	53712	DMS-MS	100009860		1.1068	1.1062	1.0382	1.0543	0.9857	1.1827
8896	TAG51:4-FA15:0	Triacylglycerol	TAG Ester	53556	DMS-MS	100009704		0.7848	1.1432	0.6801	0.9981	1.1227	0.7771
8897	TAG51:4-FA16:0	Triacylglycerol	TAG Ester	54414	DMS-MS	100010562		0.9317	0.9435	0.9945	0.9829	0.9457	1.0247
8898	TAG51:4-FA16:1	Triacylglycerol	TAG Ester	54245	DMS-MS	100010393		0.6753	0.9567	0.801	0.9382	0.8733	0.8262
8900	TAG51:4-FA18:1	Triacylglycerol	TAG Ester	54415	DMS-MS	100010563		0.8829	0.9201	0.8674	0.8994	0.9236	0.8974
8901	TAG51:4-FA18:2	Triacylglycerol	TAG Ester	53557	DMS-MS	100009705		0.7877	1.311	0.9342	0.8012	0.7332	0.7428
8902	TAG51:4-FA18:3	Triacylglycerol	TAG Ester	54057	DMS-MS	100010205		0.9276	1.0837	0.8635	1.0592	1.1294	1.2383
8904	TAG51:4-FA20:4	Triacylglycerol	TAG Ester	53713	DMS-MS	100009861		1.1386	1.0604	0.7351	0.985	1.1533	0.7861
8913	TAG51:5-FA18:2	Triacylglycerol	TAG Ester	54058	DMS-MS	100010206		0.7022	1.1203	0.8652	0.6384	0.5854	0.6057
8914	TAG51:5-FA18:3	Triacylglycerol	TAG Ester	54416	DMS-MS	100010564		0.9986	1.1399	0.9654	0.8572	1.2678	0.9216
8937	TAG52:0-FA16:0	Triacylglycerol	TAG Ester	53714	DMS-MS	100009862		0.4913	0.4717	0.4157	0.9765	0.8808	1.0296
8939	TAG52:0-FA18:0	Triacylglycerol	TAG Ester	53892	DMS-MS	100010040		0.5284	0.5809	0.5194	0.6672	0.6902	0.9167
8941	TAG52:0-FA20:0	Triacylglycerol	TAG Ester	54059	DMS-MS	100010207		0.5914	0.5168	0.3545	1.6072	1.3926	1.4318
8948	TAG52:1-FA16:0	Triacylglycerol	TAG Ester	54417	DMS-MS	100010565		0.3783	0.3611	0.281	0.891	0.8158	0.9049
8949	TAG52:1-FA16:1	Triacylglycerol	TAG Ester	53379	DMS-MS	100009527		0.6644	0.5579	0.5031	1.5751	1.4123	1.4248
8951	TAG52:1-FA18:0	Triacylglycerol	TAG Ester	53715	DMS-MS	100009863		0.4495	0.4868	0.4497	0.7085	0.6418	0.8662
8952	TAG52:1-FA18:1	Triacylglycerol	TAG Ester	53558	DMS-MS	100009706		0.3266	0.3374	0.2652	0.821	0.7104	0.7024
8954	TAG52:1-FA20:0	Triacylglycerol	TAG Ester	53893	DMS-MS	100010041		0.6677	0.521	0.3728	1.8467	1.5689	1.4126
8955	TAG52:1-FA20:1	Triacylglycerol	TAG Ester	53559	DMS-MS	100009707		0.5511	0.5189	0.3244	1.5561	1.4352	1.135
8962	TAG52:2-FA14:0	Triacylglycerol	TAG Ester	53716	DMS-MS	100009864		0.9012	0.6384	0.5548	1.3454	1.4391	1.2037
8965	TAG52:2-FA16:0	Triacylglycerol	TAG Ester	53717	DMS-MS	100009865		0.172	0.1954	0.1259	0.6663	0.6174	0.5031
8966	TAG52:2-FA16:1	Triacylglycerol	TAG Ester	53560	DMS-MS	100009708		0.5323	0.5686	0.472	1.063	1.2177	1.042
8968	TAG52:2-FA18:0	Triacylglycerol	TAG Ester	53380	DMS-MS	100009528		0.554	0.6311	0.5519	0.7518	0.7933	0.8865
8969	TAG52:2-FA18:1	Triacylglycerol	TAG Ester	53894	DMS-MS	100010042		0.2019	0.2243	0.1376	0.6839	0.6254	0.5458
8970	TAG52:2-FA18:2	Triacylglycerol	TAG Ester	53895	DMS-MS	100010043		0.474	0.5942	0.449	0.5962	0.5833	0.6257
8972	TAG52:2-FA20:0	Triacylglycerol	TAG Ester	54060	DMS-MS	100010208		0.6986	0.6669	0.499	2.0075	1.9645	1.577
8973	TAG52:2-FA20:1	Triacylglycerol	TAG Ester	53718	DMS-MS	100009866		0.485	0.4678	0.3877	1.5597	1.471	1.1973
8974	TAG52:2-FA20:2	Triacylglycerol	TAG Ester	54418	DMS-MS	100010566		0.9479	0.9767	1.0658	1.5506	1.6217	1.2261
8977	TAG52:3-FA14:0	Triacylglycerol	TAG Ester	54061	DMS-MS	100010209		0.9827	0.9372	0.8159	1.5454	1.6232	1.1494
8980	TAG52:3-FA16:0	Triacylglycerol	TAG Ester	53381	DMS-MS	100009529		0.2844	0.3807	0.2831	0.4855	0.545	0.4132
8981	TAG52:3-FA16:1	Triacylglycerol	TAG Ester	53896	DMS-MS	100010044		0.2369	0.3485	0.2472	0.7597	0.7751	0.5817
8983	TAG52:3-FA18:0	Triacylglycerol	TAG Ester	54246	DMS-MS	100010394		0.8764	1.2274	0.9701	0.753	0.7003	0.8423
8984	TAG52:3-FA18:1	Triacylglycerol	TAG Ester	54594	DMS-MS	100010742		0.2307	0.3282	0.2192	0.7737	0.7415	0.5354
8985	TAG52:3-FA18:2	Triacylglycerol	TAG Ester	54247	DMS-MS	100010395		0.2649	0.4289	0.2903	0.5117	0.4757	0.4093
8986	TAG52:3-FA18:3	Triacylglycerol	TAG Ester	53897	DMS-MS	100010045		0.6427	0.9571	0.6784	1.0084	0.9916	0.8454
8987	TAG52:3-FA20:0	Triacylglycerol	TAG Ester	53561	DMS-MS	100009709		0.7408	0.9831	0.6877	1.3327	1.2689	1.052
8988	TAG52:3-FA20:1	Triacylglycerol	TAG Ester	53562	DMS-MS	100009710		0.599	0.7109	0.531	1.7001	2.0149	1.0581
8989	TAG52:3-FA20:2	Triacylglycerol	TAG Ester	54248	DMS-MS	100010396		0.8396	0.7961	1.1532	1.4754	1.6945	1.1167
8990	TAG52:3-FA20:3	Triacylglycerol	TAG Ester	54595	DMS-MS	100010743		0.9756	0.8991	0.7367	1.1387	1.1463	1.0341
8991	TAG52:3-FA22:1	Triacylglycerol	TAG Ester	53719	DMS-MS	100009867		0.5425	0.4446	0.39	0.7327	0.7869	0.6944
8993	TAG52:4-FA14:0	Triacylglycerol	TAG Ester	54596	DMS-MS	100010744		1.4752	1.358	1.0706	1.2732	1.2114	1.0249
8996	TAG52:4-FA16:0	Triacylglycerol	TAG Ester	54249	DMS-MS	100010397		0.3956	0.6931	0.3678	0.5593	0.6199	0.4556
8997	TAG52:4-FA16:1	Triacylglycerol	TAG Ester	54062	DMS-MS	100010210		0.4469	0.7167	0.5337	0.7055	0.7399	0.6145
8999	TAG52:4-FA18:0	Triacylglycerol	TAG Ester	53382	DMS-MS	100009530		1.0953	1.3056	1.1203	0.8041	0.8657	0.8964
9000	TAG52:4-FA18:1	Triacylglycerol	TAG Ester	53898	DMS-MS	100010046		0.4866	0.7158	0.4917	0.7074	0.6691	0.5069
9001	TAG52:4-FA18:2	Triacylglycerol	TAG Ester	54597	DMS-MS	100010745		0.408	0.6693	0.4201	0.5674	0.5811	0.4367
9002	TAG52:4-FA18:3	Triacylglycerol	TAG Ester	54419	DMS-MS	100010567		0.4127	0.5842	0.4308	0.7224	0.7044	0.6464
9003	TAG52:4-FA20:0	Triacylglycerol	TAG Ester	53383	DMS-MS	100009531		0.6984	0.8808	0.5846	0.9104	1.0806	0.7318
9005	TAG52:4-FA20:2	Triacylglycerol	TAG Ester	53899	DMS-MS	100010047		1.0047	1.2012	1.5966	1.3856	1.5586	0.8435
9006	TAG52:4-FA20:3	Triacylglycerol	TAG Ester	53900	DMS-MS	100010048		0.8706	0.981	0.8452	1.4836	1.1575	1.3401
9007	TAG52:4-FA20:4	Triacylglycerol	TAG Ester	53563	DMS-MS	100009711		0.727	0.9893	0.8287	1.0574	1.7732	0.5824
9008	TAG52:4-FA22:1	Triacylglycerol	TAG Ester	54598	DMS-MS	100010746		0.5498	0.8286	0.5471	0.9887	0.5744	0.6754
9009	TAG52:4-FA22:4	Triacylglycerol	TAG Ester	53384	DMS-MS	100009532		0.9024	1.2214	0.7742	1.4739	1.1207	0.9497
9011	TAG52:5-FA14:0	Triacylglycerol	TAG Ester	53901	DMS-MS	100010049		0.7478	1.1693	0.8636	0.9545	1.246	0.4831
9014	TAG52:5-FA16:0	Triacylglycerol	TAG Ester	54250	DMS-MS	100010398		0.4762	1.0586	0.6178	0.5908	0.7766	0.6229
9015	TAG52:5-FA16:1	Triacylglycerol	TAG Ester	54063	DMS-MS	100010211		0.6793	1.3811	0.7821	0.7435	0.7433	0.6509
9018	TAG52:5-FA18:1	Triacylglycerol	TAG Ester	54420	DMS-MS	100010568		0.5782	0.8666	0.5417	0.8386	0.8407	0.6737
9019	TAG52:5-FA18:2	Triacylglycerol	TAG Ester	54251	DMS-MS	100010399		0.8872	1.8573	1.001	0.6123	0.7178	0.577
9020	TAG52:5-FA18:3	Triacylglycerol	TAG Ester	53720	DMS-MS	100009868		0.5371	0.8872	0.5109	0.8064	0.8305	0.6404
9024	TAG52:5-FA20:3	Triacylglycerol	TAG Ester	53902	DMS-MS	100010050		1.0128	1.0243	0.9218	1.2371	1.102	1.1318
9025	TAG52:5-FA20:4	Triacylglycerol	TAG Ester	53721	DMS-MS	100009869		0.8784	0.8905	0.753	1.2263	1.6208	1.1695
9026	TAG52:5-FA20:5	Triacylglycerol	TAG Ester	53722	DMS-MS	100009870		0.8661	0.7525	0.5923	0.8614	1.0284	1.0081
9028	TAG52:5-FA22:5	Triacylglycerol	TAG Ester	53385	DMS-MS	100009533		0.7935	0.7885	0.4407	0.8985	1.1208	0.95
9030	TAG52:6-FA14:0	Triacylglycerol	TAG Ester	54421	DMS-MS	100010569		1.1682	0.7976	0.7366	1.1509	1.1196	1.0867
9033	TAG52:6-FA16:0	Triacylglycerol	TAG Ester	54599	DMS-MS	100010747		0.6835	0.439	0.4802	0.9809	1.0275	0.8103
9034	TAG52:6-FA16:1	Triacylglycerol	TAG Ester	53386	DMS-MS	100009534		0.9416	1.9205	1.0882	0.8582	0.8887	0.9181
9036	TAG52:6-FA18:1	Triacylglycerol	TAG Ester	54422	DMS-MS	100010570		0.8609	1.0219	0.854	0.9648	0.9509	0.9047
9037	TAG52:6-FA18:2	Triacylglycerol	TAG Ester	53387	DMS-MS	100009535		0.9694	2.0558	1.1238	0.7201	1.0227	0.7796
9038	TAG52:6-FA18:3	Triacylglycerol	TAG Ester	54064	DMS-MS	100010212		0.907	1.9063	1.0384	0.6072	0.8825	0.7488
9042	TAG52:6-FA20:4	Triacylglycerol	TAG Ester	54065	DMS-MS	100010213		0.8815	0.8122	0.6182	0.985	1.1301	0.985
9043	TAG52:6-FA20:5	Triacylglycerol	TAG Ester	53723	DMS-MS	100009871		0.6968	0.5745	0.3657	1.0955	0.9085	0.8507
9046	TAG52:6-FA22:6	Triacylglycerol	TAG Ester	54252	DMS-MS	100010400		0.7854	0.6891	0.7797	1.2181	1.1843	1.2911
9050	TAG52:7-FA16:0	Triacylglycerol	TAG Ester	53564	DMS-MS	100009712		0.4492	0.3443	0.2754	1.0204	0.9098	0.762
9052	TAG52:7-FA18:1	Triacylglycerol	TAG Ester	54423	DMS-MS	100010571		0.7611	0.8345	0.9274	1.0445	1.0018	1.0846
9058	TAG52:7-FA20:5	Triacylglycerol	TAG Ester	54066	DMS-MS	100010214		0.6216	0.4942	0.5102	1.1882	1.0218	0.7027
9061	TAG52:7-FA22:6	Triacylglycerol	TAG Ester	54600	DMS-MS	100010748		1.0782	0.9149	0.8754	1.588	1.2081	1.1998
9065	TAG52:8-FA16:1	Triacylglycerol	TAG Ester	53388	DMS-MS	100009536		0.8207	0.8594	0.9067	1.3758	1.1968	1.1031
9066	TAG52:8-FA18:2	Triacylglycerol	TAG Ester	53724	DMS-MS	100009872		1.1794	1.3249	1.0612	0.8483	0.7969	0.8634
9081	TAG53:0-FA16:0	Triacylglycerol	TAG Ester	54601	DMS-MS	100010749		0.5024	0.4353	0.3474	0.9924	0.8669	0.7377
9091	TAG53:1-FA16:0	Triacylglycerol	TAG Ester	54602	DMS-MS	100010750		0.3747	0.3287	0.2999	1.0826	0.9592	0.7458
9093	TAG53:1-FA17:0	Triacylglycerol	TAG Ester	53725	DMS-MS	100009873		0.4443	0.4591	0.4209	0.8798	0.8603	0.7358
9094	TAG53:1-FA18:0	Triacylglycerol	TAG Ester	54424	DMS-MS	100010572		0.6261	0.7322	0.6801	0.9082	1.0027	0.8847
9095	TAG53:1-FA18:1	Triacylglycerol	TAG Ester	54603	DMS-MS	100010751		1.1474	1.4069	1.4144	0.9284	0.9035	1.001
9105	TAG53:2-FA16:0	Triacylglycerol	TAG Ester	54253	DMS-MS	100010401		0.4029	0.3746	0.3016	1.002	0.9052	0.6961
9107	TAG53:2-FA17:0	Triacylglycerol	TAG Ester	54254	DMS-MS	100010402		0.2693	0.3313	0.2433	0.8225	0.6996	0.4833
9108	TAG53:2-FA18:0	Triacylglycerol	TAG Ester	53726	DMS-MS	100009874		0.943	0.9697	0.9351	0.9538	1.0787	0.8805
9109	TAG53:2-FA18:1	Triacylglycerol	TAG Ester	54425	DMS-MS	100010573		0.4807	0.5944	0.5364	0.9551	0.9477	0.7497
9110	TAG53:2-FA18:2	Triacylglycerol	TAG Ester	53727	DMS-MS	100009875		0.9484	1.3096	1.1614	0.8277	1.0083	0.9198
9119	TAG53:3-FA16:0	Triacylglycerol	TAG Ester	54255	DMS-MS	100010403		0.5032	0.7111	0.3791	0.8509	0.9039	0.8734
9121	TAG53:3-FA17:0	Triacylglycerol	TAG Ester	54067	DMS-MS	100010215		0.4864	0.744	0.522	0.6798	0.7704	0.5113
9122	TAG53:3-FA18:0	Triacylglycerol	TAG Ester	53728	DMS-MS	100009876		0.9451	0.9679	0.9039	1.0425	0.995	0.8833
9123	TAG53:3-FA18:1	Triacylglycerol	TAG Ester	53389	DMS-MS	100009537		0.8185	0.9215	0.9098	0.9857	0.9423	0.9442
9124	TAG53:3-FA18:2	Triacylglycerol	TAG Ester	53390	DMS-MS	100009538		0.6461	0.8319	0.7371	0.7859	0.8459	0.9941
9132	TAG53:4-FA16:0	Triacylglycerol	TAG Ester	53391	DMS-MS	100009539		0.8712	1.3811	0.6786	0.9595	1.1023	0.7384
9134	TAG53:4-FA17:0	Triacylglycerol	TAG Ester	54426	DMS-MS	100010574		0.7036	1.1089	0.9161	0.9359	0.8672	0.9859
9135	TAG53:4-FA18:0	Triacylglycerol	TAG Ester	53565	DMS-MS	100009713		0.9323	0.9855	0.9198	1.105	0.9889	0.8923
9136	TAG53:4-FA18:1	Triacylglycerol	TAG Ester	53392	DMS-MS	100009540		0.937	1.0576	0.9662	1.0597	0.9586	0.9111
9137	TAG53:4-FA18:2	Triacylglycerol	TAG Ester	54256	DMS-MS	100010404		0.8683	1.0255	0.8779	1.075	0.979	0.9984
9138	TAG53:4-FA18:3	Triacylglycerol	TAG Ester	53729	DMS-MS	100009877		0.9361	0.7211	0.8324	1.0849	0.8203	0.7403
9151	TAG53:5-FA18:1	Triacylglycerol	TAG Ester	54427	DMS-MS	100010575		1.0629	0.9673	0.9297	1.0078	0.9137	0.9959
9152	TAG53:5-FA18:2	Triacylglycerol	TAG Ester	54257	DMS-MS	100010405		1.0077	0.9995	0.8759	1.0748	0.941	0.9343
9153	TAG53:5-FA18:3	Triacylglycerol	TAG Ester	53730	DMS-MS	100009878		0.9314	0.9839	0.8768	1.1953	1.0589	0.9798
9156	TAG53:5-FA20:4	Triacylglycerol	TAG Ester	53731	DMS-MS	100009879		0.7289	0.7289	0.7289	0.7289	0.7289	0.7289
9166	TAG53:6-FA18:1	Triacylglycerol	TAG Ester	53904	DMS-MS	100010052		0.9787	1.0718	0.9904	1.126	0.9954	0.9864
9167	TAG53:6-FA18:2	Triacylglycerol	TAG Ester	54428	DMS-MS	100010576		0.9334	0.9428	0.9355	0.9862	0.9747	0.9825
9168	TAG53:6-FA18:3	Triacylglycerol	TAG Ester	53566	DMS-MS	100009714		1.0116	0.9477	0.8982	0.9678	0.9954	0.9581
9170	TAG53:6-FA20:4	Triacylglycerol	TAG Ester	53567	DMS-MS	100009715		0.9878	0.6315	0.6315	0.6315	0.6315	1.0122
9180	TAG53:7-FA18:3	Triacylglycerol	TAG Ester	54258	DMS-MS	100010406		1.0175	0.9342	0.9546	0.9149	1.0134	0.8495
9189	TAG54:0-FA16:0	Triacylglycerol	TAG Ester	53732	DMS-MS	100009880		0.493	0.3733	0.3142	1.1359	1.0183	1.0235
9191	TAG54:0-FA18:0	Triacylglycerol	TAG Ester	54068	DMS-MS	100010216		0.7035	0.9299	0.9559	0.6734	0.7329	0.6487
9200	TAG54:1-FA16:0	Triacylglycerol	TAG Ester	54429	DMS-MS	100010577		0.3731	0.3834	0.2388	1.1731	1.2327	0.9813
9203	TAG54:1-FA18:0	Triacylglycerol	TAG Ester	54069	DMS-MS	100010217		0.749	1.0985	0.965	0.5269	0.6016	0.6377
9204	TAG54:1-FA18:1	Triacylglycerol	TAG Ester	53568	DMS-MS	100009716		0.461	0.5589	0.4145	1.0569	0.9602	0.9264
9205	TAG54:1-FA20:0	Triacylglycerol	TAG Ester	54430	DMS-MS	100010578		0.3426	0.3434	0.2139	1.1114	1.0477	0.983
9206	TAG54:1-FA20:1	Triacylglycerol	TAG Ester	54431	DMS-MS	100010579		0.3737	0.258	0.2264	1.0667	0.975	0.7284
9226	TAG54:2-FA16:0	Triacylglycerol	TAG Ester	53733	DMS-MS	100009881		0.3947	0.3663	0.2818	0.9079	1.0071	0.6759
9229	TAG54:2-FA18:0	Triacylglycerol	TAG Ester	54259	DMS-MS	100010407		0.4786	0.6501	0.5526	0.4791	0.5686	0.5368
9230	TAG54:2-FA18:1	Triacylglycerol	TAG Ester	54070	DMS-MS	100010218		0.4149	0.4877	0.4134	0.632	0.6862	0.6113
9231	TAG54:2-FA18:2	Triacylglycerol	TAG Ester	54432	DMS-MS	100010580		0.7327	0.8711	0.7118	0.8909	0.875	0.7776
9233	TAG54:2-FA20:0	Triacylglycerol	TAG Ester	53905	DMS-MS	100010053		0.518	0.5893	0.4369	1.4472	1.4517	1.21
9234	TAG54:2-FA20:1	Triacylglycerol	TAG Ester	53393	DMS-MS	100009541		0.3075	0.2659	0.1901	0.9273	0.9127	0.6736
9235	TAG54:2-FA20:2	Triacylglycerol	TAG Ester	53394	DMS-MS	100009542		0.7486	0.6312	0.518	1.0261	1.0939	1.2097
9242	TAG54:3-FA16:0	Triacylglycerol	TAG Ester	53569	DMS-MS	100009717		0.5064	0.5962	0.4628	1.121	1.1844	0.822
9243	TAG54:3-FA16:1	Triacylglycerol	TAG Ester	54260	DMS-MS	100010408		0.6696	0.7148	0.5908	1.2378	1.2136	0.847
9245	TAG54:3-FA18:0	Triacylglycerol	TAG Ester	54604	DMS-MS	100010752		0.628	0.8241	0.6829	0.457	0.5104	0.439
9246	TAG54:3-FA18:1	Triacylglycerol	TAG Ester	53906	DMS-MS	100010054		0.203	0.3072	0.2289	0.4592	0.4319	0.3372
9247	TAG54:3-FA18:2	Triacylglycerol	TAG Ester	54433	DMS-MS	100010581		0.5904	0.749	0.613	0.5488	0.6062	0.4853
9248	TAG54:3-FA18:3	Triacylglycerol	TAG Ester	54605	DMS-MS	100010753		0.7054	1.1887	0.9766	0.9588	1.116	0.6844
9250	TAG54:3-FA20:1	Triacylglycerol	TAG Ester	54434	DMS-MS	100010582		0.4453	0.4884	0.4107	1.137	1.2263	0.7584
9251	TAG54:3-FA20:2	Triacylglycerol	TAG Ester	54261	DMS-MS	100010409		0.5986	0.6203	0.4784	1.2064	1.3151	0.9813
9252	TAG54:3-FA20:3	Triacylglycerol	TAG Ester	53395	DMS-MS	100009543		0.564	0.6904	0.564	1.1754	1.2386	0.564
9258	TAG54:4-FA16:0	Triacylglycerol	TAG Ester	53734	DMS-MS	100009882		0.8674	0.9747	0.5731	1.1874	1.4137	0.8368
9259	TAG54:4-FA16:1	Triacylglycerol	TAG Ester	53570	DMS-MS	100009718		0.8066	0.9234	1.1197	1.1695	1.3793	0.88
9261	TAG54:4-FA18:0	Triacylglycerol	TAG Ester	53907	DMS-MS	100010055		0.6655	1.0192	0.6445	0.5443	0.6408	0.368
9262	TAG54:4-FA18:1	Triacylglycerol	TAG Ester	54435	DMS-MS	100010583		0.3727	0.5407	0.4202	0.4426	0.4548	0.3392
9263	TAG54:4-FA18:2	Triacylglycerol	TAG Ester	54262	DMS-MS	100010410		0.4158	0.6252	0.4401	0.523	0.5731	0.3909
9264	TAG54:4-FA18:3	Triacylglycerol	TAG Ester	54436	DMS-MS	100010584		0.5961	0.9789	0.7235	0.7099	0.8914	0.7322
9266	TAG54:4-FA20:1	Triacylglycerol	TAG Ester	54263	DMS-MS	100010411		0.6241	0.8608	0.5956	0.8647	0.8648	0.7444
9267	TAG54:4-FA20:2	Triacylglycerol	TAG Ester	53908	DMS-MS	100010056		0.7256	0.8417	1.0933	1.1234	1.181	0.7156
9268	TAG54:4-FA20:3	Triacylglycerol	TAG Ester	53909	DMS-MS	100010057		0.5814	0.6863	0.5387	1.1571	0.9244	0.9273
9269	TAG54:4-FA20:4	Triacylglycerol	TAG Ester	54437	DMS-MS	100010585		0.6267	0.6267	0.6267	1.0625	0.6267	0.6267
9270	TAG54:4-FA22:1	Triacylglycerol	TAG Ester	54438	DMS-MS	100010586		0.7108	0.4364	0.4886	0.5443	0.6455	0.4364
9271	TAG54:4-FA22:4	Triacylglycerol	TAG Ester	53571	DMS-MS	100009719		0.6322	0.8702	0.6322	1.0427	1.1962	0.8927
9276	TAG54:5-FA16:0	Triacylglycerol	TAG Ester	54439	DMS-MS	100010587		1.1183	0.8826	0.7173	1.0352	2.1256	0.9828
9277	TAG54:5-FA16:1	Triacylglycerol	TAG Ester	53735	DMS-MS	100009883		1.0958	1.1558	1.1158	1.0743	1.1127	0.7492
9279	TAG54:5-FA18:0	Triacylglycerol	TAG Ester	54440	DMS-MS	100010588		0.74	1.2132	0.8738	0.6748	0.8158	0.7261
9280	TAG54:5-FA18:1	Triacylglycerol	TAG Ester	53736	DMS-MS	100009884		0.4448	0.8157	0.4113	0.485	0.5842	0.3596
9281	TAG54:5-FA18:2	Triacylglycerol	TAG Ester	53910	DMS-MS	100010058		0.5322	0.8782	0.4219	0.4949	0.5728	0.3328
9282	TAG54:5-FA18:3	Triacylglycerol	TAG Ester	54441	DMS-MS	100010589		0.545	0.7665	0.4923	0.6133	0.705	0.4419
9285	TAG54:5-FA20:2	Triacylglycerol	TAG Ester	53396	DMS-MS	100009544		1.0165	1.3856	1.6008	1.139	1.0343	0.7289
9286	TAG54:5-FA20:3	Triacylglycerol	TAG Ester	53737	DMS-MS	100009885		0.5934	0.6421	0.6873	1.01	0.7315	0.8452
9287	TAG54:5-FA20:4	Triacylglycerol	TAG Ester	54264	DMS-MS	100010412		0.5749	1.149	0.657	1.2852	1.594	0.847
9288	TAG54:5-FA20:5	Triacylglycerol	TAG Ester	54265	DMS-MS	100010413		0.5964	0.5964	0.5964	0.6612	0.5964	0.5964
9289	TAG54:5-FA22:1	Triacylglycerol	TAG Ester	54442	DMS-MS	100010590		0.532	0.6337	0.7654	0.5524	0.7061	0.532
9290	TAG54:5-FA22:4	Triacylglycerol	TAG Ester	54071	DMS-MS	100010219		0.6914	0.8037	0.7581	1.2886	1.2397	1.2575
9291	TAG54:5-FA22:5	Triacylglycerol	TAG Ester	54606	DMS-MS	100010754		0.8976	0.6099	0.9539	0.6099	1.1908	0.9875
9296	TAG54:6-FA16:0	Triacylglycerol	TAG Ester	53572	DMS-MS	100009720		0.8125	0.9984	0.5274	0.7911	1.2295	0.8769
9297	TAG54:6-FA16:1	Triacylglycerol	TAG Ester	53738	DMS-MS	100009886		0.9254	0.9921	0.6909	1.1796	0.6909	0.8822
9300	TAG54:6-FA18:1	Triacylglycerol	TAG Ester	54072	DMS-MS	100010220		0.5527	0.8471	0.3962	0.673	0.6569	0.4335
9301	TAG54:6-FA18:2	Triacylglycerol	TAG Ester	54073	DMS-MS	100010221		0.3859	0.6004	0.2011	0.5525	0.4854	0.2992
9302	TAG54:6-FA18:3	Triacylglycerol	TAG Ester	53739	DMS-MS	100009887		0.588	0.9205	0.3862	0.6953	0.7412	0.4608
9306	TAG54:6-FA20:3	Triacylglycerol	TAG Ester	54074	DMS-MS	100010222		0.8302	1.1326	0.6782	0.9732	1.2218	0.9773
9307	TAG54:6-FA20:4	Triacylglycerol	TAG Ester	53911	DMS-MS	100010059		0.8288	1.021	0.5118	0.9712	1.2788	0.8524
9308	TAG54:6-FA20:5	Triacylglycerol	TAG Ester	54607	DMS-MS	100010755		0.5869	0.5684	0.4748	0.9282	0.8879	0.7425
9311	TAG54:6-FA22:5	Triacylglycerol	TAG Ester	53397	DMS-MS	100009545		0.7588	0.6222	0.6899	0.9351	1.1398	0.9857
9312	TAG54:6-FA22:6	Triacylglycerol	TAG Ester	54608	DMS-MS	100010756		0.7272	0.6141	0.7244	0.9567	0.9435	0.9401
9317	TAG54:7-FA16:1	Triacylglycerol	TAG Ester	54266	DMS-MS	100010414		0.8641	1.0942	0.9522	1.2982	1.297	1.3993
9319	TAG54:7-FA18:1	Triacylglycerol	TAG Ester	53573	DMS-MS	100009721		1.1924	1.3752	1.3593	0.8474	0.9984	1.0765
9320	TAG54:7-FA18:2	Triacylglycerol	TAG Ester	54075	DMS-MS	100010223		0.4552	0.8729	0.2866	0.7347	0.7889	0.5548
9321	TAG54:7-FA18:3	Triacylglycerol	TAG Ester	53398	DMS-MS	100009546		0.7241	0.9791	0.4643	0.8029	0.9383	0.8893
9325	TAG54:7-FA20:4	Triacylglycerol	TAG Ester	53574	DMS-MS	100009722		1.2945	0.7905	0.6453	0.9002	1.0593	0.4832
9326	TAG54:7-FA20:5	Triacylglycerol	TAG Ester	53399	DMS-MS	100009547		0.6208	0.634	0.5007	1.0393	0.9853	0.6075
9328	TAG54:7-FA22:5	Triacylglycerol	TAG Ester	54443	DMS-MS	100010591		0.9011	0.9432	0.7564	1.391	1.4429	0.8558
9329	TAG54:7-FA22:6	Triacylglycerol	TAG Ester	54609	DMS-MS	100010757		0.6438	0.671	0.5759	1.367	1.1707	0.8637
9336	TAG54:8-FA18:2	Triacylglycerol	TAG Ester	53400	DMS-MS	100009548		0.8706	1.142	1	0.7027	0.9686	1.0227
9337	TAG54:8-FA18:3	Triacylglycerol	TAG Ester	53740	DMS-MS	100009888		0.6445	0.6445	0.6445	0.6445	0.6445	0.7788
9340	TAG54:8-FA20:4	Triacylglycerol	TAG Ester	53741	DMS-MS	100009889		1.1714	0.7557	1.34	0.7557	0.7557	0.7557
9341	TAG54:8-FA20:5	Triacylglycerol	TAG Ester	54444	DMS-MS	100010592		0.9983	0.8652	0.58	1.0017	1.1561	0.8721
9344	TAG54:8-FA22:6	Triacylglycerol	TAG Ester	54076	DMS-MS	100010224		0.6697	0.6481	0.602	1.2874	1.437	0.827
9367	TAG55:1-FA16:0	Triacylglycerol	TAG Ester	54267	DMS-MS	100010415		0.7085	0.6683	0.5747	1.1479	0.9939	0.9196
9371	TAG55:1-FA18:1	Triacylglycerol	TAG Ester	54610	DMS-MS	100010758		0.9917	1.0742	1.0031	0.9706	0.9974	1.0145
9385	TAG55:2-FA18:1	Triacylglycerol	TAG Ester	54268	DMS-MS	100010416		0.8024	1.1034	0.967	0.823	1.0031	0.8787
9386	TAG55:2-FA18:2	Triacylglycerol	TAG Ester	53742	DMS-MS	100009890		1.0297	1.1715	0.8815	0.9653	1.0002	0.9404
9398	TAG55:3-FA18:1	Triacylglycerol	TAG Ester	54077	DMS-MS	100010225		0.3614	0.5871	0.4336	1.0318	0.9479	0.8908
9399	TAG55:3-FA18:2	Triacylglycerol	TAG Ester	53575	DMS-MS	100009723		0.6454	0.8946	0.9191	0.8632	0.5928	0.6725
9411	TAG55:4-FA18:1	Triacylglycerol	TAG Ester	54611	DMS-MS	100010759		0.5387	0.7918	0.5087	0.7725	0.864	0.6327
9412	TAG55:4-FA18:2	Triacylglycerol	TAG Ester	54078	DMS-MS	100010226		0.5998	0.627	0.4541	0.8766	0.8313	0.7351
9426	TAG55:5-FA18:1	Triacylglycerol	TAG Ester	53912	DMS-MS	100010060		1.0814	0.95	0.9459	1.0303	0.8905	0.8359
9427	TAG55:5-FA18:2	Triacylglycerol	TAG Ester	53913	DMS-MS	100010061		0.5699	1.0408	0.4644	0.7403	0.8424	0.4449
9433	TAG55:5-FA20:4	Triacylglycerol	TAG Ester	53914	DMS-MS	100010062		0.5774	0.5774	0.9261	0.5774	0.5774	0.5774
9442	TAG55:6-FA18:1	Triacylglycerol	TAG Ester	53915	DMS-MS	100010063		1.0296	0.9589	0.9578	0.9881	1.0815	0.964
9447	TAG55:6-FA20:3	Triacylglycerol	TAG Ester	54445	DMS-MS	100010593		0.9206	1.0167	1.0059	0.9865	1.0316	0.9084
9448	TAG55:6-FA20:4	Triacylglycerol	TAG Ester	54269	DMS-MS	100010417		1.094	1.0486	1.0253	0.9235	0.9525	1.0956
9453	TAG55:7-FA15:0	Triacylglycerol	TAG Ester	54270	DMS-MS	100010418		1.1111	1.1099	0.6374	0.6374	0.9883	0.9532
9456	TAG55:7-FA18:1	Triacylglycerol	TAG Ester	53916	DMS-MS	100010064		0.8091	0.9008	0.8498	1.0533	0.9011	1.0022
9460	TAG55:7-FA20:3	Triacylglycerol	TAG Ester	53576	DMS-MS	100009724		0.9312	1.0054	1.0107	1.0712	0.9144	1.0204
9461	TAG55:7-FA20:4	Triacylglycerol	TAG Ester	53917	DMS-MS	100010065		0.9016	1.0381	0.9514	1.0084	1.0606	0.9408
9465	TAG55:7-FA22:6	Triacylglycerol	TAG Ester	54271	DMS-MS	100010419		1.0062	0.6891	0.9637	1.0356	1.0178	0.9606
9471	TAG55:8-FA20:4	Triacylglycerol	TAG Ester	53743	DMS-MS	100009891		0.9354	1.0139	0.8553	1.0371	0.9657	0.8854
9501	TAG56:10-FA18:2	Triacylglycerol	TAG Ester	54079	DMS-MS	100010227		0.9156	1.0183	0.7409	0.9921	0.5798	0.7147
9486	TAG56:1-FA16:0	Triacylglycerol	TAG Ester	53401	DMS-MS	100009549		0.5149	0.4427	0.3848	1.0272	1.0182	0.7504
9490	TAG56:1-FA18:1	Triacylglycerol	TAG Ester	54080	DMS-MS	100010228		0.7016	0.6814	0.7384	0.9083	0.8943	0.7724
9525	TAG56:2-FA16:0	Triacylglycerol	TAG Ester	53402	DMS-MS	100009550		0.4704	0.3764	0.3251	0.8385	0.8111	0.6077
9527	TAG56:2-FA18:0	Triacylglycerol	TAG Ester	54272	DMS-MS	100010420		0.994	1.1144	0.9878	0.6519	0.7196	0.651
9528	TAG56:2-FA18:1	Triacylglycerol	TAG Ester	53577	DMS-MS	100009725		0.6876	0.613	0.6226	0.7744	0.7351	0.7091
9530	TAG56:2-FA20:0	Triacylglycerol	TAG Ester	54273	DMS-MS	100010421		0.4237	0.4776	0.3785	0.8232	0.8729	0.7119
9531	TAG56:2-FA20:1	Triacylglycerol	TAG Ester	53403	DMS-MS	100009551		0.8119	0.6671	0.7743	0.716	0.8779	0.8685
9537	TAG56:3-FA16:0	Triacylglycerol	TAG Ester	54612	DMS-MS	100010760		0.7854	0.5323	0.7892	0.9763	1.1178	0.9492
9539	TAG56:3-FA18:0	Triacylglycerol	TAG Ester	54613	DMS-MS	100010761		0.7831	1.1727	1.0481	0.8117	0.9383	0.7377
9540	TAG56:3-FA18:1	Triacylglycerol	TAG Ester	54446	DMS-MS	100010594		0.5951	0.6424	0.6444	0.6843	0.6971	0.558
9541	TAG56:3-FA18:2	Triacylglycerol	TAG Ester	53404	DMS-MS	100009552		0.6088	0.8059	0.7039	0.6913	0.6112	0.6519
9543	TAG56:3-FA20:0	Triacylglycerol	TAG Ester	53405	DMS-MS	100009553		0.8088	1.0723	0.7256	0.6875	0.8224	0.6859
9544	TAG56:3-FA20:1	Triacylglycerol	TAG Ester	53578	DMS-MS	100009726		0.561	0.6435	0.5953	0.7833	0.8593	0.5013
9545	TAG56:3-FA20:2	Triacylglycerol	TAG Ester	53579	DMS-MS	100009727		0.8086	0.8623	0.8065	0.9963	1.1588	1.0364
9551	TAG56:4-FA16:0	Triacylglycerol	TAG Ester	54614	DMS-MS	100010762		0.6556	0.6556	0.6556	0.6556	0.6556	0.6556
9554	TAG56:4-FA18:0	Triacylglycerol	TAG Ester	53406	DMS-MS	100009554		0.7286	0.7286	0.8657	1.2114	1.1057	0.7286
9555	TAG56:4-FA18:1	Triacylglycerol	TAG Ester	53744	DMS-MS	100009892		0.505	0.7308	0.6992	0.7869	0.8706	0.5983
9556	TAG56:4-FA18:2	Triacylglycerol	TAG Ester	53745	DMS-MS	100009893		0.5959	0.8037	0.6854	0.5151	0.5418	0.3955
9559	TAG56:4-FA20:1	Triacylglycerol	TAG Ester	54274	DMS-MS	100010422		0.855	0.9966	0.743	0.7256	0.8734	0.5226
9560	TAG56:4-FA20:2	Triacylglycerol	TAG Ester	53580	DMS-MS	100009728		0.6796	0.7086	0.6998	0.9884	0.8503	0.8167
9561	TAG56:4-FA20:3	Triacylglycerol	TAG Ester	53746	DMS-MS	100009894		0.6655	0.8938	0.6655	1.3973	0.6655	0.6655
9562	TAG56:4-FA20:4	Triacylglycerol	TAG Ester	54615	DMS-MS	100010763		0.8573	0.9112	0.5666	0.5659	0.7052	0.5734
9564	TAG56:4-FA22:4	Triacylglycerol	TAG Ester	53918	DMS-MS	100010066		0.7201	0.7201	0.7201	0.7201	0.7201	0.7201
9568	TAG56:5-FA16:0	Triacylglycerol	TAG Ester	54616	DMS-MS	100010764		0.733	0.64	0.64	0.7976	0.64	0.64
9571	TAG56:5-FA18:0	Triacylglycerol	TAG Ester	53919	DMS-MS	100010067		1.0755	0.9402	1.2447	0.8886	1.0075	0.8657
9572	TAG56:5-FA18:1	Triacylglycerol	TAG Ester	53920	DMS-MS	100010068		1.1687	1.0655	0.6683	0.7621	0.9528	0.7646
9573	TAG56:5-FA18:2	Triacylglycerol	TAG Ester	54275	DMS-MS	100010423		0.7547	1.07	0.6021	0.7896	0.7037	0.3559
9576	TAG56:5-FA20:1	Triacylglycerol	TAG Ester	54447	DMS-MS	100010595		0.9976	0.8584	0.5654	0.6919	0.7891	0.7583
9577	TAG56:5-FA20:2	Triacylglycerol	TAG Ester	53407	DMS-MS	100009555		1.3054	1.2301	1.3706	0.8236	0.9079	0.6856
9578	TAG56:5-FA20:3	Triacylglycerol	TAG Ester	54448	DMS-MS	100010596		1.0815	0.7312	1.1082	1.1865	0.8815	0.9032
9579	TAG56:5-FA20:4	Triacylglycerol	TAG Ester	54449	DMS-MS	100010597		1.0033	0.937	0.6174	0.8207	1.3022	0.6174
9582	TAG56:5-FA22:4	Triacylglycerol	TAG Ester	54276	DMS-MS	100010424		0.4695	0.5513	0.5009	0.9641	1.0411	0.8715
9583	TAG56:5-FA22:5	Triacylglycerol	TAG Ester	53581	DMS-MS	100009729		0.6966	0.6966	0.7498	0.9864	1.0981	0.6966
9587	TAG56:6-FA16:0	Triacylglycerol	TAG Ester	54617	DMS-MS	100010765		0.9719	0.8701	0.5637	1.0492	1.5338	0.9939
9590	TAG56:6-FA18:0	Triacylglycerol	TAG Ester	53921	DMS-MS	100010069		0.9014	1.0735	1.1046	0.9009	1.5005	0.732
9591	TAG56:6-FA18:1	Triacylglycerol	TAG Ester	54277	DMS-MS	100010425		0.8686	1.411	0.8072	1.1822	1.8506	1.1409
9592	TAG56:6-FA18:2	Triacylglycerol	TAG Ester	54081	DMS-MS	100010229		0.6042	0.6042	0.6347	0.6042	1.0421	0.6042
9593	TAG56:6-FA18:3	Triacylglycerol	TAG Ester	53747	DMS-MS	100009895		0.746	0.746	0.746	0.746	1.4794	0.746
9596	TAG56:6-FA20:2	Triacylglycerol	TAG Ester	54082	DMS-MS	100010230		1.4245	1.0959	0.7387	0.935	0.5943	1.4322
9597	TAG56:6-FA20:3	Triacylglycerol	TAG Ester	53408	DMS-MS	100009556		0.9178	0.6537	0.9368	1.2367	1.083	1.0441
9598	TAG56:6-FA20:4	Triacylglycerol	TAG Ester	54618	DMS-MS	100010766		0.9592	0.9777	0.7124	1.0716	1.3781	1.0751
9599	TAG56:6-FA20:5	Triacylglycerol	TAG Ester	54278	DMS-MS	100010426		1	0.585	0.7822	0.585	0.585	0.7779
9601	TAG56:6-FA22:4	Triacylglycerol	TAG Ester	53922	DMS-MS	100010070		0.7497	0.6798	0.7547	0.8238	1.2302	0.8215
9602	TAG56:6-FA22:5	Triacylglycerol	TAG Ester	54083	DMS-MS	100010231		0.7766	0.7366	0.6072	0.8577	1.0069	0.9931
9603	TAG56:6-FA22:6	Triacylglycerol	TAG Ester	53582	DMS-MS	100009730		0.905	0.5664	0.6099	1.1187	0.5664	1.096
9607	TAG56:7-FA16:0	Triacylglycerol	TAG Ester	53748	DMS-MS	100009896		0.9238	0.5864	0.4452	1.1291	1.0371	0.9893
9608	TAG56:7-FA16:1	Triacylglycerol	TAG Ester	53583	DMS-MS	100009731		1.2835	0.8019	0.8199	1.4568	1.2738	1.1509
9609	TAG56:7-FA18:0	Triacylglycerol	TAG Ester	53749	DMS-MS	100009897		0.7712	0.9152	0.9553	0.6182	0.8169	1.0654
9610	TAG56:7-FA18:1	Triacylglycerol	TAG Ester	53584	DMS-MS	100009732		0.8479	0.9911	0.7046	1.0058	1.1301	1.1638
9611	TAG56:7-FA18:2	Triacylglycerol	TAG Ester	53409	DMS-MS	100009557		0.4877	0.4877	0.4877	0.4877	0.4877	0.4877
9612	TAG56:7-FA18:3	Triacylglycerol	TAG Ester	53585	DMS-MS	100009733		1	1	1	1	1	1
9616	TAG56:7-FA20:3	Triacylglycerol	TAG Ester	53410	DMS-MS	100009558		0.7382	1.1898	0.7382	1.1537	1.4114	0.7382
9617	TAG56:7-FA20:4	Triacylglycerol	TAG Ester	53750	DMS-MS	100009898		1.0465	0.8496	0.9262	1.2397	1.5734	0.845
9618	TAG56:7-FA20:5	Triacylglycerol	TAG Ester	54279	DMS-MS	100010427		0.8377	0.82	0.8885	0.7991	0.6993	0.7826
9620	TAG56:7-FA22:4	Triacylglycerol	TAG Ester	54084	DMS-MS	100010232		1.2994	0.854	0.6663	1.2049	0.6663	0.7791
9621	TAG56:7-FA22:5	Triacylglycerol	TAG Ester	54450	DMS-MS	100010598		0.9264	0.7106	0.6706	1.1757	0.859	1.0358
9622	TAG56:7-FA22:6	Triacylglycerol	TAG Ester	54619	DMS-MS	100010767		0.393	0.3902	0.3959	0.8484	0.7204	0.5617
9626	TAG56:8-FA16:0	Triacylglycerol	TAG Ester	53923	DMS-MS	100010071		0.6813	0.6377	0.5292	1.2046	1.0937	0.9601
9627	TAG56:8-FA16:1	Triacylglycerol	TAG Ester	54085	DMS-MS	100010233		1.3381	0.8831	0.8355	1.5024	1.2828	1.1724
9629	TAG56:8-FA18:1	Triacylglycerol	TAG Ester	54280	DMS-MS	100010428		0.974	1.096	1.1349	0.964	1.132	1.0032
9630	TAG56:8-FA18:2	Triacylglycerol	TAG Ester	53411	DMS-MS	100009559		0.5826	1	0.5826	0.5826	0.5826	0.5826
9631	TAG56:8-FA18:3	Triacylglycerol	TAG Ester	53924	DMS-MS	100010072		1	1	1	1	1	1
9635	TAG56:8-FA20:4	Triacylglycerol	TAG Ester	54451	DMS-MS	100010599		0.8797	1.1928	0.6341	1.0097	1.4434	0.8158
9636	TAG56:8-FA20:5	Triacylglycerol	TAG Ester	53751	DMS-MS	100009899		1.0398	1.1408	0.7737	0.7298	1.0019	0.7952
9638	TAG56:8-FA22:5	Triacylglycerol	TAG Ester	54620	DMS-MS	100010768		1.0428	0.8571	0.6664	1.0598	1.376	0.8622
9639	TAG56:8-FA22:6	Triacylglycerol	TAG Ester	53412	DMS-MS	100009560		0.6424	0.6284	0.5525	0.892	0.7884	0.7952
9650	TAG56:9-FA20:4	Triacylglycerol	TAG Ester	54622	DMS-MS	100010770		1	1	1	1	1	1
9651	TAG56:9-FA20:5	Triacylglycerol	TAG Ester	53925	DMS-MS	100010073		0.5396	1.2155	0.5396	0.9928	0.5396	0.5396
9654	TAG56:9-FA22:6	Triacylglycerol	TAG Ester	54452	DMS-MS	100010600		0.9565	0.8466	0.5452	0.9913	1.2101	0.8603
9682	TAG57:2-FA18:1	Triacylglycerol	TAG Ester	54086	DMS-MS	100010234		0.7441	0.6422	0.6095	0.875	0.8126	0.8057
9692	TAG57:3-FA18:2	Triacylglycerol	TAG Ester	53586	DMS-MS	100009734		0.8099	0.8387	0.6603	0.8197	0.731	0.9149
9761	TAG57:8-FA22:6	Triacylglycerol	TAG Ester	54454	DMS-MS	100010602		0.9068	1.0168	0.8561	1.0859	1.2064	1.12
9770	TAG57:9-FA22:6	Triacylglycerol	TAG Ester	53413	DMS-MS	100009561		0.9997	0.9993	0.9158	1.0093	1.0414	1.102
9788	TAG58:10-FA18:2	Triacylglycerol	TAG Ester	54281	DMS-MS	100010429		0.9374	0.7621	0.7345	0.8804	0.8616	0.7257
9795	TAG58:10-FA22:5	Triacylglycerol	TAG Ester	53752	DMS-MS	100009900		1.1446	1.1415	0.9063	0.6753	0.6753	1.1821
9796	TAG58:10-FA22:6	Triacylglycerol	TAG Ester	53587	DMS-MS	100009735		0.9883	0.9636	0.7004	0.7004	0.7004	0.7004
9827	TAG58:2-FA18:1	Triacylglycerol	TAG Ester	53753	DMS-MS	100009901		0.6753	0.5925	0.6042	0.6817	0.6311	0.5706
9838	TAG58:3-FA18:1	Triacylglycerol	TAG Ester	54282	DMS-MS	100010430		0.7522	0.7439	0.7385	0.6923	0.6477	0.6722
9863	TAG58:5-FA18:1	Triacylglycerol	TAG Ester	53588	DMS-MS	100009736		0.6488	0.6488	0.6488	0.6488	0.6488	0.6488
9877	TAG58:6-FA16:0	Triacylglycerol	TAG Ester	53589	DMS-MS	100009737		1.3634	0.5577	0.686	0.8694	0.5577	0.7078
9879	TAG58:6-FA18:0	Triacylglycerol	TAG Ester	54455	DMS-MS	100010603		1.1526	1.1004	1.087	0.7778	0.7778	0.7778
9880	TAG58:6-FA18:1	Triacylglycerol	TAG Ester	53754	DMS-MS	100009902		0.8055	0.5779	0.5779	0.5779	0.5779	0.5779
9890	TAG58:6-FA22:4	Triacylglycerol	TAG Ester	53415	DMS-MS	100009563		0.7427	1.064	0.6372	1.0671	1.248	0.8265
9891	TAG58:6-FA22:5	Triacylglycerol	TAG Ester	53590	DMS-MS	100009738		1.5885	0.9567	0.8813	1.1268	1.5231	1.2666
9895	TAG58:7-FA16:0	Triacylglycerol	TAG Ester	53591	DMS-MS	100009739		0.6645	0.4089	0.3204	1.3954	1.1075	1.0326
9897	TAG58:7-FA18:0	Triacylglycerol	TAG Ester	53416	DMS-MS	100009564		1.2161	0.5138	0.5138	0.7986	0.5138	0.5138
9898	TAG58:7-FA18:1	Triacylglycerol	TAG Ester	54284	DMS-MS	100010432		0.8315	0.5454	0.653	0.8918	1.009	0.84
9899	TAG58:7-FA18:2	Triacylglycerol	TAG Ester	53926	DMS-MS	100010074		0.9966	0.8897	0.6405	1.2045	1.3487	1.5782
9905	TAG58:7-FA20:4	Triacylglycerol	TAG Ester	54456	DMS-MS	100010604		0.7898	1	0.7898	0.7898	0.7898	0.7898
9908	TAG58:7-FA22:4	Triacylglycerol	TAG Ester	54623	DMS-MS	100010771		1.3737	1.2515	0.908	1.2185	0.8985	0.84
9909	TAG58:7-FA22:5	Triacylglycerol	TAG Ester	53417	DMS-MS	100009565		1.3438	0.9444	0.8804	0.9019	0.9464	1.0155
9910	TAG58:7-FA22:6	Triacylglycerol	TAG Ester	53418	DMS-MS	100009566		0.9547	0.9175	0.8504	0.5666	0.5666	0.5666
9916	TAG58:8-FA18:1	Triacylglycerol	TAG Ester	54457	DMS-MS	100010605		0.7553	0.6048	0.6403	0.9861	0.8798	0.77
9917	TAG58:8-FA18:2	Triacylglycerol	TAG Ester	53755	DMS-MS	100009903		0.6632	0.6632	0.6632	0.6632	0.6632	0.6632
9922	TAG58:8-FA20:3	Triacylglycerol	TAG Ester	54088	DMS-MS	100010236		1	1	1	1	1	1
9927	TAG58:8-FA22:5	Triacylglycerol	TAG Ester	53756	DMS-MS	100009904		0.8906	1.316	0.9426	0.918	1.3882	0.9939
9928	TAG58:8-FA22:6	Triacylglycerol	TAG Ester	53419	DMS-MS	100009567		0.7356	0.857	0.7401	0.8006	0.9304	0.6679
9934	TAG58:9-FA18:1	Triacylglycerol	TAG Ester	54089	DMS-MS	100010237		0.7366	0.7512	0.6472	0.7624	0.8153	0.8107
9935	TAG58:9-FA18:2	Triacylglycerol	TAG Ester	54624	DMS-MS	100010772		1.1108	1.1395	0.6623	1.1584	0.8827	0.8801
9940	TAG58:9-FA20:4	Triacylglycerol	TAG Ester	53927	DMS-MS	100010075		0.9002	0.9002	0.9002	0.9002	0.9002	0.9002
9943	TAG58:9-FA22:5	Triacylglycerol	TAG Ester	53420	DMS-MS	100009568		0.9554	1.2904	0.7849	0.8712	1.4321	1.2894
9944	TAG58:9-FA22:6	Triacylglycerol	TAG Ester	54459	DMS-MS	100010607		1.1931	0.7879	0.8205	1.1666	1.1388	1.054
10040	TAG60:10-FA22:5	Triacylglycerol	TAG Ester	53757	DMS-MS	100009905		1.0983	0.5756	0.5756	0.5756	0.5756	0.5756
10041	TAG60:10-FA22:6	Triacylglycerol	TAG Ester	53758	DMS-MS	100009906		1	1	1	1	1	1
10054	TAG60:11-FA22:5	Triacylglycerol	TAG Ester	54090	DMS-MS	100010238		1.0879	0.7158	0.7571	0.7209	1.4509	0.7158
10067	TAG60:12-FA22:6	Triacylglycerol	TAG Ester	54285	DMS-MS	100010433		1	1	1	1	1	1
6643	Total CE	Neutral Complex Lipids SUM	Cholesteryl Esters	54657	DMS-MS	100010820		0.9793	2.1123	0.8794	1.2942	3.0481	0.7384
6636	Total CER	Sphingolipid SUM	Ceramides	54667	DMS-MS	100010830		0.879	1.1912	1.5107	0.7635	1.1171	1.0022
6644	Total DAG	Neutral Complex Lipids SUM	Diacylglycerols	54659	DMS-MS	100010822		1.0675	1.0185	0.9925	1.3189	1.2574	1.7012
6637	Total DCER	Sphingolipid SUM	Dihydroceramides	54670	DMS-MS	100010833		0.9876	1.1156	0.9665	1.0368	0.8844	0.8458
6642	Total FFA	Neutral Complex Lipids SUM	Free Fatty Acids	54660	DMS-MS	100010823		1.0067	1.097	1.186	0.9569	0.9933	0.9914
6638	Total HCER	Sphingolipid SUM	Hexosylceramides	54668	DMS-MS	100010831		1.0453	0.9396	0.7196	1.0438	1.1396	0.6233
6639	Total LCER	Sphingolipid SUM	Lactosylceramides	54669	DMS-MS	100010832		1.0513	1.17	0.9999	0.8233	1.0142	0.7905
6632	Total LPC	Phospholipid SUM	Lysophosphatidylcholines	54664	DMS-MS	100010827		1.7992	1.9755	2.3944	1.2254	1.4828	1.4133
6634	Total LPE	Phospholipid SUM	Lysophosphatidylethanolamines	54665	DMS-MS	100010828		1.2361	1.5604	1.6405	1.0608	1.3594	1.1454
6647	Total MAG	Neutral Complex Lipids SUM	Monoacylglycerols	62056	DMS-MS	100020183		0.9786	1.1412	1.1554	0.7048	0.7031	0.7202
6631	Total PC	Phospholipid SUM	Phosphatidylcholines	54661	DMS-MS	100010824		1.1231	1.209	1	0.7653	0.797	0.9967
6633	Total PE	Phospholipid SUM	Phosphatidylethanolamines	54662	DMS-MS	100010825		0.9473	0.9142	0.9043	0.823	0.8213	0.8111
6635	Total PI	Phospholipid SUM	Phosphatidylinositols	54663	DMS-MS	100010826		0.8083	1.3045	0.9442	0.9208	1.1913	1.0009
6640	Total SM	Sphingolipid SUM	Sphingomyelins	54666	DMS-MS	100010829		1.0678	1.1072	1.2281	0.8038	0.8485	0.8292
6646	Total TAG	Neutral Complex Lipids SUM	Triacylglycerols	54658	DMS-MS	100010821		0.8523	0.8427	0.7018	1.1017	1.1627	1.0895
