# Supplementary material for: A nutrient responsive lipase mediates gut-brain communication to regulate insulin secretion in Drosophila
Source: Nat Commun. 2024 May 23;15:4410. doi: 10.1038/s41467-024-48851-8 (PMC11116528; doi:10.1038/s41467-024-48851-8)
Supplement: Supplementary file 7 — Supplementary Data 4 [file 41467_2024_48851_MOESM7_ESM.xlsx]

## Sheet: OrigScale
												SAMPLE NAME	UNMA-00766	UNMA-00767	UNMA-00768	UNMA-00769	UNMA-00770	UNMA-00771
												PARENT SAMPLE ID	5458644	5458645	5458646	5458647	5458648	5458649
												CLIENT IDENTIFIER	4a	4b	4c	5a	5b	5c
												CASE CONTROL	Ctrl	Ctrl	Ctrl	Mutant	Mutant	Mutant
												COMMENT	ad libitum regular diet	ad libitum regular diet	ad libitum regular diet	ad libitum regular diet	ad libitum regular diet	ad libitum regular diet
												ORIG ORDER	10	11	12	13	14	15
												RUN DAY	1	2	1	1	2	1
												TX	Aged	Aged	Aged	Aged	Aged	Aged
												GROUP NUMBER	4	4	4	5	5	5
PATHWAY SORTORDER	BIOCHEMICAL	SUPER PATHWAY	SUB PATHWAY	COMP ID	PLATFORM	CHEMICAL ID	RI	MASS	PUBCHEM	CAS	KEGG	Group HMDB	Control aged	Control aged	Control aged	Mutant MB6 aged	Mutant MB6 aged	Mutant MB6 aged
466	(N(1) + N(8))-acetylspermidine	Amino Acid	Polyamine Metabolism	57814	LC/MS Pos Early	100016038	3080	188.176					8342741	9763264	5184889	9662691	8791106	6807589
1675	(S)-3-hydroxybutyrylcarnitine	Lipid	Fatty Acid Metabolism (Acyl Carnitine, Hydroxy)	52984	LC/MS Pos Early	100009271	2340	248.149				HMDB13127	92431	103824	169786	762395	626708	711401
2641	1,2-dilinoleoyl-galactosylglycerol (18:2/18:2)*	Lipid	Galactosyl Glycerolipids	54899	LC/MS Pos Late	100010879	2415	796.593	6535011				4.15674e+06	3725434	5282568	1188851	5340545	2274553
2186	1,2-dioleoyl-glycosyl-GPE (18:1/18:1)	Lipid	Glycosyl PE	63198	LC/MS Pos Late	100021406	2486	906.607					34036272	35688312	32203632	32273404	35751408	28828834
2219	1,2-dioleoyl-GPG (18:1/18:1)	Lipid	Phosphatidylglycerol (PG)	19142	LC/MS Pos Late	1541	3149	792.575	11846228	67254-28-8			530406	649300	541957	415917	434628	360567
2203	1,2-dioleoyl-GPS (18:1/18:1)	Lipid	Phosphatidylserine (PS)	19191	LC/MS Pos Late	1533	2800	788.544	6438639	6811-55-8			8401214	8782798	10323585	8750297	10821106	8979977
2180	1,2-dipalmitoleoyl-glycosyl-GPE (16:1/16:1)	Lipid	Glycosyl PE	63199	LC/MS Pos Late	100021398	2046	850.544					10554834	10667581	10686236	11000174	10620275	8987537
1767	12,13-DiHOME	Lipid	Fatty Acid, Dihydroxy	38395	LC/MS Neg	62	5137	313.238	10236635	263399-35-5	C14829	HMDB04705	366134	370085	462263	275731	185371	136229
329	1-carboxyethylisoleucine	Amino Acid	Leucine, Isoleucine and Valine Metabolism	62558	LC/MS Neg	100020427	2628	202.108					30114	19729.3	9897.2	26183		60868
288	1-carboxyethylleucine	Amino Acid	Leucine, Isoleucine and Valine Metabolism	62559	LC/MS Neg	100020425	2663	202.108					62636	58830.5	45130.2	50979		90248
352	1-carboxyethylvaline	Amino Acid	Leucine, Isoleucine and Valine Metabolism	62562	LC/MS Neg	100020423	2008	188.093					55607	61381		101638	33168	218074
2642	1-linoleoyl-2-linolenoyl-galactosylglycerol (18:2/18:3)*	Lipid	Galactosyl Glycerolipids	54898	LC/MS Pos Late	100010878	2209	794.578					142501	214016	228202		244340	67869
2385	1-linoleoyl-GPG (18:2)*	Lipid	Lysophospholipid	54885	LC/MS Pos Late	100009227	1515	509.287					212489	155104	162788	219007	236073	167401
84	1-methyl-4-imidazoleacetate	Amino Acid	Histidine Metabolism	32350	LC/MS Pos Early	100001208	2064	141.066	75810	2625-49-2	C05828	HMDB02820	70538			88598	81852	95018
3725	1-methyladenine	Nucleotide	Purine Metabolism, Adenine containing	1527	LC/MS Pos Early	54	2133	150.077	78821	5142-22-3	C02216	HMDB11599	929670	931409	606629	944587	866174	1263847
67	1-methylhistidine	Amino Acid	Histidine Metabolism	30460	LC/MS Pos Early	100001051	2755	170.092	92105	332-80-9	C01152	HMDB00001	9765387	18322896	17703940	25287492	25206996	25937086
2220	1-oleoyl-2-linoleoyl-GPG (18:1/18:2)*	Lipid	Phosphatidylglycerol (PG)	57400	LC/MS Pos Late	100009113	2767	790.559				HMDB10635	1164176	1218025	1140655	1073583	1123934	837838
2383	1-oleoyl-GPG (18:1)*	Lipid	Lysophospholipid	45968	LC/MS Pos Late	100005716	1628	511.303					117301		94065	162857	201785	102929
2374	1-oleoyl-GPS (18:1)	Lipid	Lysophospholipid	19260	LC/MS Pos Late	100000630	1555	524.298	9547099	326589-90-6		HMDB61694	2718726	2713684	1.75299e+06	2785925	3574167	3196132
2182	1-palmitoleoyl-2-linoleoyl-glycosyl-GPE (16:1/18:2)	Lipid	Glycosyl PE	63206	LC/MS Pos Late	100021401	2050	876.56					8623450	8777499	8382820	8917904	8910969	7266594
2181	1-palmitoleoyl-2-oleoyl-glycosyl-GPE (16:1/18:1)	Lipid	Glycosyl PE	63208	LC/MS Pos Late	100021399	2234	878.575					37353324	37123092	35605864	39942664	38629680	33570672
2214	1-palmitoleoyl-2-oleoyl-GPG (16:1/18:1)*	Lipid	Phosphatidylglycerol (PG)	57398	LC/MS Pos Late	100009106	2737	764.544					1.04671e+06	871780	1.0586e+06	672418	823984	585977
2211	1-palmitoyl-2-linoleoyl-GPG (16:0/18:2)	Lipid	Phosphatidylglycerol (PG)	52628	LC/MS Pos Late	1543	2730	764.544		322647-44-9		HMDB10575	681972	1144137	1.01937e+06	1.58844e+06	1320068	1.27872e+06
2176	1-palmitoyl-2-oleoyl-glycosyl-GPE (16:0/18:1)	Lipid	Glycosyl PE	63200	LC/MS Pos Late	100021389	2512	880.591					29024450	29784416	26613896	29734932	32849204	27051288
2210	1-palmitoyl-2-oleoyl-GPG (16:0/18:1)	Lipid	Phosphatidylglycerol (PG)	52448	LC/MS Pos Late	100000641	3206	766.559	5283509				768088	1.03102e+06	768967	1109707	1073346	945842
2631	1-palmitoyl-2-palmitoleoyl-galactosylglycerol (16:0/16:1)*	Lipid	Galactosyl Glycerolipids	63149	LC/MS Pos Late	100021332	2682	746.578					39850008	32617580	28843852	27017296	19043912	18110112
2175	1-palmitoyl-2-palmitoleoyl-glycosyl-GPE (16:0/16:1)	Lipid	Glycosyl PE	63201	LC/MS Pos Late	100021384	2249	852.56					19287940	19458316	18124478	23447590	22514844	20812852
2207	1-palmitoyl-2-palmitoleoyl-GPG (16:0/16:1)*	Lipid	Phosphatidylglycerol (PG)	53213	LC/MS Pos Late	100009102	2720	738.528					1059849	1.03992e+06	1074177	1492560	1617760	1273938
2379	1-palmitoyl-GPG (16:0)*	Lipid	Lysophospholipid	45970	LC/MS Pos Late	100005717	1617	485.287	3300276
2197	1-stearoyl-2-oleoyl-GPS (18:0/18:1)	Lipid	Phosphatidylserine (PS)	19265	LC/MS Pos Late	100000639	3000	790.559	9547087			HMDB10163	1971510	1616676	2455702	1356086	1.64628e+06	1341812
4221	2,3-dihydroxyisovalerate	Xenobiotics	Food Component/Plant	38276	LC/MS Polar	100002417	1050	133.051	677	1756-18-9	C04039	HMDB12141	983620	1503554	1533490	438579	336839	494960
1772	2,4-dihydroxybutyrate	Lipid	Fatty Acid, Dihydroxy	62951	LC/MS Polar	100002285	1793	119.035	192742	1518-62-3		HMDB00360	1.91166e+06	2102941	1740403	1338000	1213239	1357939
1562	2-aminooctanoate	Lipid	Fatty Acid, Amino	43343	LC/MS Pos Late	100004227	750	160.133	69522	644-90-6		HMDB00991	155579	181819	115333	300257	264993	308192
3775	2'-deoxyguanosine	Nucleotide	Purine Metabolism, Guanine containing	1411	LC/MS Neg	348	1700	266.089	187790	961-07-9	C00330	HMDB00085	136164	95700	126667	151950	94609	96212
3706	2'-deoxyinosine	Nucleotide	Purine Metabolism, (Hypo)Xanthine/Inosine containing	15076	LC/MS Neg	100000135	1688	251.079	65058	890-38-0	C05512	HMDB00071	237473	189089	177034	296125	274113	335372
331	2-hydroxy-3-methylvalerate	Amino Acid	Leucine, Isoleucine and Valine Metabolism	36746	LC/MS Neg	100001541	1800	131.071	164623	488-15-3		HMDB00317		526513		66732	120235	144017
1716	2-hydroxyarachidate*	Lipid	Fatty Acid, Monohydroxy	61700	LC/MS Neg	100019892	5990	327.291	5225199				385381	339873	476636	304568	373284	421836
493	2-hydroxybutyrate/2-hydroxyisobutyrate	Amino Acid	Glutathione Metabolism	52281	LC/MS Polar	100008928	1258	103.04					557175	636802	505020		408781	921007
1471	2-hydroxyglutarate	Lipid	Fatty Acid, Dicarboxylate	37253	LC/MS Polar	100002070	3352.8	147.03	43	40951-21-1	C02630	HMDB0059655	422682560	598393472	481244768	451864544	395684352	561457408
4229	2-isopropylmalate	Xenobiotics	Food Component/Plant	15667	LC/MS Polar	100000409	2605	175.061	77	3237-44-3	C02504	HMDB00402	493913	1148712	859865	369959	350000	237149
4554	2-ketogluconate	Xenobiotics	Food Component/Plant	48370	LC/MS Polar	100005943	2668	193.035	3035456	1040352-40-6			4063973	4090442	2127007	18301572	14433985	4945037
1289	2-methylcitrate/homocitrate	Energy	TCA Cycle	52282	LC/MS Neg	100008929	575	205.035					847002	779214	877985	382188	278263	258834
15	2-methylserine	Amino Acid	Glycine, Serine and Threonine Metabolism	53229	LC/MS Pos Early	100009246	1652	120.066	94309		C02115		46933924	52208424	39891200	76927216	75626728	57843988
3834	2'-O-methylcytidine	Nucleotide	Pyrimidine Metabolism, Cytidine containing	57554	LC/MS Pos Early	100010895	2411	258.108	150971	2140-72-9			145953	82668	150639
3796	2'-O-methyluridine	Nucleotide	Pyrimidine Metabolism, Uracil containing	57655	LC/MS Neg	100010896	1831	257.078	102212	2140-76-3			40325	54818	49358			54440
115	2-oxoadipate	Amino Acid	Lysine Metabolism	38347	LC/MS Polar	92	2635	159.03	71	3184-35-8	C00322	HMDB00225	823583	587841	600010	183890	220032
414	2-oxoarginine*	Amino Acid	Urea cycle; Arginine and Proline Metabolism	55072	LC/MS Pos Early	100002784	1760	174.087	558	3715-10-04	C03771	HMDB04225	13719544	12883682	11573484	6613439	5888640	5812541
1769	2S,3R-dihydroxybutyrate	Lipid	Fatty Acid, Dihydroxy	62950	LC/MS Polar	100002284	1660	119.035	10964471	5057-93-2		HMDB02453	9830467	9295038	9569742	4801305	3774286	4220686
162	3-(4-hydroxyphenyl)lactate (HPLA)	Amino Acid	Tyrosine Metabolism	32197	LC/MS Neg	240	1379	181.051	9378	6482-98-0	C03672	HMDB00755	90575	182793	121617	157833	194913	279109
183	3,4-dihydroxyphenylacetate	Amino Acid	Tyrosine Metabolism	18296	LC/MS Neg	100000449	1040	123.045	547	102-32-9	C01161	HMDB01336	233053	190090	384587
412	3-amino-2-piperidone	Amino Acid	Urea cycle; Arginine and Proline Metabolism	62853	LC/MS Pos Early	100020361	2065	115.087	5200225	1892-22-4		HMDB00323	2185146	2284542	1.9971e+06	1358431	1247848	1406209
3848	3-aminoisobutyrate	Nucleotide	Pyrimidine Metabolism, Thymine containing	1566	LC/MS Pos Early	1114	2190	104.071	64956	10569-72-9;214139-20-5	C05145	HMDB03911	11392028	13097253	12486606	13039469	11904260	13350937
4233	3-formylindole	Xenobiotics	Food Component/Plant	62863	LC/MS Pos Early	100020219	2736	146.06	10256		C08493	HMDB29737	593598	652392	742531	300668	173123	334629
2827	3-hydroxy-3-methylglutarate	Lipid	Mevalonate Metabolism	531	LC/MS Polar	112	2850	161.046	1662	503-49-1	C03761	HMDB00355	9952980	8829195	10679341	8807267	6173619	7.4505e+06
1688	3-hydroxybutyrate (BHBA)	Lipid	Ketone Bodies	542	LC/MS Polar	254	1480	103.04	441	625-72-9	C01089	HMDB00357	629059	681515	616029	725850	474284	731513
1725	3-hydroxydecanoate	Lipid	Fatty Acid, Monohydroxy	22053	LC/MS Neg	100000997	4634.7	187.134	26612	5561-87-5		HMDB02203	2860199	5560804	4.0032e+06	3.624e+06	2276864	3051296
359	3-hydroxyisobutyrate	Amino Acid	Leucine, Isoleucine and Valine Metabolism	1549	LC/MS Polar	111	1619	103.04	87	2068-83-9	C06001	HMDB00336	939765	1085237	1168410	855471	636281	1654243
243	3-hydroxykynurenine	Amino Acid	Tryptophan Metabolism	22110	LC/MS Pos Early	100000986	2536	225.087	89	2147-61-7	C02794	HMDB00732	2.01481e+06	2419532	1.02058e+06	640115	480015	466049
1727	3-hydroxylaurate	Lipid	Fatty Acid, Monohydroxy	32457	LC/MS Neg	100001112	5175	215.165	94216	53941-38-1		HMDB00387	1195870	1536124	1389122	916212	824978	1011675
1728	3-hydroxymyristate	Lipid	Fatty Acid, Monohydroxy	21158	LC/MS Neg	100000882	5335	243.197	16064	3422-31-9			2206736	2731926	2701612	1851292	2322450	2243105
1723	3-hydroxyoctanoate	Lipid	Fatty Acid, Monohydroxy	22001	LC/MS Neg	100000773	3446	159.103	26613	88930-08-9		HMDB01954	351916	666680	538158	387570	273997	355058
1729	3-hydroxypalmitate	Lipid	Fatty Acid, Monohydroxy	27503	LC/MS Neg	100000983	5476	271.228	301590	928-17-6		HMDB10734	1808468	1732513	1705094	1685252		1518369
1680	3-hydroxypalmitoylcarnitine	Lipid	Fatty Acid Metabolism (Acyl Carnitine, Hydroxy)	61839	LC/MS Pos Late	100019800	1380	416.337								91138	74462	59403
1720	3-hydroxypropanoate	Lipid	Fatty Acid, Monohydroxy	1556	LC/MS Polar	115	1845	89.0244	68152	503-66-2	C01013	HMDB00700	6638324	7231915	2444352	1.91172e+06	1686775	2432885
1726	3-hydroxysebacate	Lipid	Fatty Acid, Monohydroxy	31943	LC/MS Polar	100001145	2411	217.108	3017884	73141-46-5		HMDB00350	598411	729327	457369	508254	311037	447997
1724	3-hydroxysuberate	Lipid	Fatty Acid, Monohydroxy	31936	LC/MS Polar	100001143	3000	189.077	22328017	73141-47-6		HMDB00325	293228	174184			90344
354	3-methyl-2-oxobutyrate	Amino Acid	Leucine, Isoleucine and Valine Metabolism	44526	LC/MS Polar	100000936	911	115.04	49	3715-29-5	C00141	HMDB00019	9895535	9633884	9718080	4670962	3656486	4666620
330	3-methyl-2-oxovalerate	Amino Acid	Leucine, Isoleucine and Valine Metabolism	15676	LC/MS Neg	100000036	2064.2	129.056	47	1460-34-0;51829-07-3	C00671	HMDB03736	3531917	3360000	3542774	1784607	1864597	1733890
68	3-methylhistidine	Amino Acid	Histidine Metabolism	15677	LC/MS Neg	100000042	906.3	168.078	64969	368-16-1	C01152	HMDB00479	108417	151158	114486	283300	298255	308418
1076	3-phosphoglycerate	Carbohydrate	Glycolysis, Gluconeogenesis, and Pyruvate Metabolism	1414	LC/MS Neg	132	583	184.986	724	80731-10-8	C00597	HMDB00807	4388824	2682545	5023401	7267749	7725706	5108283
3811	3-ureidopropionate	Nucleotide	Pyrimidine Metabolism, Uracil containing	3155	LC/MS Pos Early	1053	875	133.061	111	462-88-4	C02642	HMDB00026	47105288	38558416	48224716	48348008	47325604	53477272
475	4-acetamidobutanoate	Amino Acid	Polyamine Metabolism	1558	LC/MS Pos Early	1113	1350	146.081	18189	3025-96-5	C02946	HMDB03681	925597	872608	1168715	752606	775848	920445
477	4-guanidinobutanoate	Amino Acid	Guanidino and Acetamido Metabolism	15681	LC/MS Pos Early	100000096	2320	146.092	500	463-003;463-00-3	C01035	HMDB03464	2464526	2.97549e+06	2431192	5334291	3008514	3.33353e+06
4030	4-hydroxybenzoate	Xenobiotics	Benzoate Metabolism	21133	LC/MS Polar	100000862	1305	137.024	135	99-96-7	C00156	HMDB00500	24273560	28181472	29227596	20331046	17413668	20922236
1706	4-hydroxybutyrate (GHB)	Lipid	Fatty Acid, Monohydroxy	34585	LC/MS Polar	100001507	1765	103.04	10413	502-85-2	C00989	HMDB00710	376482	530370	461748	603112	584848	597711
4014	4-hydroxyhippurate	Xenobiotics	Benzoate Metabolism	35527	LC/MS Neg	100001423	1475	194.046	151012	2482-25-9		HMDB13678	1219832	1050606	791267	375669	241962	421685
88	4-imidazoleacetate	Amino Acid	Histidine Metabolism	32349	LC/MS Pos Early	100001207	2055	127.05	96215	645-65-8	C02835	HMDB02024	5912587	6862679	4939508	5488463	5105988	5088262
290	4-methyl-2-oxopentanoate	Amino Acid	Leucine, Isoleucine and Valine Metabolism	22116	LC/MS Neg	100000551	2170	129.056	70	816-66-0	C00233	HMDB00695	3119506	3351690	2766275	1607765	1605794	1520077
110	5-(galactosylhydroxy)-L-lysine	Amino Acid	Lysine Metabolism	43582	LC/MS Pos Early	100002462	2755	325.161		32448-36-5			1849143	1872678	1752422	2057177	2454594	2452100
3795	5,6-dihydrouridine	Nucleotide	Pyrimidine Metabolism, Uracil containing	61833	LC/MS Neg	100001425	1119	245.078	94312	5627-05-04			126165	121720	83165	138991	159792	264478
1322	5-dodecenoate (12:1n7)	Lipid	Medium Chain Fatty Acid	33968	LC/MS Neg	100001232	5224	197.155	5312378	2430-94-6		HMDB00529	6223493	6333521	5133615	7107308	7119352	7.01278e+06
471	5-methylthioadenosine (MTA)	Amino Acid	Polyamine Metabolism	1419	LC/MS Pos Early	212	2752	298.097	439176	2457-80-9	C00170	HMDB01173	6870306	5317573	6272846	5064309	4156575	4532838
3797	5-methyluridine (ribothymidine)	Nucleotide	Pyrimidine Metabolism, Uracil containing	35136	LC/MS Neg	100001446	1778.1	257.078	445408	1463-10-1		HMDB00884	74836	72084	57158	76989	63363	83466
490	5-oxoproline	Amino Acid	Glutathione Metabolism	1494	LC/MS Neg	1021	738.5	128.035	7405	98-79-3	C01879	HMDB00267	23287840	24340960	23144438	18788710	17499182	24138560
1085	6-phosphogluconate	Carbohydrate	Pentose Phosphate Pathway	15442	LC/MS Neg	100000341	583.9	275.017	91493	921-62-0;53411-70-4	C00345	HMDB01316	25782	34019	41388	230715	183767	81358
3761	7-methylguanine	Nucleotide	Purine Metabolism, Guanine containing	35114	LC/MS Pos Early	100001456	2175	166.072	11361	578-76-7	C02242	HMDB00897	312220	238580	261898	217352		287494
1768	9,10-DiHOME	Lipid	Fatty Acid, Dihydroxy	38399	LC/MS Neg	179	5180	313.238	9966640	263399-34-4	C14828	HMDB04704	298080	266277	326206	97281	127862	162901
1613	acetylcarnitine (C2)	Lipid	Fatty Acid Metabolism (Acyl Carnitine, Short Chain)	32198	LC/MS Pos Early	100000802	2282	204.123	1	5080-50-2	C02571	HMDB00201	249170176	382382176	316796544	457716160	468990464	463203008
1292	acetylphosphate	Energy	Oxidative Phosphorylation	15488	LC/MS Polar	1211	4013.9	138.98	186	94249-01-1	C00227	HMDB01494	1549661	1.69631e+06	1840074	2532981	2579089	2750303
3724	adenine	Nucleotide	Purine Metabolism, Adenine containing	554	LC/MS Pos Early	880	2221	136.062	190	73-24-5	C00147	HMDB00034	18192112	14228357	21056528	33633704	36768928	30142664
3723	adenosine	Nucleotide	Purine Metabolism, Adenine containing	555	LC/MS Pos Early	798	2169	268.104	60961	58-61-7	C00212	HMDB00050	460184	452574	522995	1104511	1343627	1153974
3717	3'-AMP	Nucleotide	Purine Metabolism, Adenine containing	35142	LC/MS Neg	100001449	1245	346.056	41211	84-21-9	C01367	HMDB03540	402614	416764	435611	415753	344992	325243
3716	AMP	Nucleotide	Purine Metabolism, Adenine containing	32342	LC/MS Pos Early	209	1013	348.07	6083	149022-20-8	C00020	HMDB00045	4493136	4810386	4646675	5071174	4560342	4399544
28	alanine	Amino Acid	Alanine and Aspartate Metabolism	1126	LC/MS Pos Early	811	1700	90.055	5950	56-41-7	C00041	HMDB00161	1244047744	1322605184	1356692096	1198945152	1164441088	1280266752
570	alanylleucine	Peptide	Dipeptide	37093	LC/MS Pos Early	100001890	3055	203.139	259583	1638-60-4		HMDB28691			131819	188035		110055
3710	allantoin	Nucleotide	Purine Metabolism, (Hypo)Xanthine/Inosine containing	1107	LC/MS Polar	1002	1672	157.037	204	97-59-6	C02350	HMDB00462	9169140	9707785	13511114	4893728	3452260	5622134
294	alpha-hydroxyisocaproate	Amino Acid	Leucine, Isoleucine and Valine Metabolism	22132	LC/MS Neg	100000706	1840	131.071	83697	10303-64-7	C03264	HMDB00746	189866	909977	204661	185827	215921	312078
355	alpha-hydroxyisovalerate	Amino Acid	Leucine, Isoleucine and Valine Metabolism	46537	LC/MS Polar	100001300	1052	117.056	99823	600-37-3		HMDB00407	1.70222e+06	3367603	1262136	1.67727e+06	2056824	3648160
1273	alpha-ketoglutarate	Energy	TCA Cycle	528	LC/MS Polar	93	2700	145.014	51	305-72-6;328-50-7;22202-68-2	C00026	HMDB00208	307967712	283220832	324141536	154091936	144362480	137720544
1116	arabitol/xylitol	Carbohydrate	Pentose Metabolism	48885	LC/MS Polar	100006430	1932.4	151.061	6912		C01904		4184429	3760325	4623301	1013579	837732	835202
1122	arabonate/xylonate	Carbohydrate	Pentose Metabolism	48255	LC/MS Polar	100006115	2700	165.041						1.95309e+06	2100825	985824	1235471	479914
1331	arachidate (20:0)	Lipid	Long Chain Saturated Fatty Acid	1118	LC/MS Neg	893	6240	311.296	10467	506-30-9	C06425	HMDB02212	11374612	11289409	16280164	11643693	15647646	12944464
1630	arachidoylcarnitine (C20)*	Lipid	Fatty Acid Metabolism (Acyl Carnitine, Long Chain Saturated)	57513	LC/MS Pos Late	100015833	1512	456.405				HMDB06460	2514840	2881351	2796672	4786939	4358427	4724616
2795	arachidoyl-tetradecasphingadienine-phosphoethanolamine (d14:2/20:0)*	Lipid	Ceramide PEs	63131	LC/MS Pos Late	100021157	2055	659.512					17354720	17807774	18750540	16277850	16170224	17230272
2734	arachidoyl-tetradecasphingosine-glycosyl-phosphoethanolamine (d14:1/20:0)	Lipid	Hexosylceramide (HCER) PEs	63209	LC/MS Pos Late	100021427	2160	823.581					6.124e+06	6351139	6191883	5289900	4373432	5643284
2792	arachidoyl-tetradecasphingosine-phosphoethanolamine (d14:1/20:0)*	Lipid	Ceramide PEs	63014	LC/MS Pos Late	100021147	2075	661.528					27048116	28439416	30381268	23462644	22696340	24076582
442	argininate*	Amino Acid	Urea cycle; Arginine and Proline Metabolism	57461	LC/MS Pos Early	100002769	2150	176.103	160437	157-07-3		HMDB03148	115309		118349	119073		149661
406	arginine	Amino Acid	Urea cycle; Arginine and Proline Metabolism	1638	LC/MS Pos Early	231	2825	175.119	232	1119-34-2	C00062	HMDB00517	2049841408	2353348096	2295609856	1962646656	1942448640	2041922176
4273	arginine phosphate	Xenobiotics	Food Component/Plant	57770	LC/MS Pos Early	100002670	1143	255.085	92150	1189-11-3	C05945					142280	103324	135122
407	argininosuccinate	Amino Acid	Urea cycle; Arginine and Proline Metabolism	15497	LC/MS Pos Early	232	2745	291.13	828	156637-58-0	C03406	HMDB00052	3.48289e+06	4052459	6538236	3370952	4006884	3316903
3909	ascorbate (Vitamin C)	Cofactors and Vitamins	Ascorbate and Aldarate Metabolism	32354	LC/MS Pos Early	233	770	177.039		134-03-2	C00072	HMDB00044	1053071	1779782	2131032	915037	1060475	881525
39	asparagine	Amino Acid	Alanine and Aspartate Metabolism	512	LC/MS Pos Early	917	1225	133.061	6267	70-47-3	C00152	HMDB00168	238147760	239904688	281974720	242487520	255859760	299472096
35	aspartate	Amino Acid	Alanine and Aspartate Metabolism	443	LC/MS Pos Early	234	1165	134.045	5960	56-84-8	C00049	HMDB00191	14000403	19321490	26576986	38743428	34629912	40027928
1486	azelate (nonanedioate; C9)	Lipid	Fatty Acid, Dicarboxylate	18362	LC/MS Polar	2029	2520	187.098	2266	123-99-9	C08261	HMDB00784	386631	465606	536651	450314	396429	406467
4274	azetidine-2-carboxylic acid	Xenobiotics	Food Component/Plant	37068	LC/MS Pos Early	100001802	1040	102.055	17288	2133-34-8	C08267	HMDB29615	558566	489639	506645	937253	886830	823274
1631	behenoylcarnitine (C22)*	Lipid	Fatty Acid Metabolism (Acyl Carnitine, Long Chain Saturated)	57514	LC/MS Pos Late	100015832	1561	484.436					1681991	1935017	1914292	3187577	3860786	3678276
2800	behenoyl-hexadecasphingosine-phosphoethanolamine (d16:1/22:0)	Lipid	Ceramide PEs	62997	LC/MS Pos Late	100021153	2761	717.591					9090983	11155630	11822072	9302509	10596631	9080348
2736	behenoyl-tetradecasphingadienine-glycosyl-phosphoethanolamine (d14:2/22:0)	Lipid	Hexosylceramide (HCER) PEs	63205	LC/MS Pos Late	100021424	2296	849.596					6.18918e+06	6375539	6826269	6044043	5561413	6.64398e+06
2796	behenoyl-tetradecasphingadienine-phosphoethanolamine (d14:2/22:0)*	Lipid	Ceramide PEs	63013	LC/MS Pos Late	100021159	2193	687.544					26280024	27245356	29339222	25507308	26934900	27571382
2735	behenoyl-tetradecasphingosine-glycosyl-phosphoethanolamine (d14:1/22:0)	Lipid	Hexosylceramide (HCER) PEs	63204	LC/MS Pos Late	100021423	2416	851.612					8347451	9291511	9041688	7797448	7396561	9072493
2793	behenoyl-tetradecasphingosine-phosphoethanolamine (d14:1/22:0)*	Lipid	Ceramide PEs	63015	LC/MS Pos Late	100021148	2273	689.559	9547203				37970632	40734600	48384664	38749272	37653680	37261956
3812	beta-alanine	Nucleotide	Pyrimidine Metabolism, Uracil containing	55	LC/MS Pos Early	244	1905	90.055	239	56-41-7;107-95-9	C00099	HMDB00056	504688352	559701312	471484672	692435520	701894208	641935360
307	beta-hydroxyisovalerate	Amino Acid	Leucine, Isoleucine and Valine Metabolism	12129	LC/MS Polar	1442	1149.8	117.056	69362	625-08-1		HMDB00754	482417	708347	540852	528467		413992
6	betaine	Amino Acid	Glycine, Serine and Threonine Metabolism	3141	LC/MS Pos Early	799	1064	118.086	247	107-43-7	C00719	HMDB00043	269069344	314926656	268915712	362225024	311145952	276004832
2867	beta-sitosterol	Lipid	Sterol	27414	LC/MS Pos Late	100001033	3054	397.383	222284	83-46-5	C01753	HMDB00852	1006794	1122665	1235742	930988	1036829	1182003
3967	biliverdin	Cofactors and Vitamins	Hemoglobin and Porphyrin Metabolism	2137	LC/MS Pos Late	250	1016	583.255	5353439	55482-27-4;55482-27-4	C00500	HMDB01008	55001	69490	45785	61784		47856
3948	biopterin	Cofactors and Vitamins	Tetrahydrobiopterin Metabolism	12358	LC/MS Neg	1548	1398	236.079	445040	22150-76-1	C06313	HMDB00468	83633	73745	102255	133989	113632	146952
3943	biotin	Cofactors and Vitamins	Biotin Metabolism	568	LC/MS Pos Early	251	2253	245.095	171548	58-85-5	C00120	HMDB00030	201818	84068	247335	172484	158321	198999
63	butyrylglutamine/isobutyrylglutamine	Amino Acid	Glutamate Metabolism	54934	LC/MS Neg	100010911	1526	215.104					613397	522308	744682	623481	410037	650710
2870	campesterol	Lipid	Sterol	33997	LC/MS Pos Late	100001269	2873	383.367	173183	474-62-4	C01789	HMDB02869	313786	411807	361181	161070	196946	296900
1316	caprate (10:0)	Lipid	Medium Chain Fatty Acid	1642	LC/MS Neg	888	5090.7	171.139	2969	334-48-5	C01571	HMDB00511	2524483	2851227	2320048	2659806	2282829	2448853
56	carboxyethyl-GABA	Amino Acid	Glutamate Metabolism	40007	LC/MS Pos Early	100003260	2085	176.092	2572	4386-03-02		HMDB02201	1845925	2522686	5364826	1417750	1311485	1009817
1683	carnitine	Lipid	Carnitine Metabolism	15500	LC/MS Pos Early	100000007	1978	162.113	10917	461-05-2	C00318	HMDB00062	85485608	129480248	102386184	277741312	276740032	246810544
3986	carotene diol (1)	Cofactors and Vitamins	Vitamin A Metabolism	57635	LC/MS Pos Late	100015966	1720	568.428					1.98653e+06	1900274	1543342	525910	694294	676630
3987	carotene diol (2)	Cofactors and Vitamins	Vitamin A Metabolism	57636	LC/MS Pos Late	100015967	1904	568.428					387041	349055	285011		55782
3988	carotene diol (3)	Cofactors and Vitamins	Vitamin A Metabolism	57637	LC/MS Pos Late	100015968	1948	568.428					349065	366034	210990		64664
1633	cerotoylcarnitine (C26)*	Lipid	Fatty Acid Metabolism (Acyl Carnitine, Long Chain Saturated)	57516	LC/MS Pos Late	100015835	1649	540.499				HMDB06347	122613	135047	144359	236825	274807	214206
1941	choline	Lipid	Phospholipid Metabolism	15506	LC/MS Pos Early	1256	1961	104.107	305	67-48-1	C00114	HMDB00097	899368128	908387136	1152750208	581173248	494363712	848320576
1942	phosphocholine	Lipid	Phospholipid Metabolism	34396	LC/MS Pos Early	267	700	184.073	1014	72556-74-2	C00588	HMDB01565	428114144	475801984	678173568	813422464	679469952	725557248
1267	citrate	Energy	TCA Cycle	1564	LC/MS Neg	1124	582	191.02	311	77-92-9	C00158	HMDB00094	7387050	6349907	8.07601e+06	8649320	9960170	10429681
415	citrulline	Amino Acid	Urea cycle; Arginine and Proline Metabolism	2132	LC/MS Pos Early	391	1520	176.103	9750	372-75-8	C00327	HMDB00904	11145847	63041416	13223388	8568696	9535089	10271604
381	cystathionine	Amino Acid	Methionine, Cysteine, SAM and Taurine Metabolism	15705	LC/MS Pos Early	310	2270	223.075	439258	535-34-2	C02291	HMDB00099	4.08685e+06	4439597	4496877	3032290	2733241	3419042
383	cysteine	Amino Acid	Methionine, Cysteine, SAM and Taurine Metabolism	1868	LC/MS Pos Early	800	1475	122.027	5862	52-90-4;56-89-3	C00097	HMDB00574	13421128	15630642	21494408	12219813	11477533	14198106
395	cysteine sulfinic acid	Amino Acid	Methionine, Cysteine, SAM and Taurine Metabolism	37443	LC/MS Pos Early	100002113	597	154.017	109	207121-48-0	C00606	HMDB00996	88744	60155	52410	39548
487	cysteinylglycine	Amino Acid	Glutathione Metabolism	35637	LC/MS Pos Early	278	2132	179.048	439498	19246-18-5	C01419	HMDB00078	81700	189350	278070	76627	128652	92784
389	cystine	Amino Acid	Methionine, Cysteine, SAM and Taurine Metabolism	56	LC/MS Pos Early	279	2000	241.031	67678	56-89-3	C00491	HMDB00192	26513188	36631700	21333618	18557792	19261042	21300170
3823	cytidine	Nucleotide	Pyrimidine Metabolism, Cytidine containing	514	LC/MS Pos Early	827	2124	244.093	6175	65-46-3	C00475	HMDB00089	7407136	7103897	7.41911e+06	5615687	4968846	3324923
3821	cytidine 2' or 3'-monophosphate (2' or 3'-CMP)	Nucleotide	Pyrimidine Metabolism, Cytidine containing	61705	LC/MS Pos Early	100019915	847	324.059					796692	779621	802760	587494	575043	659457
3822	cytidine 2',3'-cyclic monophosphate	Nucleotide	Pyrimidine Metabolism, Cytidine containing	37465	LC/MS Neg	73	937	304.034	417654	15718-51-1	C02354	HMDB11691	358039	353123	380406	263119	216226	219206
1943	CDP-choline	Lipid	Phospholipid Metabolism	34418	LC/MS Pos Early	1220	725	489.115	13804	33818-15-4	C00307	HMDB01413
3819	CMP	Nucleotide	Pyrimidine Metabolism, Cytidine containing	2372	LC/MS Pos Early	282	835	324.059	6131	63-37-6	C00055	HMDB00095	337437	263850	202247	535770	641333	285221
1948	CDP-ethanolamine	Lipid	Phospholipid Metabolism	34410	LC/MS Polar	100001407	4210	445.053	123727	72842-05-8	C00570	HMDB01564			95504	362538	325401	243849
3824	cytosine	Nucleotide	Pyrimidine Metabolism, Cytidine containing	573	LC/MS Pos Early	881	2060	112.05	597	71-30-7	C00380	HMDB00630	467802	667367		1093517	1019981	2316379
3912	dehydroascorbate	Cofactors and Vitamins	Ascorbate and Aldarate Metabolism	34302	LC/MS Neg	301	739.6	173.009	835	490-83-5	C05422	HMDB01264	1842372	2137775	1.90533e+06	2400407	2339318	2183275
1682	deoxycarnitine	Lipid	Carnitine Metabolism	36747	LC/MS Pos Early	100001662	2052	146.118	134	6249-56-5	C01181	HMDB01161	6046513	4715752	3741957	5098048	4756943	6289283
2841	desmosterol	Lipid	Sterol	6065	LC/MS Pos Late	306	2364	367.336	439577	313-04-2	C01802	HMDB02719	195908	139667	272711			84806
1381	dihomolinoleate (20:2n6)	Lipid	Long Chain Polyunsaturated Fatty Acid (n3 and n6)	17805	LC/MS Neg	1231	5730	307.264	6439848	2091-39-6	C16525	HMDB05060	1948099	1407891	2826860	1594593	2409127	2022895
1653	dihomo-linoleoylcarnitine (C20:2)*	Lipid	Fatty Acid Metabolism (Acyl Carnitine, Polyunsaturated)	57520	LC/MS Pos Late	100015839	1436	452.373								142603	261561	186507
168	dihydoxyphenylalanine (L-DOPA)	Amino Acid	Tyrosine Metabolism	1576	LC/MS Pos Early	1129	2215	198.076	6047	59-92-7;63-84-3	C00355	HMDB00181	7284151	10254821	8746862	9094460	7956187	9882207
3949	dihydrobiopterin	Cofactors and Vitamins	Tetrahydrobiopterin Metabolism	35129	LC/MS Pos Early	100001506	1930	240.109	1879	6779-87-9	C00268	HMDB00038	239223	152493	318919	192238	172876	175801
1071	dihydroxyacetone phosphate (DHAP)	Carbohydrate	Glycolysis, Gluconeogenesis, and Pyruvate Metabolism	15522	LC/MS Pos Early	309	539	171.005	668	102783-56-2	C00111	HMDB01473	1872256	2814725	2509142	2009228	1412978	2939179
421	dimethylarginine (ADMA + SDMA)	Amino Acid	Urea cycle; Arginine and Proline Metabolism	36808	LC/MS Pos Early	100001810	2850	203.15	123831	102783-24-4	C03626	HMDB01539	13673873	13259859	12157807	12119724	11523384	12389283
1493	dodecanedioate (C12)	Lipid	Fatty Acid, Dicarboxylate	32388	LC/MS Neg	100001102	2990	229.144	12736	693-23-2	C02678	HMDB00623	2324423	2223171	2835352	1669943	1639953	2071017
171	dopamine	Amino Acid	Tyrosine Metabolism	12130	LC/MS Pos Early	1748	2385	154.086	681	62-31-7	C03758	HMDB00073	291739	550278	254919	424892	348295	294389
1647	eicosenoylcarnitine (C20:1)*	Lipid	Fatty Acid Metabolism (Acyl Carnitine, Monounsaturated)	57519	LC/MS Pos Late	100015838	1484	454.389					351782	506354	571370	643948	486751	649818
2874	ergosterol	Lipid	Sterol	27553	LC/MS Pos Late	100001020	2420	379.336	444679	57-87-4	C01694	HMDB00878	14471665	14904028	13132590	13239694	13687730	14830885
4336	ergothioneine	Xenobiotics	Food Component/Plant	37459	LC/MS Pos Early	100002154	850	230.096	3032311	58511-63-0	C05570	HMDB03045	987654	187670	509453	4636224	3182174	2558532
1648	erucoylcarnitine (C22:1)*	Lipid	Fatty Acid Metabolism (Acyl Carnitine, Monounsaturated)	57525	LC/MS Pos Late	100015841	1535	482.42					66784	174156	234569	115767	101345
4338	erythritol	Xenobiotics	Food Component/Plant	20699	LC/MS Polar	100000846	1491	167.056	222285	149-32-6	C00503	HMDB02994	306794	370367	375721	164478	169174	129639
1259	erythronate*	Carbohydrate	Aminosugar Metabolism	42420	LC/MS Polar	100001320	2186	135.03	2781043	88759-55-1		HMDB00613	4792378	4199950	4.08641e+06	2321075	2827494	2719557
4510	ethyl alpha-glucopyranoside	Xenobiotics	Food Component/Plant	63152	LC/MS Neg	100015965	1576	207.087	428040	34625-23-5							33152	99772
341	ethylmalonate	Amino Acid	Leucine, Isoleucine and Valine Metabolism	15765	LC/MS Polar	2054	2785	131.035	11756	601-75-2		HMDB00622	1270512	1418357	1667871	652201	500179	822756
3895	FAD	Cofactors and Vitamins	Riboflavin Metabolism	2134	LC/MS Neg	327	2425	784.15	643975	146-14-5;84366-81-4	C00016	HMDB01248	163707	138896	214708	162572	180044	168913
3896	FMN	Cofactors and Vitamins	Riboflavin Metabolism	15797	LC/MS Neg	100000251	2390	455.097	710	130-40-5	C00061	HMDB01520	57092	94160	85771	82666	80305	88583
1178	fructose	Carbohydrate	Fructose, Mannose and Galactose Metabolism	48195	LC/MS Polar	878	2065	225.062	5984	57-48-7	C00095	HMDB00660	2414960	2485799	2377710	2438362	2288418	2478154
1069	Isobar: hexose diphosphates	Carbohydrate	Glycolysis, Gluconeogenesis, and Pyruvate Metabolism	46896	LC/MS Neg	100002180	551	338.989			C00354		74666	4121	39612	48139	25029	23242
111	fructosyllysine	Amino Acid	Lysine Metabolism	46227	LC/MS Pos Early	100005373	2784	309.166	123708	21291-40-7			62242952	50701844	61585580	51332856	50985748	80302752
1277	fumarate	Energy	TCA Cycle	1643	LC/MS Polar	330	3084	115.004	444972	100-17-8	C00122	HMDB00134	27363592	26119496	29404966	27197148	27679532	34310228
1195	galactose 1-phosphate	Carbohydrate	Fructose, Mannose and Galactose Metabolism	15706	LC/MS Polar	100000300	4552	259.022	123912	19046-60-7	C00446	HMDB00645	93650	118374	155934	445757	369402	248008
2629	galactosylglycerol	Lipid	Galactosyl Glycerolipids	57345	LC/MS Polar	100003064	2518	299.098	16048618	16232-91-0	C05401	HMDB06790	586774	700101	773907	380002	322163	389593
55	gamma-aminobutyrate (GABA)	Amino Acid	Glutamate Metabolism	1416	LC/MS Pos Early	141	2048	104.071	119	56-12-2	C00334	HMDB00112	222622976	257590864	237168640	234472800	237654784	248785984
539	gamma-glutamylalanine	Peptide	Gamma-glutamyl Amino Acid	37063	LC/MS Pos Early	100001843	1986	219.098	440103	5875-41-2		HMDB29142	2032400	1773626	1498715	2496580	3373442	2807081
547	gamma-glutamyl-alpha-lysine	Peptide	Gamma-glutamyl Amino Acid	55015	LC/MS Pos Early	100010901	2784	276.155	65254				939531	998067	898463	551627	614695	949632
540	gamma-glutamylcysteine	Peptide	Gamma-glutamyl Amino Acid	1778	LC/MS Pos Early	1036	2118	251.07	842	636-58-8	C00669	HMDB01049				87823	89520	156206
541	gamma-glutamylglutamate	Peptide	Gamma-glutamyl Amino Acid	36738	LC/MS Pos Early	331	1775	277.103	92865	1116-22-9	C05282	HMDB11737	880818	1370728	793585	692048	654134	952614
542	gamma-glutamylglutamine	Peptide	Gamma-glutamyl Amino Acid	2730	LC/MS Pos Early	1140	1430	276.119	150914	10148-81-9	C05283	HMDB11738	7914121	6081081	12920158	9829313	11347864	11000052
543	gamma-glutamylglycine	Peptide	Gamma-glutamyl Amino Acid	33949	LC/MS Pos Early	100001294	1535	205.082	165527	1948-29-4		HMDB11667	580824	520555				391370
544	gamma-glutamylhistidine	Peptide	Gamma-glutamyl Amino Acid	18245	LC/MS Pos Early	1235	2740	285.119	7017195	37460-15-4			5199147	5767473	5076099	3588036	4.01304e+06	3834054
545	gamma-glutamylisoleucine*	Peptide	Gamma-glutamyl Amino Acid	34456	LC/MS Pos Early	100001485	2940	261.144	14253342			HMDB11170	426084	425638	419255	396278	438582	492664
546	gamma-glutamylleucine	Peptide	Gamma-glutamyl Amino Acid	18369	LC/MS Pos Early	1268	2991	261.144	151023	2566-39-4		HMDB11171	951441	1025470	998394	873965	776956	1115313
549	gamma-glutamylmethionine	Peptide	Gamma-glutamyl Amino Acid	44872	LC/MS Pos Early	100001313	2640	279.101	7009567	17663-87-5		HMDB29155	243676	281518	171330	250981	297965	318271
551	gamma-glutamylthreonine	Peptide	Gamma-glutamyl Amino Acid	33364	LC/MS Pos Early	100001314	1750	249.108	76078708	5652-48-2		HMDB29159	3061124	2439348	2517865	1.04593e+06	881845	2571127
553	gamma-glutamyltyrosine	Peptide	Gamma-glutamyl Amino Acid	2734	LC/MS Pos Early	1102	2518	311.124	94340	7432-23-7		HMDB11741	227513	278601	240191	150962	181624	143795
554	gamma-glutamylvaline	Peptide	Gamma-glutamyl Amino Acid	43829	LC/MS Pos Early	100001126	2700	247.129	7015683	2746-34-1		HMDB11172	657976	859863	717079	717921	556165	813927
3941	gamma-tocopherol/beta-tocopherol	Cofactors and Vitamins	Tocopherol Metabolism	52473	LC/MS Pos Late	100008998	2384	416.364										149447
4255	gluconate	Xenobiotics	Food Component/Plant	587	LC/MS Polar	338	2922	195.051	10690	527-07-1	C00257	HMDB00625	523344992	275963360	569642368	297646112	195551168	78947744
1062	glucose	Carbohydrate	Glycolysis, Gluconeogenesis, and Pyruvate Metabolism	48152	LC/MS Polar	572	2342	225.062	79025	50-99-7	C00031	HMDB00122	1425859968	1560776448	1478936192	1914932608	1904432256	2175849216
1063	glucose 6-phosphate	Carbohydrate	Glycolysis, Gluconeogenesis, and Pyruvate Metabolism	31260	LC/MS Polar	291	4537	259.022	5958	103192-55-8	C00668	HMDB01401	1.97992e+06	2077604	3.95997e+06	8301987	7811757	5876746
1236	glucuronate	Carbohydrate	Aminosugar Metabolism	15443	LC/MS Polar	100000257	3233.3	193.035	444791	207300-70-7	C00191	HMDB00127	3450793	3906123	4092172	3.8826e+06	2675259	2835874
42	glutamate	Amino Acid	Glutamate Metabolism	57	LC/MS Pos Early	561	1500	148.06	611	56-86-0	C00025	HMDB00148	1162584064	1300087296	1321638528	1087540352	1044091904	1187973632
51	glutamate, gamma-methyl ester	Amino Acid	Glutamate Metabolism	33487	LC/MS Pos Early	100001103	2170	162.076	68662	1499-55-4;1499-55-4		HMDB61715	954036	1176608	1448553	779074	634388	1143965
43	glutamine	Amino Acid	Glutamate Metabolism	53	LC/MS Pos Early	563	1291	147.076	5961	56-85-9	C00064	HMDB00641	717368512	690980608	765130752	803714560	823741760	916349184
1467	glutarate (C5-DC)	Lipid	Fatty Acid, Dicarboxylate	396	LC/MS Polar	339	2900	131.035	743	110-94-1	C00489	HMDB00661	1198517	1123940	1274818	1663715	1234464	1406228
1082	glycerate	Carbohydrate	Glycolysis, Gluconeogenesis, and Pyruvate Metabolism	1572	LC/MS Polar	1052	2070.4	105.019	752	600-19-1	C00258	HMDB00139	12324251	11478617	14745310	10985060	12534399	12889565
2507	glycerol	Lipid	Glycerolipid Metabolism	15122	LC/MS Neg	1254	758	91.0401	753	56-81-5	C00116	HMDB00131	16736740	15474403	15228394	21068526	18916658	18409488
2508	glycerol 3-phosphate	Lipid	Glycerolipid Metabolism	43847	LC/MS Pos Early	100000258	580	173.021	754	29849-82-9	C00093	HMDB00126	183757920	172253920	266056624	126341424	116136096	171029552
1949	glycerophosphoethanolamine	Lipid	Phospholipid Metabolism	37455	LC/MS Polar	100001620	3075	214.049	123874	33049-08-0	C01233	HMDB00114	159810976	185663376	153299744	192512512	168548320	183856672
2513	glycerophosphoglycerol	Lipid	Glycerolipid Metabolism	48857	LC/MS Polar	100001619	2430	245.043	439964		C03274		4783594	5863613	5365381	6527285	5180448	6097381
1951	glycerophosphoinositol*	Lipid	Phospholipid Metabolism	47155	LC/MS Polar	100001621	3850	333.059	167572	16824-65-0			23311312	23606976	18001134	18673932	12107218	23991522
1945	glycerophosphorylcholine (GPC)	Lipid	Phospholipid Metabolism	15990	LC/MS Pos Early	100000269	672	258.11	71920	28319-77-9	C00670	HMDB00086	1213141376	1434723840	739538304	1619491840	1598808704	1540497280
1950	glycerophosphoserine*	Lipid	Phospholipid Metabolism	57404	LC/MS Pos Early	100015666	577	260.053	3081457				21560352	27128450	26968464	24542084	21936778	28461308
1	glycine	Amino Acid	Glycine, Serine and Threonine Metabolism	58	LC/MS Pos Early	340	1375	76.0393	750	56-40-6	C00037	HMDB00123	75058904	80022152	86480344	74798952	68834000	77664392
719	glycylisoleucine	Peptide	Dipeptide	36659	LC/MS Pos Early	100001790	3002	189.123	88079	19461-38-2		HMDB28844	205871	334746	247219	311943	219361	314434
720	glycylleucine	Peptide	Dipeptide	34398	LC/MS Pos Early	100001258	3059	189.123	92843	869-19-2	C02155	HMDB00759	1237740	1436802	1532572	1826537	1609388	1710515
730	glycylvaline	Peptide	Dipeptide	18357	LC/MS Pos Early	100000487	2734	175.108	97417	1963-21-9		HMDB28854	1090290	1645604	1443283	1838621	1779516	1814263
3759	guanine	Nucleotide	Purine Metabolism, Guanine containing	32352	LC/MS Pos Early	172	2032	152.057	764	73-40-5	C00242	HMDB00132	291211	194630	254627	262115	288698	261032
3758	guanosine	Nucleotide	Purine Metabolism, Guanine containing	1573	LC/MS Neg	1099	1662	282.084	6802	118-00-3	C00387	HMDB00133	10428996	8219317	10237518	12292416	11493156	9850538
3754	guanosine 3'-monophosphate (3'-GMP)	Nucleotide	Purine Metabolism, Guanine containing	39786	LC/MS Neg	100002704	773.9	362.051	3522	117-68-0			64982	47631	77945			54825
3756	guanosine-2',3'-cyclic monophosphate	Nucleotide	Purine Metabolism, Guanine containing	37139	LC/MS Neg	74	1480	344.04	92823	15718-49-7	C06194	HMDB11629	36101			40783
3917	gulonate*	Cofactors and Vitamins	Ascorbate and Aldarate Metabolism	46957	LC/MS Polar	100001586	2750	195.051	9794176	20246-53-1	C00257	HMDB03290	7616275	7.89868e+06	8632166	4355538	3499901	3794605
1313	heptanoate (7:0)	Lipid	Medium Chain Fatty Acid	1644	LC/MS Neg	925	3670	129.092	8094	111-14-8	C17714	HMDB00666	309029	248254		233160	335935
2663	hexadecasphinganine (d16:0)*	Lipid	Sphingolipid Synthesis	57544	LC/MS Pos Late	100015865	1300	274.274	656816		C13915		5408860	4209079	5.44776e+06	4259262	4710384	3516799
2817	hexadecasphingosine (d16:1)*	Lipid	Sphingosines	57428	LC/MS Pos Late	100015723	1289	272.258					983854	1011376	965606	822963	854598	701567
1362	hexadecatrienoate (16:3n3)	Lipid	Long Chain Polyunsaturated Fatty Acid (n3 and n6)	57651	LC/MS Neg	100009393	5330	249.186	5312428	7561-64-0			116830	78253	112032	90301	49985	79563
1503	hexadecenedioate (C16:1-DC)*	Lipid	Fatty Acid, Dicarboxylate	61862	LC/MS Neg	100019975	4380	283.192					363009	379193	379917	273323	217730	301938
1595	hexanoylglycine (C6)	Lipid	Fatty Acid Metabolism (Acyl Glycine)	35436	LC/MS Neg	100001527	2900	172.098	99463	24003-67-6		HMDB00701	60956	79876	86676	42493		48583
82	histamine	Amino Acid	Histidine Metabolism	1574	LC/MS Pos Early	354	3035	112.087	774	51-45-6	C00388	HMDB00870	35255852	40642540	36936312	34429012	32573304	39551616
66	histidine	Amino Acid	Histidine Metabolism	59	LC/MS Neg	355	755.9	154.062	6274	5934-29-2	C00135	HMDB00177	93123408	106061336	103735192	74228336	71959944	64727532
417	homocitrulline	Amino Acid	Urea cycle; Arginine and Proline Metabolism	22138	LC/MS Pos Early	100000963	1908	190.119	65072	1190-49-4	C02427	HMDB00679	261680	255012	480054	191509	184522	206941
21	homoserine (homoserine lactone)	Amino Acid	Glycine, Serine and Threonine Metabolism	18351	LC/MS Polar	100000458	2875.8	118.051	12647	672-15-1	C00263	HMDB00719	5207250	5178035	2374973	6083533	6174967	5332895
23	homoserine lactone	Amino Acid	Glycine, Serine and Threonine Metabolism	15696	LC/MS Pos Early	100000262	1980	102.055	445963	2185-02-06	C02926		522841	879945	1413295	1088142	633199	476237
108	hydroxy-N6,N6,N6-trimethyllysine*	Amino Acid	Lysine Metabolism	62959	LC/MS Pos Early	100021123	2759	205.155					149884	146709	111918	538931	461458	407684
1761	hydroxystearate sulfate	Lipid	Fatty Acid, Monohydroxy	57392	LC/MS Neg	100015656	5115	379.216					74002	78998	64487	75403	57691	79279
397	hypotaurine	Amino Acid	Methionine, Cysteine, SAM and Taurine Metabolism	590	LC/MS Pos Early	358	724	110.027	107812	300-84-5	C00519	HMDB00965	337424	197911	471926
3699	hypoxanthine	Nucleotide	Purine Metabolism, (Hypo)Xanthine/Inosine containing	3127	LC/MS Neg	171	1291.2	135.031	790	68-94-0	C00262	HMDB00157	8363872	12478890	10549675	8287105	5997075	6867781
77	imidazole lactate	Amino Acid	Histidine Metabolism	15716	LC/MS Pos Early	100000263	2040	157.061	440129	14403-45-3	C05568	HMDB02320	419158	634485	415628	350708	426054	307675
75	imidazole propionate	Amino Acid	Histidine Metabolism	40730	LC/MS Pos Early	100003434	2263	141.066	70630	1074-59-5		HMDB02271	117580	71151	71193			35358
3698	inosine	Nucleotide	Purine Metabolism, (Hypo)Xanthine/Inosine containing	1123	LC/MS Neg	361	1602.1	267.074	6021	58-63-9	C00294	HMDB00195	109399944	108758464	117380464	130435248	116916544	113141960
1921	inositol 1-phosphate (I1P)	Lipid	Inositol Metabolism	43849	LC/MS Polar	370	4785	259.022	440194	573-35-3;106032-59-1	C01177	HMDB00213	681851	725404	740021	549626	452151	625196
323	isoleucine	Amino Acid	Leucine, Isoleucine and Valine Metabolism	1125	LC/MS Pos Early	376	2800	132.102	6306	73-32-5	C00407	HMDB00172	428181760	465027776	470527712	563284992	535461120	565988480
754	isoleucylglycine	Peptide	Dipeptide	40008	LC/MS Neg	100003169	1992	187.109	342532	868-28-0		HMDB28907	89195	76643	105256	101487	77764	109115
1136	isomaltose	Carbohydrate	Glycogen Metabolism	39777	LC/MS Polar	100002764	3950	387.114	439193	499-40-1	C00252	HMDB02923	7024709	7690724	6937250	11023524	10710961	13489010
3951	isoxanthopterin	Cofactors and Vitamins	Pterin Metabolism	27732	LC/MS Pos Early	100000749	1110	180.052	10729	529-69-1	C03975	HMDB00704	111642	154147	269852	171668	136636	123957
4387	kojibiose	Xenobiotics	Food Component/Plant	21040	LC/MS Polar	100000928	3500	387.114	164939	2140-29-6	C19632	HMDB11742	8710570	9568086	7923358	10033124	9308511	13206492
238	kynurenate	Amino Acid	Tryptophan Metabolism	1417	LC/MS Neg	98	2224	188.035	3845	492-27-3	C01717	HMDB00715	3977948	2728676	3.96014e+06	841463	620239	1096376
234	kynurenine	Amino Acid	Tryptophan Metabolism	15140	LC/MS Pos Early	100000265	2739	209.092	161166	2922-83-0	C00328	HMDB00684	114198528	112922616	124138552	48875872	32912924	54564136
1079	lactate	Carbohydrate	Glycolysis, Gluconeogenesis, and Pyruvate Metabolism	527	LC/MS Polar	482	1468.8	89.0244	612	79-33-4	C00186	HMDB00190	105002488	170873120	109812456	144014208	130881480	181972224
393	lanthionine	Amino Acid	Methionine, Cysteine, SAM and Taurine Metabolism	42002	LC/MS Pos Early	100003892	1730	209.059	98504	3183-08-02			3002806	2847740	2.78602e+06	2338616	2178774	2.72945e+06
1321	laurate (12:0)	Lipid	Medium Chain Fatty Acid	1645	LC/MS Neg	181	5300	199.17	3893	143-07-7	C02679	HMDB00638	476819296	457672192	372135328	348666816	366383680	414526304
283	leucine	Amino Acid	Leucine, Isoleucine and Valine Metabolism	60	LC/MS Pos Early	397	2864	132.102	6106	61-90-5	C00123	HMDB00687	476643008	501872608	524451648	626046528	545168064	633031424
773	leucylglycine	Peptide	Dipeptide	40045	LC/MS Pos Early	100003185	2778	189.123	79070	686-50-0		HMDB28929	465754	467820	359690	358225	279400
1632	lignoceroylcarnitine (C24)*	Lipid	Fatty Acid Metabolism (Acyl Carnitine, Long Chain Saturated)	57515	LC/MS Pos Late	100015834	1603	512.467					566174	628609	698078	1000511	1092162	1046023
1378	linoleate (18:2n6)	Lipid	Long Chain Polyunsaturated Fatty Acid (n3 and n6)	1105	LC/MS Neg	180	5535	279.233	5280450	60-33-3	C01595	HMDB00673	329026080	271509056	406205696	262237120	307092480	327698816
1380	linolenate (18:3n3 or 3n6)	Lipid	Long Chain Polyunsaturated Fatty Acid (n3 and n6)	34035	LC/MS Neg	100001337	5450	277.217	5280934		C06426	HMDB03073	61740768	59541880	69648384	55901912	56781760	62594260
1651	linoleoylcarnitine (C18:2)*	Lipid	Fatty Acid Metabolism (Acyl Carnitine, Polyunsaturated)	46223	LC/MS Pos Late	100003151	1430	424.342	6450015	36816-10-1		HMDB06469	1111507	1677217	816733	2056323	2248557	1339740
96	lysine	Amino Acid	Lysine Metabolism	1301	LC/MS Pos Early	407	2850	147.113	5962	56-87-1	C00047	HMDB00182	663658624	773625728	726978112	679310464	651137152	841768320
793	lysylleucine	Peptide	Dipeptide	40020	LC/MS Pos Early	100003196	3370	260.197	4682588	7369-79-1		HMDB28955			139438	241358	163775	115113
1279	malate	Energy	TCA Cycle	1303	LC/MS Neg	409	615.6	133.014	525	6915-15-7	C00149	HMDB00156	136841520	113179056	146890448	138478512	148322160	148821344
1297	malonate	Lipid	Fatty Acid Synthesis	15872	LC/MS Polar	818	3447	103.004	867	141-82-2;26522-22-85-0	C00383	HMDB00691	13587009	14111314	15503040	12600078	11601921	12756207
1127	maltohexaose	Carbohydrate	Glycogen Metabolism	35170	LC/MS Polar	100001448	5860	989.32	439606	34620-77-4	C01936	HMDB12253	1159270	1.35148e+06	1319886	2239180	1631230	2333254
1129	maltopentaose	Carbohydrate	Glycogen Metabolism	35163	LC/MS Polar	100001447	5365	827.267	13489094	34620-76-3	C06218	HMDB12254	2624695	3472645	3376019	5024805	2482768	5633973
1135	maltose	Carbohydrate	Glycogen Metabolism	15586	LC/MS Polar	913	3329.4	387.114	10991489	6363-53-7	C00208	HMDB00163	224771008	222641952	178442128	333335808	416498592	366308480
1130	maltotetraose	Carbohydrate	Glycogen Metabolism	15910	LC/MS Polar	100000275	5000	711.22	446495	34612-38-9	C02052	HMDB01296	1121443	536916	365850	2110148	6981687	2554361
1132	maltotriose	Carbohydrate	Glycogen Metabolism	44688	LC/MS Polar	100000276	4286.4	549.167	439586	1109-28-0	C01835	HMDB01262	21442108	16588205	11004578	41152060	69829760	41852052
1183	mannitol/sorbitol	Carbohydrate	Fructose, Mannose and Galactose Metabolism	46142	LC/MS Polar	100001740	2320	181.072	5780		C00794	HMDB00247	5591172	5.1943e+06	5460779	5914871	6422098	6222738
4396	mannonate*	Xenobiotics	Food Component/Plant	62864	LC/MS Polar	100003695	2736	195.051	3246006	642-99-9			1046129	714290	1554480	1308337	791112	381035
1184	mannose	Carbohydrate	Fructose, Mannose and Galactose Metabolism	48153	LC/MS Polar	803	2200	225.062	18950	3458-28-4	C00159	HMDB00169	2679014	1661254	1750502	2.07225e+06	2.04836e+06	3354947
1185	mannose 6-phosphate	Carbohydrate	Fructose, Mannose and Galactose Metabolism	1469	LC/MS Polar	294	4510	259.022	439198	70442-25-0;104872-94-8	C00275	HMDB01078	563804	567404	1078191	2397404	2201389	1792597
1628	margaroylcarnitine (C17)*	Lipid	Fatty Acid Metabolism (Acyl Carnitine, Long Chain Saturated)	57512	LC/MS Pos Late	100004054	1424	414.358		106182-29-0		HMDB06210		99651	138052		66595
364	methionine	Amino Acid	Methionine, Cysteine, SAM and Taurine Metabolism	1302	LC/MS Pos Early	415	2526	150.058	6137	63-68-3	C00073	HMDB00696	274668256	284184320	281568384	296808960	280224768	282328288
369	methionine sulfoxide	Amino Acid	Methionine, Cysteine, SAM and Taurine Metabolism	18374	LC/MS Pos Early	100000039	1272	166.053	158980	3226-65-1	C02989	HMDB02005	904463552	940536768	997276544	512365248	511065440	445370016
4511	methyl glucopyranoside (alpha + beta)	Xenobiotics	Food Component/Plant	46144	LC/MS Pos Early	100005864	832	212.113					3946960	1.99974e+06	3896406	7125514	8600734	14130230
4051	methyl-4-hydroxybenzoate	Xenobiotics	Benzoate Metabolism	34386	LC/MS Neg	100001252	3671	151.04	7456	99-76-3	D01400	HMDB32572	35405720	37203776	33307360	35199904	27547120	33004692
1581	methylmalonate (MMA)	Lipid	Fatty Acid Metabolism (also BCAA Metabolism)	1496	LC/MS Polar	418	3078.4	117.019	487	516-05-2	C02170	HMDB00202	3390436	2546679	2880445	2344154	3213912	2280785
3849	methylphosphate	Nucleotide	Purine and Pyrimidine Metabolism	37070	LC/MS Pos Early	100001805	544	113	13130	7023-27-0		HMDB61711	1086458	1281617	1465915	757013	605202	924831
2828	mevalonate	Lipid	Mevalonate Metabolism	39583	LC/MS Polar	30	1462	147.066	439230	96949-03-0	C02104	HMDB00227	4068740	4830186	3901488	2285044	1150411	2209391
2830	mevalonate 5-phosphate	Lipid	Mevalonate Metabolism	38627	LC/MS Neg	32	594	227.033	476	868553-49-5	C01107	HMDB01343	103940	152434	158323	71823	42620	58946
2829	mevalonolactone	Lipid	Mevalonate Metabolism	48118	LC/MS Pos Early	100000772	1375	131.07	10428	674-26-0		HMDB06024	13378633	9774508	11596498	7562022	5210247	8341958
1912	myo-inositol	Lipid	Inositol Metabolism	1124	LC/MS Polar	363	3506.3	225.062	892	87-89-8	C00137	HMDB00211	5768999	5912777	6934299	5165342	5362891	6208664
1325	myristate (14:0)	Lipid	Long Chain Saturated Fatty Acid	1365	LC/MS Neg	519	5440	227.202	11005	544-63-8	C06424	HMDB00806	1722653824	1601786752	1630592128	1384201344	1488690816	1582217472
1338	myristoleate (14:1n5)	Lipid	Long Chain Monounsaturated Fatty Acid	32418	LC/MS Neg	100001198	5346.9	225.186	5281119	544-64-9	C08322	HMDB02000	343963808	309614688	249323536	259523952	244323440	269016096
1625	myristoylcarnitine (C14)	Lipid	Fatty Acid Metabolism (Acyl Carnitine, Long Chain Saturated)	33952	LC/MS Pos Late	100001270	1350	372.311	6426854	18822-89-4		HMDB05066	562081	868563	481237	868385	1016474	475363
127	N,N,N-trimethyl-5-aminovalerate	Amino Acid	Lysine Metabolism	57687	LC/MS Pos Early	100015962	2186	160.133					1941887	2576929	2003189	1475390	1.0361e+06	1511925
470	N1,N12-diacetylspermine	Amino Acid	Polyamine Metabolism	52987	LC/MS Pos Early	100002132	3105	287.244	132680	61345-83-3	C03413	HMDB02172	330396	230770	141818	389116	235965	246541
3729	1-methyladenosine	Nucleotide	Purine Metabolism, Adenine containing	15650	LC/MS Pos Early	1242	2120	282.12	27476	15763-06-1	C02494	HMDB03331	2146141	1987010	2.06367e+06	1702168	1295022	2036058
3767	N2,N2-dimethylguanosine	Nucleotide	Purine Metabolism, Guanine containing	35137	LC/MS Pos Early	100001412	2210	312.13	92919	2140-67-2		HMDB04824	100121	89417	175112	57960		110362
107	N6,N6,N6-trimethyllysine	Amino Acid	Lysine Metabolism	1498	LC/MS Pos Early	189	2825	189.16	440120	23284-33-5	C03793	HMDB01325	3294735	3.32104e+06	3440093	5109557	4070447	4224474
98	N6-acetyllysine	Amino Acid	Lysine Metabolism	36752	LC/MS Neg	100001734	1059	187.109	92832	692-04-6	C02727	HMDB00206	136338	133930	135989	178671	168999	207314
104	N6-carboxyethyllysine	Amino Acid	Lysine Metabolism	37458	LC/MS Pos Early	100001769	2695	219.134		5746-03-02			1218640	4948715	1469500	1065426	1069196	1184852
1263	N6-carboxymethyllysine	Carbohydrate	Advanced Glycation End-product	36713	LC/MS Pos Early	100001768	2500	205.118	123800	5746-04-03			3.64179e+06	16257816	4253506	2842882	2982842	3121381
105	N6-methyllysine	Amino Acid	Lysine Metabolism	62860	LC/MS Pos Early	100003415	2831	161.129	164795	1188-07-4	C02728	HMDB02038	5132987	5365266	2480848	1719131	1589070	1531398
3750	N6-succinyladenosine	Nucleotide	Purine Metabolism, Adenine containing	48130	LC/MS Neg	100001664	940	382.1	165243	4542-23-8		HMDB00912	572352	673045	495586	494888	585327	622937
71	N-acetyl-1-methylhistidine*	Amino Acid	Histidine Metabolism	43255	LC/MS Pos Early	100004299	2100	212.103	193270				452552	327108	347365	631921	490363	529475
1563	N-acetyl-2-aminooctanoate*	Lipid	Fatty Acid, Amino	62059	LC/MS Neg	100020204	3943	200.129	95555			HMDB59745				56591	65156	42753
30	N-acetylalanine	Amino Acid	Alanine and Aspartate Metabolism	1585	LC/MS Polar	1110	1564.8	130.051	88064	97-69-8	C02847	HMDB00766	899530	938933	840168	1065526	835675	1007059
422	N-acetylarginine	Amino Acid	Urea cycle; Arginine and Proline Metabolism	33953	LC/MS Pos Early	100001266	2245	217.13	67427	155-84-0	C02562	HMDB04620	81128752	68849128	79574064	61896224	41752256	63886464
40	N-acetylasparagine	Amino Acid	Alanine and Aspartate Metabolism	33942	LC/MS Pos Early	100001257	785	175.071	99715	4033-40-3		HMDB06028	528971	498039	562448	452173	402241	324401
36	N-acetylaspartate (NAA)	Amino Acid	Alanine and Aspartate Metabolism	22185	LC/MS Polar	100000787	3143	174.041	65065	997-55-7;997-55-7	C01042	HMDB00812	3286899	2414133	1385359	3328068	3.87974e+06	3.53188e+06
3813	N-acetyl-beta-alanine	Nucleotide	Pyrimidine Metabolism, Uracil containing	37432	LC/MS Polar	100002102	1750	130.051	76406	3025-95-4	C01073		1569822	1682276	784489	1359185	1491340	1248216
384	N-acetylcysteine	Amino Acid	Methionine, Cysteine, SAM and Taurine Metabolism	1586	LC/MS Pos Early	1107	1416	164.038	12035	616-91-1	C06809	HMDB01890	93461		194321	93220	96205	105720
1241	N-acetyl-glucosamine 1-phosphate	Carbohydrate	Aminosugar Metabolism	15741	LC/MS Polar	1212	4052	300.049	440364	31281-59-1	C04256	HMDB01367	90973	65513.6	171092	68261	44649.3	116668
1261	N-acetylglucosamine/N-acetylgalactosamine	Carbohydrate	Aminosugar Metabolism	46539	LC/MS Pos Early	100006435	715	222.097	24139			HMDB00215	2550853	2672674	2418438	1685809	1611557	1873419
45	N-acetylglutamate	Amino Acid	Glutamate Metabolism	15720	LC/MS Polar	100000282	3106	188.056	70914	5817-08-03	C00624	HMDB01138	4057644	4352661	4049816	4547074	4807937	4922322
46	N-acetylglutamine	Amino Acid	Glutamate Metabolism	33943	LC/MS Pos Early	100001253	845	189.087	182230	2490-97-3	C02716	HMDB06029	6431022	6866914	7226498	9159545	7.7436e+06	5816194
2	N-acetylglycine	Amino Acid	Glycine, Serine and Threonine Metabolism	27710	LC/MS Pos Early	100001006	826	118.05	10972	543-24-8		HMDB00532	1231236	1300248	1155260	1.21827e+06	1379281	1121307
92	N-acetylhistamine	Amino Acid	Histidine Metabolism	48679	LC/MS Pos Early	100006123	2287	154.097	69602	673-49-4	C05135	HMDB13253	65892872	84015200	78693936	39440484	25253872	31210944
69	N-acetylhistidine	Amino Acid	Histidine Metabolism	33946	LC/MS Pos Early	100001293	2065	198.087	75619	39145-52-3	C02997	HMDB32055	3921419	3691088	3546888	3.21616e+06	3.10769e+06	2729549
284	N-acetylleucine	Amino Acid	Leucine, Isoleucine and Valine Metabolism	1587	LC/MS Neg	1082	2400	172.098	70912	1188-21-2	C02710	HMDB11756	115044	127036	133918	114755	94677	122973
365	N-acetylmethionine	Amino Acid	Methionine, Cysteine, SAM and Taurine Metabolism	1589	LC/MS Neg	1083	1787	190.054	448580	65-82-7	C02712	HMDB11745	266906	439983	183183	491338	514033	215797
370	N-acetylmethionine sulfoxide	Amino Acid	Methionine, Cysteine, SAM and Taurine Metabolism	45428	LC/MS Pos Early	100005463	880	208.064	193368	108646-71-5			4978907	4649773	5030743	3257304	3190436	2508107
129	N-acetylphenylalanine	Amino Acid	Phenylalanine Metabolism	33950	LC/MS Neg	100001256	2597	206.082	74839	2018-61-3	C03519	HMDB00512	43289	48138	41853	51785	51931	52475
427	N-acetylproline	Amino Acid	Urea cycle; Arginine and Proline Metabolism	34387	LC/MS Pos Early	100001334	1695	158.081	322640	1074-79-9			2407343	1974617	2228952	2112043	1766094	1297668
457	N-acetylputrescine	Amino Acid	Polyamine Metabolism	37496	LC/MS Pos Early	192	2230	131.118	122356	18233-70-0	C02714	HMDB02064	1521835	1653203	1161470	980986	1151532	1001210
10	N-acetylserine	Amino Acid	Glycine, Serine and Threonine Metabolism	37076	LC/MS Polar	100001851	2000	146.046	65249	97-14-3		HMDB02931	1511930	1.91175e+06	1490614	2121533	1675114	1786604
254	N-acetylserotonin	Amino Acid	Tryptophan Metabolism	1500	LC/MS Neg	193	2650	217.098	903	1210-83-9	C00978	HMDB01238	46529	49624	52546	41117	35296	46002
400	N-acetyltaurine	Amino Acid	Methionine, Cysteine, SAM and Taurine Metabolism	48187	LC/MS Neg	100005466	800	166.018	159864				184292	216320	187940	112493	85363	112773
17	N-acetylthreonine	Amino Acid	Glycine, Serine and Threonine Metabolism	33939	LC/MS Neg	100001274	821.6	160.061	152204	17093-74-2		HMDB62557	706864	709835	670817	372349	260594	410036
149	N-acetyltyrosine	Amino Acid	Tyrosine Metabolism	32390	LC/MS Neg	100001104	1680	222.077	68310	537-55-3		HMDB00866	62995	89607	82711		52944	56361
429	N-alpha-acetylornithine	Amino Acid	Urea cycle; Arginine and Proline Metabolism	32984	LC/MS Pos Early	100000285	2000	175.108	439232	6205-08-09	C00437	HMDB03357	6652792	6967542	8.33091e+06	7097934	6.94334e+06	5908691
1649	nervonoylcarnitine (C24:1)*	Lipid	Fatty Acid Metabolism (Acyl Carnitine, Monounsaturated)	57531	LC/MS Pos Late	100015846	1602	510.452					303460	540861	643155	653625	566680	625625
2791	nervonoyl-dodecasphingosine-phosphoethanolamine (d12:1/24:1)*	Lipid	Ceramide PEs	63142	LC/MS Pos Late	100021191	2122	687.544					1857420	2940574	2786584	1.99142e+06	1519184	2204156
2794	nervonoyl-tetradecasphingosine-phosphoethanolamine (d14:1/24:1)*	Lipid	Ceramide PEs	63150	LC/MS Pos Late	100021186	2336	715.575					2726156	4142707	4410268	2780213	2211078	2946865
366	N-formylmethionine	Amino Acid	Methionine, Cysteine, SAM and Taurine Metabolism	2829	LC/MS Neg	194	1543.8	176.039	439750	4289-98-9	C03145	HMDB01015		20707				16824
3870	nicotinamide	Cofactors and Vitamins	Nicotinate and Nicotinamide Metabolism	594	LC/MS Pos Early	432	1942	123.055	936	98-92-0	C00153	HMDB01406	6202131	5503922	4665823	4250209	4624036	4.10908e+06
3874	NAD+	Cofactors and Vitamins	Nicotinate and Nicotinamide Metabolism	5278	LC/MS Pos Early	1310	875	332.562	5893	53-84-9	C00003	HMDB00902	385277	457073	289168	786117	1.47783e+06	579413
3872	nicotinamide ribonucleotide (NMN)	Cofactors and Vitamins	Nicotinate and Nicotinamide Metabolism	22152	LC/MS Pos Early	1312	766	335.064	14180	1094-61-7	C00455	HMDB00229	2396156	1307056	1.0477e+06	4197448	5688509	2321112
3873	nicotinamide riboside	Cofactors and Vitamins	Nicotinate and Nicotinamide Metabolism	33013	LC/MS Pos Early	100001310	2040	255.098	439924	1341-23-7	C03150	HMDB00855	296577632	282606176	327700128	301654304	280535424	304626208
3867	nicotinate	Cofactors and Vitamins	Nicotinate and Nicotinamide Metabolism	1504	LC/MS Pos Early	567	1673	124.039	938	59-67-6	C00253	HMDB01488	206103776	211546784	216758928	213423808	185171872	213450080
3868	nicotinate ribonucleoside	Cofactors and Vitamins	Nicotinate and Nicotinamide Metabolism	33471	LC/MS Pos Early	100001316	1536	256.082	161234	2625-49-2	C05841	HMDB06809	3450398	4537955	3954742	3131349	2267261	3494871
31	N-methylalanine	Amino Acid	Alanine and Aspartate Metabolism	37069	LC/MS Pos Early	100001823	1580	104.071	5288725	600-21-5	C02721	HMDB01906	1885506	2200547	2425458	2196606	2218210	1852431
441	N-monomethylarginine	Amino Acid	Urea cycle; Arginine and Proline Metabolism	43586	LC/MS Pos Early	100004488	2845	189.135	132862	53308-83-1	C03884	HMDB29416	596158	883058	929499	866526	929021	977380
1586	N-octanoylglutamine	Lipid	Fatty Acid Metabolism (Acyl Glutamine)	54919	LC/MS Pos Early	100003941	3552	273.181
1600	N-octanoylglycine	Lipid	Fatty Acid Metabolism (Acyl Glycine)	43502	LC/MS Neg	100003940	4335.4	200.129	84290	14246-53-8		HMDB00832
1506	octadecenedioate (C18:1-DC)*	Lipid	Fatty Acid, Dicarboxylate	61861	LC/MS Neg	100019978	4875	311.223					172955	163898	222811	240828	213315	230884
1345	oleate/vaccenate (18:1)	Lipid	Long Chain Monounsaturated Fatty Acid	52285	LC/MS Neg	100008930	5655	281.249					892597376	786999296	1264975104	907566016	1093340544	1080617216
1872	oleoyl ethanolamide	Lipid	Endocannabinoid	38102	LC/MS Pos Late	1137	1661	326.305	5283454	11-58-0;111-58-0		HMDB02088	297912	291034	371129		172194	193302
1646	oleoylcarnitine (C18)	Lipid	Fatty Acid Metabolism (Acyl Carnitine, Monounsaturated)	35160	LC/MS Pos Late	100001501	1423	426.358	6441392	38677-66-6		HMDB05065	14173143	22927206	20323316	32105118	30106216	31196244
1693	oleoylcholine	Lipid	Fatty Acid Metabolism (Acyl Choline)	53260	LC/MS Pos Late	100009331	1449	368.352					331423	273138	347581	114538	83983	252054
410	ornithine	Amino Acid	Urea cycle; Arginine and Proline Metabolism	1493	LC/MS Pos Early	444	2800	133.097	6262	3184-13-2	C00077	HMDB03374	73331360	85049472	66289424	46460552	45519304	45229328
3780	orotate	Nucleotide	Pyrimidine Metabolism, Orotate containing	1505	LC/MS Polar	445	1638.1	155.01	967	50887-69-9	C00295	HMDB00226	932601	1.04789e+06	1293329	1044222	759106	1147923
3916	oxalate (ethanedioate)	Cofactors and Vitamins	Ascorbate and Aldarate Metabolism	20694	LC/MS Neg	100000841	603	88.988	971	144-62-7	C00209	HMDB02329	3167750	3.45023e+06	3093975	3010614	2899443	2.59321e+06
1327	palmitate (16:0)	Lipid	Long Chain Saturated Fatty Acid	1336	LC/MS Neg	424	5618	255.233	985	57-10-3	C00249	HMDB00220	1114863872	1130266880	1509062272	1254488448	1491657856	1376193664
1341	palmitoleate (16:1n7)	Lipid	Long Chain Monounsaturated Fatty Acid	33447	LC/MS Neg	452	5475	253.217	445638	373-49-9	C08362	HMDB03229	1994229888	1863164928	2078366720	1849027456	1855677440	2073407488
1902	palmitoleoyl ethanolamide*	Lipid	Endocannabinoid	57541	LC/MS Pos Late	100015862	1546	298.274	9835868			HMDB13648	378574	361463	489396	264436	186566	322344
1645	palmitoleoylcarnitine (C16:1)*	Lipid	Fatty Acid Metabolism (Acyl Carnitine, Monounsaturated)	53223	LC/MS Pos Late	100009406	1357	398.327	71464547				2357005	3.20293e+06	1227746	4844317	5301345	2268473
1694	palmitoloelycholine	Lipid	Fatty Acid Metabolism (Acyl Choline)	53257	LC/MS Pos Late	100009334	1385	340.321					293216	232443	425169	64297	61478	171877
1627	palmitoylcarnitine (C16)	Lipid	Fatty Acid Metabolism (Acyl Carnitine, Long Chain Saturated)	44681	LC/MS Pos Late	100000776	1425	400.342	461	6865-14-1	C02990	HMDB00222	13199281	23474804	17316776	24901768	23380300	23371564
1692	palmitoylcholine	Lipid	Fatty Acid Metabolism (Acyl Choline)	52944	LC/MS Pos Late	100009233	1482	342.337	151731				145549	102961	157907			79424
4417	panose	Xenobiotics	Food Component/Plant	37284	LC/MS Polar	100002109	4503.4	549.167	5288421	33401-87-5	C00713	HMDB11729	23821452	25579286	20110876	26237096	27309824	32021618
3900	pantetheine	Cofactors and Vitamins	Pantothenate and CoA Metabolism	57555	LC/MS Pos Early	100001495	2056	279.137	439322	496-65-1	C00831		2679585	2888249	3.89722e+06	3243738	2866106	3926124
3899	pantethine	Cofactors and Vitamins	Pantothenate and CoA Metabolism	39791	LC/MS Neg	100002991	3590	553.237	452306	16816-67-4	C12661	HMDB03828	45558	43525	54332	43350	33057	31818
3898	pantothenate (Vitamin B5)	Cofactors and Vitamins	Pantothenate and CoA Metabolism	1508	LC/MS Neg	1024	1498.7	218.103	6613	137-08-6	C00864	HMDB00210	10419890	10943219	11201724	13540104	12161457	13809171
4083	p-cresol sulfate	Xenobiotics	Benzoate Metabolism	36103	LC/MS Neg	100001315	2890	187.007	4615423	3233-57-7		HMDB11635	57240	62163	121190	87645	85722	1658403
128	phenylalanine	Amino Acid	Phenylalanine Metabolism	64	LC/MS Pos Early	460	2878	166.086	6140	63-91-2	C00079	HMDB00159	332924416	362196736	380322176	435792256	393904448	427943776
827	phenylalanylglycine	Peptide	Dipeptide	41370	LC/MS Pos Early	100003588	2898	223.108	98207	721-90-4		HMDB28995	91983		115034	94164	71686	91725
137	phenyllactate (PLA)	Amino Acid	Phenylalanine Metabolism	22130	LC/MS Neg	100000774	2208	165.056	3848	828-01-3	C05607	HMDB00779		308065	97746	203267	247924	297792
1294	phosphate	Energy	Oxidative Phosphorylation	42109	LC/MS Pos Early	461	576	98.9842	1061	7664-38-2	C00009	HMDB01429	154225840	184898816	180055744	158211856	146402352	155709872
1077	phosphoenolpyruvate (PEP)	Carbohydrate	Glycolysis, Gluconeogenesis, and Pyruvate Metabolism	597	LC/MS Neg	463	587.3	166.975	1005	10526-80-4	C00074	HMDB00263	1560173	932746	1877573	2859239	2844410	2116314
1947	phosphoethanolamine (PE)	Lipid	Phospholipid Metabolism	1600	LC/MS Polar	1026	4559.1	140.012	1015	1071-23-4	C00346	HMDB00224	16481358	21464664	27579002	31693484	19980872	16309988
3901	phosphopantetheine	Cofactors and Vitamins	Pantothenate and CoA Metabolism	15504	LC/MS Neg	100000328	1597	357.089	987	NA	C01134	HMDB01416	56910	59505	68481	153662	155446	152922
19	phosphothreonine	Amino Acid	Glycine, Serine and Threonine Metabolism	37453	LC/MS Pos Early	100002076	605	200.032	1016	27530-80-9	C12147		84087	116546	171038	295117	175925	218885
2661	phytosphingosine	Lipid	Sphingolipid Synthesis	1510	LC/MS Pos Late	469	1367	318.3	122121	554-62-1	C12144	HMDB04610	1265471	1244852	1313296	1004663	946182	1007486
121	pipecolate	Amino Acid	Lysine Metabolism	1444	LC/MS Pos Early	1025	2200	130.086	849	4043-87-2	C00408	HMDB00070	29867186	33232250	29575418	22097446	19923526	25808684
418	proline	Amino Acid	Urea cycle; Arginine and Proline Metabolism	1898	LC/MS Pos Early	480	1603	116.071	145742	147-85-3	C00148	HMDB00162	3109864192	3157141248	3435199744	3590973440	3395923200	3991761920
847	prolylglycine	Peptide	Dipeptide	40703	LC/MS Pos Early	100003674	2136	173.092	6426709	2578-57-6		HMDB11178	6769422	7936609	6776176	10911441	9410053	10801641
1578	propionylcarnitine (C3)	Lipid	Fatty Acid Metabolism (also BCAA Metabolism)	32452	LC/MS Pos Early	100001162	2590	218.139	107738	17298-37-2	C03017	HMDB00824	176573	200708	464140	685941	292793
3794	pseudouridine	Nucleotide	Pyrimidine Metabolism, Uracil containing	33442	LC/MS Neg	821	1100	243.062	15047	1445-07-4	C02067	HMDB00767	627352	685230	706629	573920	512957	561211
3952	pterin	Cofactors and Vitamins	Pterin Metabolism	43023	LC/MS Neg	100004216	1370	162.042	73000	22363-60-4	C00715	HMDB00802	244194	206775	227449	145872	158450	129955
456	putrescine	Amino Acid	Polyamine Metabolism	1408	LC/MS Pos Early	49	3027	89.1073	1045	110-60-1	C00134	HMDB01414	1702266	1616686	831259	656691	949244	730587
4003	pyridoxal	Cofactors and Vitamins	Vitamin B6 Metabolism	1651	LC/MS Pos Early	491	2343	168.065	1050	65-22-5	C00250	HMDB01545	9320365	10991347	10330657	9369093	9391131	10284247
4000	pyridoxamine	Cofactors and Vitamins	Vitamin B6 Metabolism	2150	LC/MS Pos Early	568	2975	169.097	1052	58052-48-5	C00534	HMDB01431	2.05519e+06	2.01e+06	2222704	1609567	1695778	2120551
4004	pyridoxate	Cofactors and Vitamins	Vitamin B6 Metabolism	31555	LC/MS Neg	100001121	2185	182.046	6723	82-82-6	C00847	HMDB00017	10828773	10247133	10406452	5390192	4957023	6719453
3998	pyridoxine (Vitamin B6)	Cofactors and Vitamins	Vitamin B6 Metabolism	608	LC/MS Pos Early	936	2442	170.081	1054	58-56-0	C00314	HMDB02075	7.70115e+06	8437346	7375979	6611819	4873794	6261041
52	pyroglutamine*	Amino Acid	Glutamate Metabolism	46225	LC/MS Pos Early	100001540	1900	129.066	134508	2353-44-8			2.08595e+06	2795289	2064463	2314444	2625012	2005640
1078	pyruvate	Carbohydrate	Glycolysis, Gluconeogenesis, and Pyruvate Metabolism	48990	LC/MS Polar	823	1083	87.0088	1060	127-17-3	C00022	HMDB00243	78508248	78532672	70198904	49750268	48199824	46989372
1101	ribitol	Carbohydrate	Pentose Metabolism	15772	LC/MS Polar	100000406	1789.6	151.061	6912	488-81-3	C00474	HMDB00508	465424	194132	458605	344322	215830	203236
3894	riboflavin (Vitamin B2)	Cofactors and Vitamins	Riboflavin Metabolism	1827	LC/MS Pos Early	500	2292	377.146	493570	83-88-5	C00255	HMDB00244	1.85839e+06	1994117	1.75646e+06	1199856	1010091	1046604
1100	ribose	Carbohydrate	Pentose Metabolism	1471	LC/MS Polar	914	1508.2	195.051	5779	50-69-1	C00121	HMDB00283	2994988	4198526	3501940	3154266	3399787	4607006
1126	ribulonate/xylulonate/lyxonate*	Carbohydrate	Pentose Metabolism	61858	LC/MS Polar	100019968	2350	165.041					16284938	19478456	20067596	29443952	32797710	40663904
1103	ribulose/xylulose	Carbohydrate	Pentose Metabolism	54671	LC/MS Polar	100006122	1400	195.051	5289590				1.96154e+06	1638195	2.00561e+06	801820	660297	644875
112	saccharopine	Amino Acid	Lysine Metabolism	1495	LC/MS Polar	392	3991.9	275.125	160556	997-68-2	C00449	HMDB00279	476404	423519	869997	275869	366184	484713
375	S-adenosylhomocysteine (SAH)	Amino Acid	Methionine, Cysteine, SAM and Taurine Metabolism	42382	LC/MS Neg	197	1832.4	383.114	439155	979-92-0	C00021	HMDB00939				21728	23152	24202
374	S-adenosylmethionine (SAM)	Amino Acid	Methionine, Cysteine, SAM and Taurine Metabolism	15915	LC/MS Pos Early	1263	3002	399.144	34756	24346-00-7;86867-01-8;86867-0108	C00019	HMDB01185	857449	1111208	1298721	775786	768721	828382
4	sarcosine	Amino Acid	Glycine, Serine and Threonine Metabolism	1516	LC/MS Pos Early	1023	1280	90.055	1088	107-97-1	C00213	HMDB00271	5438614	5199966	4293667	2159638	1360938	2385960
5089	S-carboxymethyl-L-cysteine	Xenobiotics	Drug - Other	47897	LC/MS Pos Early	100002324	1490	180.032	1080	638-23-3	C03727	HMDB29415	167070	150748	180318	206537	134508	187624
1488	sebacate (C10-DC)	Lipid	Fatty Acid, Dicarboxylate	32398	LC/MS Neg	100001211	1788	201.113	5192	111-20-6	C08277	HMDB00792	401465	512781	252453	201516	149005	218103
1125	sedoheptulose	Carbohydrate	Pentose Metabolism	53237	LC/MS Polar	100002619	2255	209.067	5459879	3019-74-7		HMDB03219	1365995	1171714	1038553	1571893	1627384	1708878
1096	sedoheptulose-7-phosphate	Carbohydrate	Pentose Phosphate Pathway	35649	LC/MS Neg	100001628	599.6	289.033	616	2646-35-7	C05382	HMDB01068	4497955	6118018	3532067	9219220	8622456	6609718
9	serine	Amino Acid	Glycine, Serine and Threonine Metabolism	1648	LC/MS Pos Early	503	1239	106.05	5951	56-45-1	C00065	HMDB00187	121034488	128725992	134835392	143585920	133300040	146154288
386	S-methylcysteine sulfoxide	Amino Acid	Methionine, Cysteine, SAM and Taurine Metabolism	43378	LC/MS Pos Early	100002927	900	152.038	82142	6853-87-8		HMDB29432	2.63331e+06	2743898	2501535	3194888	3708160	2405535
461	spermidine	Amino Acid	Polyamine Metabolism	485	LC/MS Pos Early	50	3355	146.165	1102	124-20-9	C00315	HMDB01257	12098912	12529795	15131019	10524780	9598198	11490687
2658	sphinganine	Lipid	Sphingolipid Synthesis	17769	LC/MS Pos Late	313	1413	302.305	3126	3102-56-5	C00836	HMDB00269	1825934	5187837	2369678	11219196	6.33464e+06	2938041
4485	stachydrine	Xenobiotics	Food Component/Plant	34384	LC/MS Pos Early	100001296	1440	144.102	115244	4136-37-2	C10172	HMDB04827	1139011	1133594	1089053	906245	1099157	1003926
1629	stearoylcarnitine (C18)	Lipid	Fatty Acid Metabolism (Acyl Carnitine, Long Chain Saturated)	34409	LC/MS Pos Late	100001391	1485	428.373	6426855	18822-91-8		HMDB00848	2504332	3630874	3590903	3351124	2.99237e+06	3678297
1483	suberate (C8-DC)	Lipid	Fatty Acid, Dicarboxylate	15730	LC/MS Polar	100000016	2577.6	173.082	10457	505-48-6	C08278	HMDB00893	1762421	1323414	679265	435327	391709	365017
1276	succinate	Energy	TCA Cycle	1437	LC/MS Polar	252	3149	117.019	1110	110-15-6	C00042	HMDB00254	294562400	300039456	281126432	175962416	145725440	186542672
5247	succinimide	Xenobiotics	Chemical	41888	LC/MS Polar	100003696	2155	116.035	11439	123-56-8	C07273		521643	453235	416234	425159	539279	485574
4622	tartronate (hydroxymalonate)	Xenobiotics	Food Component/Plant	20693	LC/MS Neg	100000840	610	118.999	45	80-69-3	C02287	HMDB35227	480928	496220	292738	533077	543849	585380
398	taurine	Amino Acid	Methionine, Cysteine, SAM and Taurine Metabolism	2125	LC/MS Neg	512	690	124.007	1123	107-35-7	C00245	HMDB00251	48894272	52215172	63116312	46373840	42153544	39805872
1361	tetradecadienoate (14:2)*	Lipid	Long Chain Polyunsaturated Fatty Acid (n3 and n6)	62850	LC/MS Neg	100020343	5292	223.17	5312409	39039-37-7		HMDB00560	1838003	1721275	1228995	1214704	1245526	1292252
1498	tetradecanedioate (C14)	Lipid	Fatty Acid, Dicarboxylate	35669	LC/MS Neg	100001613	3985	257.176	13185	821-38-5		HMDB00872	1469972	1360175	1389635	739485	588438	771252
2816	tetradecanoylsphingosine (d14:1)*	Lipid	Sphingosines	57493	LC/MS Pos Late	100015812	1134	244.227					5239388	5.38589e+06	4808070	4401737	4386369	4120035
2662	tetradecasphinganine (d14:0)*	Lipid	Sphingolipid Synthesis	57543	LC/MS Pos Late	100015866	1178	246.243					2296627	2321777	2888153	1930865	2189445	2.01553e+06
3976	thiamin (Vitamin B1)	Cofactors and Vitamins	Thiamine Metabolism	5341	LC/MS Pos Early	873	3050	265.112	1130	59-43-8	C00378	HMDB00235	4889418	5023902	4083855	3226347	3096024	3874122
3977	thiamin monophosphate	Cofactors and Vitamins	Thiamine Metabolism	15798	LC/MS Pos Early	523	2378	345.078	3382778	532-40-1	C01081	HMDB02666	2.98478e+06	3413087	2759553	3207694	3.01831e+06	3110169
5280	thioproline	Xenobiotics	Chemical	53231	LC/MS Pos Early	100009232	1250	134.027	93176	34592-47-4			7997792	12525871	18006576	8946454	8148617	12027814
3913	threonate	Cofactors and Vitamins	Ascorbate and Aldarate Metabolism	27738	LC/MS Polar	100001022	2384	135.03	151152	70753-61-6	C01620	HMDB00943	1757194	2129675	1541747	2288652	1891459	1553713
16	threonine	Amino Acid	Glycine, Serine and Threonine Metabolism	1284	LC/MS Pos Early	564	1514	120.066	6288	72-19-5	C00188	HMDB00167	430941472	401320000	435671104	293665952	220416176	442305344
433	hydroxyproline	Amino Acid	Urea cycle; Arginine and Proline Metabolism	32306	LC/MS Pos Early	1001	1064	132.065	5810	51-35-4	C01157	HMDB00725	5014062	5915963	8840353	5733365	10826995	6452254
3887	trigonelline (N'-methylnicotinate)	Cofactors and Vitamins	Nicotinate and Nicotinamide Metabolism	32401	LC/MS Pos Early	100001092	1388	138.055	5570	535-83-1	C01004	HMDB00875	1693528	1951237	2193026	1850493	1681688	1996627
223	tryptophan	Amino Acid	Tryptophan Metabolism	54	LC/MS Pos Early	565	2986	205.097	6305	73-22-3	C00078	HMDB00929	83693760	106811872	100326080	104293552	91604904	102563816
154	tyramine	Amino Acid	Tyrosine Metabolism	1603	LC/MS Pos Early	1133	2540	138.091	5610	60-19-5	C00483	HMDB00306	158609	198147	214043	186699		99974
148	tyrosine	Amino Acid	Tyrosine Metabolism	1299	LC/MS Pos Early	815	2430	182.081	6057	60-18-4	C00082	HMDB00158	33166734	54175348	56110004	43107964	29348796	39515784
1216	UDP-glucuronate	Carbohydrate	Nucleotide Sugar	2763	LC/MS Neg	1097	588	579.027	17473	28053-08-9;63700-19-6	C00167	HMDB00935				36590	42590
1223	UDP-N-acetylglucosamine/galactosamine	Carbohydrate	Nucleotide Sugar	46148	LC/MS Polar	100002957	3665	606.074					682692	679165	847827	1066179	1073411	892468
1490	undecanedioate (C11-DC)	Lipid	Fatty Acid, Dicarboxylate	42395	LC/MS Neg	100001617	2440	215.129	15816	1852-04-6		HMDB00888	76429	93368	132945	109283		116524
3793	uracil	Nucleotide	Pyrimidine Metabolism, Uracil containing	605	LC/MS Polar	825	1089.7	111.02	1174	66-22-8	C00106	HMDB00300	2934098	4460863	3663728	4437327	2938805	3156433
3708	urate	Nucleotide	Purine Metabolism, (Hypo)Xanthine/Inosine containing	1604	LC/MS Neg	1134	757.1	167.021	1175	69-93-2;120K5305	C00366	HMDB00289	9388999	11387541	14361270	9742425	7777842	10984006
3709	uric acid ribonucleoside*	Nucleotide	Purine Metabolism, (Hypo)Xanthine/Inosine containing	62102	LC/MS Neg	100002682	1200	299.063	164933	2124-54-1			31345	49131	54905	34688		28914
3792	uridine	Nucleotide	Pyrimidine Metabolism, Uracil containing	606	LC/MS Neg	535	1457.6	243.062	6029	58-96-8	C00299	HMDB00296	25303204	21718216	26905110	27685920	25092768	24244728
3791	uridine-2',3'-cyclic monophosphate	Nucleotide	Pyrimidine Metabolism, Uracil containing	37137	LC/MS Neg	75	1090	305.018	439715	40632-52-8	C02355	HMDB11640	705234	715036	706173	568674	527619	478578
348	valine	Amino Acid	Leucine, Isoleucine and Valine Metabolism	1649	LC/MS Pos Early	566	2479	118.086	6287	72-18-4	C00183	HMDB00883	255453072	267592208	285825600	343146144	298445760	373206240
930	valylglycine	Peptide	Dipeptide	40475	LC/MS Neg	100003641	1506	173.093	136487	686-43-1		HMDB29127			55021			86854
5260	valylleucinamide	Xenobiotics	Chemical	37460	LC/MS Pos Early	100002062	2950	230.186	4693887				634912	541980	585645	576428	652334	772073
3700	xanthine	Nucleotide	Purine Metabolism, (Hypo)Xanthine/Inosine containing	3147	LC/MS Polar	1004	2023	151.026	1188	69-89-6	C00385	HMDB00292	25885208	33353884	31086844	25249886	20359944	28459652
3702	xanthosine	Nucleotide	Purine Metabolism, (Hypo)Xanthine/Inosine containing	15136	LC/MS Neg	100000299	1075	283.068	64959	146-80-5	C01762	HMDB00299	971722	931943	832721	668830	794858	663517
244	xanthurenate	Amino Acid	Tryptophan Metabolism	15679	LC/MS Neg	100000015	1476	204.03	5699	59-007	C02470	HMDB00881	57772	62888	34860	43957	38850	46037
1650	ximenoylcarnitine (C26:1)*	Lipid	Fatty Acid Metabolism (Acyl Carnitine, Monounsaturated)	57517	LC/MS Pos Late	100015836	1607	538.483					159417	243487	295223	328773	352380	341899

## Sheet: ScaledImpData
												SAMPLE NAME	UNMA-00766	UNMA-00767	UNMA-00768	UNMA-00769	UNMA-00770	UNMA-00771
	Supplementary Data 4											PARENT SAMPLE ID	5458644	5458645	5458646	5458647	5458648	5458649
												CLIENT IDENTIFIER	4a	4b	4c	5a	5b	5c
												CASE CONTROL	Ctrl	Ctrl	Ctrl	Mutant	Mutant	Mutant
												COMMENT	ad libitum regular diet	ad libitum regular diet	ad libitum regular diet	ad libitum regular diet	ad libitum regular diet	ad libitum regular diet
												ORIG ORDER	10	11	12	13	14	15
												RUN DAY	1	2	1	1	2	1
												TX	Aged	Aged	Aged	Aged	Aged	Aged
												GROUP NUMBER	4	4	4	5	5	5
PATHWAY SORTORDER	BIOCHEMICAL	SUPER PATHWAY	SUB PATHWAY	COMP ID	PLATFORM	CHEMICAL ID	RI	MASS	PUBCHEM	CAS	KEGG	Group HMDB	Control aged	Control aged	Control aged	Mutant MB6 aged	Mutant MB6 aged	Mutant MB6 aged
466	(N(1) + N(8))-acetylspermidine	Amino Acid	Polyamine Metabolism	57814	LC/MS Pos Early	100016038	3080	188.176					1.7275	2.0216	1.0736	2.0008	1.8203	1.4096
1675	(S)-3-hydroxybutyrylcarnitine	Lipid	Fatty Acid Metabolism (Acyl Carnitine, Hydroxy)	52984	LC/MS Pos Early	100009271	2340	248.149				HMDB13127	0.0759	0.0852	0.1394	0.6259	0.5145	0.5841
2641	1,2-dilinoleoyl-galactosylglycerol (18:2/18:2)*	Lipid	Galactosyl Glycerolipids	54899	LC/MS Pos Late	100010879	2415	796.593	6535011				1.5902	1.4252	2.0209	0.4548	2.0431	0.8702
2186	1,2-dioleoyl-glycosyl-GPE (18:1/18:1)	Lipid	Glycosyl PE	63198	LC/MS Pos Late	100021406	2486	906.607					0.9122	0.9565	0.8631	0.865	0.9582	0.7727
2219	1,2-dioleoyl-GPG (18:1/18:1)	Lipid	Phosphatidylglycerol (PG)	19142	LC/MS Pos Late	1541	3149	792.575	11846228	67254-28-8			0.9113	1.1156	0.9312	0.7146	0.7468	0.6195
2203	1,2-dioleoyl-GPS (18:1/18:1)	Lipid	Phosphatidylserine (PS)	19191	LC/MS Pos Late	1533	2800	788.544	6438639	6811-55-8			0.7891	0.825	0.9697	0.8219	1.0165	0.8435
2180	1,2-dipalmitoleoyl-glycosyl-GPE (16:1/16:1)	Lipid	Glycosyl PE	63199	LC/MS Pos Late	100021398	2046	850.544					0.8474	0.8564	0.8579	0.8831	0.8526	0.7216
1767	12,13-DiHOME	Lipid	Fatty Acid, Dihydroxy	38395	LC/MS Neg	62	5137	313.238	10236635	263399-35-5	C14829	HMDB04705	1.4281	1.4435	1.8031	1.0755	0.723	0.5314
329	1-carboxyethylisoleucine	Amino Acid	Leucine, Isoleucine and Valine Metabolism	62558	LC/MS Neg	100020427	2628	202.108					1.5451	1.0122	0.5078	1.3434	0.1438	3.1229
288	1-carboxyethylleucine	Amino Acid	Leucine, Isoleucine and Valine Metabolism	62559	LC/MS Neg	100020425	2663	202.108					1.2457	1.17	0.8976	1.0139	0.5784	1.7949
352	1-carboxyethylvaline	Amino Acid	Leucine, Isoleucine and Valine Metabolism	62562	LC/MS Neg	100020423	2008	188.093					0.9104	1.005	0.4107	1.6641	0.543	3.5704
2642	1-linoleoyl-2-linolenoyl-galactosylglycerol (18:2/18:3)*	Lipid	Galactosyl Glycerolipids	54898	LC/MS Pos Late	100010878	2209	794.578					0.6451	0.9689	1.0331	0.3073	1.1062	0.3073
2385	1-linoleoyl-GPG (18:2)*	Lipid	Lysophospholipid	54885	LC/MS Pos Late	100009227	1515	509.287					1.323	0.9657	1.0136	1.3636	1.4699	1.0423
84	1-methyl-4-imidazoleacetate	Amino Acid	Histidine Metabolism	32350	LC/MS Pos Early	100001208	2064	141.066	75810	2625-49-2	C05828	HMDB02820	0.2766	0.2458	0.2458	0.3474	0.321	0.3726
3725	1-methyladenine	Nucleotide	Purine Metabolism, Adenine containing	1527	LC/MS Pos Early	54	2133	150.077	78821	5142-22-3	C02216	HMDB11599	0.9991	1.0009	0.6519	1.0151	0.9308	1.3582
67	1-methylhistidine	Amino Acid	Histidine Metabolism	30460	LC/MS Pos Early	100001051	2755	170.092	92105	332-80-9	C01152	HMDB00001	0.1664	0.3122	0.3016	0.4308	0.4295	0.4419
2220	1-oleoyl-2-linoleoyl-GPG (18:1/18:2)*	Lipid	Phosphatidylglycerol (PG)	57400	LC/MS Pos Late	100009113	2767	790.559				HMDB10635	0.8875	0.9285	0.8696	0.8184	0.8568	0.6387
2383	1-oleoyl-GPG (18:1)*	Lipid	Lysophospholipid	45968	LC/MS Pos Late	100005716	1628	511.303					0.7201	0.4019	0.5774	0.9997	1.2387	0.6319
2374	1-oleoyl-GPS (18:1)	Lipid	Lysophospholipid	19260	LC/MS Pos Late	100000630	1555	524.298	9547099	326589-90-6		HMDB61694	0.9719	0.9701	0.6266	0.9959	1.2777	1.1425
2182	1-palmitoleoyl-2-linoleoyl-glycosyl-GPE (16:1/18:2)	Lipid	Glycosyl PE	63206	LC/MS Pos Late	100021401	2050	876.56					0.9187	0.9351	0.8931	0.9501	0.9493	0.7742
2181	1-palmitoleoyl-2-oleoyl-glycosyl-GPE (16:1/18:1)	Lipid	Glycosyl PE	63208	LC/MS Pos Late	100021399	2234	878.575					0.8283	0.8231	0.7895	0.8857	0.8566	0.7444
2214	1-palmitoleoyl-2-oleoyl-GPG (16:1/18:1)*	Lipid	Phosphatidylglycerol (PG)	57398	LC/MS Pos Late	100009106	2737	764.544					0.8225	0.6851	0.8319	0.5284	0.6475	0.4605
2211	1-palmitoyl-2-linoleoyl-GPG (16:0/18:2)	Lipid	Phosphatidylglycerol (PG)	52628	LC/MS Pos Late	1543	2730	764.544		322647-44-9		HMDB10575	0.5166	0.8667	0.7722	1.2033	1	0.9687
2176	1-palmitoyl-2-oleoyl-glycosyl-GPE (16:0/18:1)	Lipid	Glycosyl PE	63200	LC/MS Pos Late	100021389	2512	880.591					0.8274	0.849	0.7586	0.8476	0.9364	0.7711
2210	1-palmitoyl-2-oleoyl-GPG (16:0/18:1)	Lipid	Phosphatidylglycerol (PG)	52448	LC/MS Pos Late	100000641	3206	766.559	5283509				0.4868	0.6534	0.4873	0.7033	0.6803	0.5994
2631	1-palmitoyl-2-palmitoleoyl-galactosylglycerol (16:0/16:1)*	Lipid	Galactosyl Glycerolipids	63149	LC/MS Pos Late	100021332	2682	746.578					1.6057	1.3143	1.1623	1.0887	0.7674	0.7297
2175	1-palmitoyl-2-palmitoleoyl-glycosyl-GPE (16:0/16:1)	Lipid	Glycosyl PE	63201	LC/MS Pos Late	100021384	2249	852.56					0.8534	0.8609	0.8019	1.0374	0.9961	0.9208
2207	1-palmitoyl-2-palmitoleoyl-GPG (16:0/16:1)*	Lipid	Phosphatidylglycerol (PG)	53213	LC/MS Pos Late	100009102	2720	738.528					0.5675	0.5568	0.5751	0.7991	0.8662	0.6821
2379	1-palmitoyl-GPG (16:0)*	Lipid	Lysophospholipid	45970	LC/MS Pos Late	100005717	1617	485.287	3300276				0.6796	0.6796	0.6796	0.6796	0.6796	0.6796
2197	1-stearoyl-2-oleoyl-GPS (18:0/18:1)	Lipid	Phosphatidylserine (PS)	19265	LC/MS Pos Late	100000639	3000	790.559	9547087			HMDB10163	1.3819	1.1332	1.7213	0.9505	1.1539	0.9405
4221	2,3-dihydroxyisovalerate	Xenobiotics	Food Component/Plant	38276	LC/MS Polar	100002417	1050	133.051	677	1756-18-9	C04039	HMDB12141	1.5016	2.2953	2.341	0.6695	0.5142	0.7556
1772	2,4-dihydroxybutyrate	Lipid	Fatty Acid, Dihydroxy	62951	LC/MS Polar	100002285	1793	119.035	192742	1518-62-3		HMDB00360	1.0211	1.1233	0.9296	0.7147	0.648	0.7253
1562	2-aminooctanoate	Lipid	Fatty Acid, Amino	43343	LC/MS Pos Late	100004227	750	160.133	69522	644-90-6		HMDB00991	0.5114	0.5976	0.3791	0.987	0.871	1.013
3775	2'-deoxyguanosine	Nucleotide	Purine Metabolism, Guanine containing	1411	LC/MS Neg	348	1700	266.089	187790	961-07-9	C00330	HMDB00085	1.0135	0.7123	0.9428	1.131	0.7042	0.7162
3706	2'-deoxyinosine	Nucleotide	Purine Metabolism, (Hypo)Xanthine/Inosine containing	15076	LC/MS Neg	100000135	1688	251.079	65058	890-38-0	C05512	HMDB00071	1.1468	0.9132	0.8549	1.4301	1.3238	1.6196
331	2-hydroxy-3-methylvalerate	Amino Acid	Leucine, Isoleucine and Valine Metabolism	36746	LC/MS Neg	100001541	1800	131.071	164623	488-15-3		HMDB00317	0.1999	1.5771	0.1999	0.1999	0.3601	0.4314
1716	2-hydroxyarachidate*	Lipid	Fatty Acid, Monohydroxy	61700	LC/MS Neg	100019892	5990	327.291	5225199				1.0276	0.9062	1.2709	0.8121	0.9953	1.1248
493	2-hydroxybutyrate/2-hydroxyisobutyrate	Amino Acid	Glutathione Metabolism	52281	LC/MS Polar	100008928	1258	103.04					1.1289	1.2902	1.0232	0.3817	0.8282	1.866
1471	2-hydroxyglutarate	Lipid	Fatty Acid, Dicarboxylate	37253	LC/MS Polar	100002070	3352.8	147.03	43	40951-21-1	C02630	HMDB0059655	1.228	1.7385	1.3981	1.3128	1.1496	1.6312
4229	2-isopropylmalate	Xenobiotics	Food Component/Plant	15667	LC/MS Polar	100000409	2605	175.061	77	3237-44-3	C02504	HMDB00402	1.0104	2.35	1.7591	0.7569	0.716	0.4852
4554	2-ketogluconate	Xenobiotics	Food Component/Plant	48370	LC/MS Polar	100005943	2668	193.035	3035456	1040352-40-6			1.474	1.4836	0.7714	6.6378	5.2351	1.7935
1289	2-methylcitrate/homocitrate	Energy	TCA Cycle	52282	LC/MS Neg	100008929	575	205.035					2.6177	2.4082	2.7134	1.1812	0.86	0.7999
15	2-methylserine	Amino Acid	Glycine, Serine and Threonine Metabolism	53229	LC/MS Pos Early	100009246	1652	120.066	94309		C02115		1.6957	1.8863	1.4413	2.7793	2.7324	2.0899
3834	2'-O-methylcytidine	Nucleotide	Pyrimidine Metabolism, Cytidine containing	57554	LC/MS Pos Early	100010895	2411	258.108	150971	2140-72-9			1.3446	0.7616	1.3878	0.479	0.479	0.479
3796	2'-O-methyluridine	Nucleotide	Pyrimidine Metabolism, Uracil containing	57655	LC/MS Neg	100010896	1831	257.078	102212	2140-76-3			0.9611	1.3065	1.1764	0.5289	0.5289	1.2975
115	2-oxoadipate	Amino Acid	Lysine Metabolism	38347	LC/MS Polar	92	2635	159.03	71	3184-35-8	C00322	HMDB00225	0.7566	0.5401	0.5512	0.1689	0.2021	0.1689
414	2-oxoarginine*	Amino Acid	Urea cycle; Arginine and Proline Metabolism	55072	LC/MS Pos Early	100002784	1760	174.087	558	3715-10-04	C03771	HMDB04225	1.0789	1.0131	0.9101	0.5201	0.4631	0.4571
1769	2S,3R-dihydroxybutyrate	Lipid	Fatty Acid, Dihydroxy	62950	LC/MS Polar	100002284	1660	119.035	10964471	5057-93-2		HMDB02453	2.1167	2.0015	2.0606	1.0338	0.8127	0.9088
162	3-(4-hydroxyphenyl)lactate (HPLA)	Amino Acid	Tyrosine Metabolism	32197	LC/MS Neg	240	1379	181.051	9378	6482-98-0	C03672	HMDB00755	0.5739	1.1583	0.7706	1.0001	1.2351	1.7686
183	3,4-dihydroxyphenylacetate	Amino Acid	Tyrosine Metabolism	18296	LC/MS Neg	100000449	1040	123.045	547	102-32-9	C01161	HMDB01336	1.2783	1.0427	2.1095	0.2768	0.2768	0.2768
412	3-amino-2-piperidone	Amino Acid	Urea cycle; Arginine and Proline Metabolism	62853	LC/MS Pos Early	100020361	2065	115.087	5200225	1892-22-4		HMDB00323	1.1107	1.1612	1.0151	0.6905	0.6343	0.7147
3848	3-aminoisobutyrate	Nucleotide	Pyrimidine Metabolism, Thymine containing	1566	LC/MS Pos Early	1114	2190	104.071	64956	10569-72-9;214139-20-5	C05145	HMDB03911	1.8907	2.1737	2.0723	2.1641	1.9757	2.2158
4233	3-formylindole	Xenobiotics	Food Component/Plant	62863	LC/MS Pos Early	100020219	2736	146.06	10256		C08493	HMDB29737	2.1555	2.369	2.6964	1.0918	0.6287	1.2151
2827	3-hydroxy-3-methylglutarate	Lipid	Mevalonate Metabolism	531	LC/MS Polar	112	2850	161.046	1662	503-49-1	C03761	HMDB00355	1.5317	1.3588	1.6435	1.3554	0.9501	1.1466
1688	3-hydroxybutyrate (BHBA)	Lipid	Ketone Bodies	542	LC/MS Polar	254	1480	103.04	441	625-72-9	C01089	HMDB00357	1.0898	1.1807	1.0673	1.2575	0.8217	1.2673
1725	3-hydroxydecanoate	Lipid	Fatty Acid, Monohydroxy	22053	LC/MS Neg	100000997	4634.7	187.134	26612	5561-87-5		HMDB02203	0.8505	1.6536	1.1904	1.0777	0.6771	0.9074
359	3-hydroxyisobutyrate	Amino Acid	Leucine, Isoleucine and Valine Metabolism	1549	LC/MS Polar	111	1619	103.04	87	2068-83-9	C06001	HMDB00336	1.9726	2.2779	2.4525	1.7956	1.3356	3.4723
243	3-hydroxykynurenine	Amino Acid	Tryptophan Metabolism	22110	LC/MS Pos Early	100000986	2536	225.087	89	2147-61-7	C02794	HMDB00732	1.0497	1.2606	0.5317	0.3335	0.2501	0.2428
1727	3-hydroxylaurate	Lipid	Fatty Acid, Monohydroxy	32457	LC/MS Neg	100001112	5175	215.165	94216	53941-38-1		HMDB00387	1.0048	1.2907	1.1672	0.7698	0.6932	0.85
1728	3-hydroxymyristate	Lipid	Fatty Acid, Monohydroxy	21158	LC/MS Neg	100000882	5335	243.197	16064	3422-31-9			1.0026	1.2412	1.2275	0.8411	1.0552	1.0192
1723	3-hydroxyoctanoate	Lipid	Fatty Acid, Monohydroxy	22001	LC/MS Neg	100000773	3446	159.103	26613	88930-08-9		HMDB01954	0.8777	1.6628	1.3422	0.9666	0.6834	0.8856
1729	3-hydroxypalmitate	Lipid	Fatty Acid, Monohydroxy	27503	LC/MS Neg	100000983	5476	271.228	301590	928-17-6		HMDB10734	1.151	1.1027	1.0852	1.0726	0.6305	0.9664
1680	3-hydroxypalmitoylcarnitine	Lipid	Fatty Acid Metabolism (Acyl Carnitine, Hydroxy)	61839	LC/MS Pos Late	100019800	1380	416.337					0.2816	0.2816	0.2816	0.432	0.3529	0.2816
1720	3-hydroxypropanoate	Lipid	Fatty Acid, Monohydroxy	1556	LC/MS Polar	115	1845	89.0244	68152	503-66-2	C01013	HMDB00700	3.8867	4.2343	1.4312	1.1193	0.9876	1.4244
1726	3-hydroxysebacate	Lipid	Fatty Acid, Monohydroxy	31943	LC/MS Polar	100001145	2411	217.108	3017884	73141-46-5		HMDB00350	0.9861	1.2018	0.7537	0.8375	0.5126	0.7382
1724	3-hydroxysuberate	Lipid	Fatty Acid, Monohydroxy	31936	LC/MS Polar	100001143	3000	189.077	22328017	73141-47-6		HMDB00325	1.3543	0.8045	0.2694	0.2694	0.4173	0.2694
354	3-methyl-2-oxobutyrate	Amino Acid	Leucine, Isoleucine and Valine Metabolism	44526	LC/MS Polar	100000936	911	115.04	49	3715-29-5	C00141	HMDB00019	2.0925	2.0372	2.055	0.9877	0.7732	0.9868
330	3-methyl-2-oxovalerate	Amino Acid	Leucine, Isoleucine and Valine Metabolism	15676	LC/MS Neg	100000036	2064.2	129.056	47	1460-34-0;51829-07-3	C00671	HMDB03736	1.7091	1.626	1.7144	0.8636	0.9023	0.8391
68	3-methylhistidine	Amino Acid	Histidine Metabolism	15677	LC/MS Neg	100000042	906.3	168.078	64969	368-16-1	C01152	HMDB00479	0.5644	0.7869	0.596	1.4748	1.5526	1.6055
1076	3-phosphoglycerate	Carbohydrate	Glycolysis, Gluconeogenesis, and Pyruvate Metabolism	1414	LC/MS Neg	132	583	184.986	724	80731-10-8	C00597	HMDB00807	0.7188	0.4394	0.8228	1.1903	1.2654	0.8367
3811	3-ureidopropionate	Nucleotide	Pyrimidine Metabolism, Uracil containing	3155	LC/MS Pos Early	1053	875	133.061	111	462-88-4	C02642	HMDB00026	1.277	1.0453	1.3073	1.3107	1.283	1.4497
475	4-acetamidobutanoate	Amino Acid	Polyamine Metabolism	1558	LC/MS Pos Early	1113	1350	146.081	18189	3025-96-5	C02946	HMDB03681	1.0561	0.9956	1.3335	0.8587	0.8852	1.0502
477	4-guanidinobutanoate	Amino Acid	Guanidino and Acetamido Metabolism	15681	LC/MS Pos Early	100000096	2320	146.092	500	463-003;463-00-3	C01035	HMDB03464	0.8345	1.0076	0.8232	1.8063	1.0187	1.1288
4030	4-hydroxybenzoate	Xenobiotics	Benzoate Metabolism	21133	LC/MS Polar	100000862	1305	137.024	135	99-96-7	C00156	HMDB00500	1.6799	1.9504	2.0228	1.4071	1.2052	1.448
1706	4-hydroxybutyrate (GHB)	Lipid	Fatty Acid, Monohydroxy	34585	LC/MS Polar	100001507	1765	103.04	10413	502-85-2	C00989	HMDB00710	0.5682	0.8005	0.6969	0.9103	0.8827	0.9021
4014	4-hydroxyhippurate	Xenobiotics	Benzoate Metabolism	35527	LC/MS Neg	100001423	1475	194.046	151012	2482-25-9		HMDB13678	5.4113	4.6606	3.5101	1.6665	1.0734	1.8706
88	4-imidazoleacetate	Amino Acid	Histidine Metabolism	32349	LC/MS Pos Early	100001207	2055	127.05	96215	645-65-8	C02835	HMDB02024	0.7777	0.9026	0.6497	0.7219	0.6716	0.6692
290	4-methyl-2-oxopentanoate	Amino Acid	Leucine, Isoleucine and Valine Metabolism	22116	LC/MS Neg	100000551	2170	129.056	70	816-66-0	C00233	HMDB00695	1.5439	1.6588	1.369	0.7957	0.7947	0.7523
110	5-(galactosylhydroxy)-L-lysine	Amino Acid	Lysine Metabolism	43582	LC/MS Pos Early	100002462	2755	325.161		32448-36-5			0.7147	0.7238	0.6773	0.7951	0.9487	0.9477
3795	5,6-dihydrouridine	Nucleotide	Pyrimidine Metabolism, Uracil containing	61833	LC/MS Neg	100001425	1119	245.078	94312	5627-05-04			1.0451	1.0083	0.6889	1.1513	1.3236	2.1908
1322	5-dodecenoate (12:1n7)	Lipid	Medium Chain Fatty Acid	33968	LC/MS Neg	100001232	5224	197.155	5312378	2430-94-6		HMDB00529	1.0933	1.1127	0.9019	1.2486	1.2507	1.232
471	5-methylthioadenosine (MTA)	Amino Acid	Polyamine Metabolism	1419	LC/MS Pos Early	212	2752	298.097	439176	2457-80-9	C00170	HMDB01173	1.0934	0.8463	0.9983	0.8059	0.6615	0.7214
3797	5-methyluridine (ribothymidine)	Nucleotide	Pyrimidine Metabolism, Uracil containing	35136	LC/MS Neg	100001446	1778.1	257.078	445408	1463-10-1		HMDB00884	1.3532	1.3034	1.0335	1.3921	1.1457	1.5092
490	5-oxoproline	Amino Acid	Glutathione Metabolism	1494	LC/MS Neg	1021	738.5	128.035	7405	98-79-3	C01879	HMDB00267	1.109	1.1591	1.1021	0.8947	0.8333	1.1495
1085	6-phosphogluconate	Carbohydrate	Pentose Phosphate Pathway	15442	LC/MS Neg	100000341	583.9	275.017	91493	921-62-0;53411-70-4	C00345	HMDB01316	0.1829	0.2413	0.2936	1.6368	1.3037	0.5772
3761	7-methylguanine	Nucleotide	Purine Metabolism, Guanine containing	35114	LC/MS Pos Early	100001456	2175	166.072	11361	578-76-7	C02242	HMDB00897	1.3482	1.0302	1.1309	0.9386	0.4544	1.2415
1768	9,10-DiHOME	Lipid	Fatty Acid, Dihydroxy	38399	LC/MS Neg	179	5180	313.238	9966640	263399-34-4	C14828	HMDB04704	1.9138	1.7096	2.0943	0.6246	0.8209	1.0459
1613	acetylcarnitine (C2)	Lipid	Fatty Acid Metabolism (Acyl Carnitine, Short Chain)	32198	LC/MS Pos Early	100000802	2282	204.123	1	5080-50-2	C02571	HMDB00201	0.3463	0.5314	0.4402	0.6361	0.6517	0.6437
1292	acetylphosphate	Energy	Oxidative Phosphorylation	15488	LC/MS Polar	1211	4013.9	138.98	186	94249-01-1	C00227	HMDB01494	0.598	0.6546	0.7101	0.9775	0.9953	1.0614
3724	adenine	Nucleotide	Purine Metabolism, Adenine containing	554	LC/MS Pos Early	880	2221	136.062	190	73-24-5	C00147	HMDB00034	0.4946	0.3868	0.5725	0.9144	0.9996	0.8195
3723	adenosine	Nucleotide	Purine Metabolism, Adenine containing	555	LC/MS Pos Early	798	2169	268.104	60961	58-61-7	C00212	HMDB00050	0.3988	0.3922	0.4532	0.9571	1.1643	1
3717	3'-AMP	Nucleotide	Purine Metabolism, Adenine containing	35142	LC/MS Neg	100001449	1245	346.056	41211	84-21-9	C01367	HMDB03540	0.9509	0.9843	1.0288	0.9819	0.8148	0.7681
3716	AMP	Nucleotide	Purine Metabolism, Adenine containing	32342	LC/MS Pos Early	209	1013	348.07	6083	149022-20-8	C00020	HMDB00045	0.8899	0.9527	0.9203	1.0044	0.9032	0.8714
28	alanine	Amino Acid	Alanine and Aspartate Metabolism	1126	LC/MS Pos Early	811	1700	90.055	5950	56-41-7	C00041	HMDB00161	0.9489	1.0088	1.0348	0.9145	0.8882	0.9765
570	alanylleucine	Peptide	Dipeptide	37093	LC/MS Pos Early	100001890	3055	203.139	259583	1638-60-4		HMDB28691	0.4305	0.4305	0.9286	1.3246	0.4305	0.7753
3710	allantoin	Nucleotide	Purine Metabolism, (Hypo)Xanthine/Inosine containing	1107	LC/MS Polar	1002	1672	157.037	204	97-59-6	C02350	HMDB00462	3.2184	3.4074	4.7424	1.7177	1.2117	1.9734
294	alpha-hydroxyisocaproate	Amino Acid	Leucine, Isoleucine and Valine Metabolism	22132	LC/MS Neg	100000706	1840	131.071	83697	10303-64-7	C03264	HMDB00746	0.9277	4.4463	1	0.908	1.055	1.5249
355	alpha-hydroxyisovalerate	Amino Acid	Leucine, Isoleucine and Valine Metabolism	46537	LC/MS Polar	100001300	1052	117.056	99823	600-37-3		HMDB00407	1.113	2.202	0.8253	1.0967	1.3449	2.3854
1273	alpha-ketoglutarate	Energy	TCA Cycle	528	LC/MS Polar	93	2700	145.014	51	305-72-6;328-50-7;22202-68-2	C00026	HMDB00208	1.7055	1.5685	1.7951	0.8534	0.7995	0.7627
1116	arabitol/xylitol	Carbohydrate	Pentose Metabolism	48885	LC/MS Polar	100006430	1932.4	151.061	6912		C01904		3.5384	3.1798	3.9095	0.8571	0.7084	0.7063
1122	arabonate/xylonate	Carbohydrate	Pentose Metabolism	48255	LC/MS Polar	100006115	2700	165.041					0.2567	2.0073	2.1592	1.0132	1.2698	0.4932
1331	arachidate (20:0)	Lipid	Long Chain Saturated Fatty Acid	1118	LC/MS Neg	893	6240	311.296	10467	506-30-9	C06425	HMDB02212	0.9108	0.904	1.3037	0.9324	1.253	1.0365
1630	arachidoylcarnitine (C20)*	Lipid	Fatty Acid Metabolism (Acyl Carnitine, Long Chain Saturated)	57513	LC/MS Pos Late	100015833	1512	456.405				HMDB06460	0.4561	0.5226	0.5072	0.8682	0.7905	0.8569
2795	arachidoyl-tetradecasphingadienine-phosphoethanolamine (d14:2/20:0)*	Lipid	Ceramide PEs	63131	LC/MS Pos Late	100021157	2055	659.512					1.0772	1.1053	1.1638	1.0103	1.0036	1.0694
2734	arachidoyl-tetradecasphingosine-glycosyl-phosphoethanolamine (d14:1/20:0)	Lipid	Hexosylceramide (HCER) PEs	63209	LC/MS Pos Late	100021427	2160	823.581					1.0875	1.1278	1.0995	0.9393	0.7766	1.0021
2792	arachidoyl-tetradecasphingosine-phosphoethanolamine (d14:1/20:0)*	Lipid	Ceramide PEs	63014	LC/MS Pos Late	100021147	2075	661.528					0.9988	1.0502	1.1219	0.8664	0.8381	0.889
442	argininate*	Amino Acid	Urea cycle; Arginine and Proline Metabolism	57461	LC/MS Pos Early	100002769	2150	176.103	160437	157-07-3		HMDB03148	0.7958	0.4787	0.8168	0.8218	0.4787	1.0329
406	arginine	Amino Acid	Urea cycle; Arginine and Proline Metabolism	1638	LC/MS Pos Early	231	2825	175.119	232	1119-34-2	C00062	HMDB00517	0.9826	1.1281	1.1004	0.9408	0.9311	0.9788
4273	arginine phosphate	Xenobiotics	Food Component/Plant	57770	LC/MS Pos Early	100002670	1143	255.085	92150	1189-11-3	C05945		0.4669	0.4669	0.4669	1.6838	1.2228	1.5991
407	argininosuccinate	Amino Acid	Urea cycle; Arginine and Proline Metabolism	15497	LC/MS Pos Early	232	2745	291.13	828	156637-58-0	C03406	HMDB00052	1.6721	1.9456	3.139	1.6184	1.9237	1.5924
3909	ascorbate (Vitamin C)	Cofactors and Vitamins	Ascorbate and Aldarate Metabolism	32354	LC/MS Pos Early	233	770	177.039		134-03-2	C00072	HMDB00044	1.029	1.7391	2.0824	0.8941	1.0363	0.8614
39	asparagine	Amino Acid	Alanine and Aspartate Metabolism	512	LC/MS Pos Early	917	1225	133.061	6267	70-47-3	C00152	HMDB00168	0.9559	0.963	1.1319	0.9733	1.027	1.2021
35	aspartate	Amino Acid	Alanine and Aspartate Metabolism	443	LC/MS Pos Early	234	1165	134.045	5960	56-84-8	C00049	HMDB00191	0.3572	0.493	0.6781	0.9885	0.8835	1.0212
1486	azelate (nonanedioate; C9)	Lipid	Fatty Acid, Dicarboxylate	18362	LC/MS Polar	2029	2520	187.098	2266	123-99-9	C08261	HMDB00784	0.7373	0.8879	1.0233	0.8587	0.756	0.7751
4274	azetidine-2-carboxylic acid	Xenobiotics	Food Component/Plant	37068	LC/MS Pos Early	100001802	1040	102.055	17288	2133-34-8	C08267	HMDB29615	1.0296	0.9026	0.9339	1.7277	1.6347	1.5176
1631	behenoylcarnitine (C22)*	Lipid	Fatty Acid Metabolism (Acyl Carnitine, Long Chain Saturated)	57514	LC/MS Pos Late	100015832	1561	484.436					0.3567	0.4103	0.4059	0.6759	0.8187	0.78
2800	behenoyl-hexadecasphingosine-phosphoethanolamine (d16:1/22:0)	Lipid	Ceramide PEs	62997	LC/MS Pos Late	100021153	2761	717.591					0.832	1.021	1.082	0.8514	0.9698	0.8311
2736	behenoyl-tetradecasphingadienine-glycosyl-phosphoethanolamine (d14:2/22:0)	Lipid	Hexosylceramide (HCER) PEs	63205	LC/MS Pos Late	100021424	2296	849.596					1.1242	1.158	1.2399	1.0978	1.0101	1.2068
2796	behenoyl-tetradecasphingadienine-phosphoethanolamine (d14:2/22:0)*	Lipid	Ceramide PEs	63013	LC/MS Pos Late	100021159	2193	687.544					1.0693	1.1086	1.1938	1.0379	1.096	1.1219
2735	behenoyl-tetradecasphingosine-glycosyl-phosphoethanolamine (d14:1/22:0)	Lipid	Hexosylceramide (HCER) PEs	63204	LC/MS Pos Late	100021423	2416	851.612					0.8746	0.9735	0.9473	0.8169	0.7749	0.9505
2793	behenoyl-tetradecasphingosine-phosphoethanolamine (d14:1/22:0)*	Lipid	Ceramide PEs	63015	LC/MS Pos Late	100021148	2273	689.559	9547203				0.8136	0.8729	1.0368	0.8303	0.8069	0.7985
3812	beta-alanine	Nucleotide	Pyrimidine Metabolism, Uracil containing	55	LC/MS Pos Early	244	1905	90.055	239	56-41-7;107-95-9	C00099	HMDB00056	0.726	0.8051	0.6782	0.996	1.0096	0.9234
307	beta-hydroxyisovalerate	Amino Acid	Leucine, Isoleucine and Valine Metabolism	12129	LC/MS Polar	1442	1149.8	117.056	69362	625-08-1		HMDB00754	1.2664	1.8595	1.4198	1.3873	0.6728	1.0868
6	betaine	Amino Acid	Glycine, Serine and Threonine Metabolism	3141	LC/MS Pos Early	799	1064	118.086	247	107-43-7	C00719	HMDB00043	1.1354	1.3289	1.1348	1.5285	1.313	1.1647
2867	beta-sitosterol	Lipid	Sterol	27414	LC/MS Pos Late	100001033	3054	397.383	222284	83-46-5	C01753	HMDB00852	0.728	0.8118	0.8935	0.6732	0.7497	0.8547
3967	biliverdin	Cofactors and Vitamins	Hemoglobin and Porphyrin Metabolism	2137	LC/MS Pos Late	250	1016	583.255	5353439	55482-27-4;55482-27-4	C00500	HMDB01008	0.7972	1.0072	0.6636	0.8956	0.6636	0.6937
3948	biopterin	Cofactors and Vitamins	Tetrahydrobiopterin Metabolism	12358	LC/MS Neg	1548	1398	236.079	445040	22150-76-1	C06313	HMDB00468	0.6628	0.5844	0.8104	1.0618	0.9005	1.1646
3943	biotin	Cofactors and Vitamins	Biotin Metabolism	568	LC/MS Pos Early	251	2253	245.095	171548	58-85-5	C00120	HMDB00030	0.7903	0.3292	0.9685	0.6754	0.62	0.7793
63	butyrylglutamine/isobutyrylglutamine	Amino Acid	Glutamate Metabolism	54934	LC/MS Neg	100010911	1526	215.104					5.7068	4.8593	6.9282	5.8006	3.8148	6.0539
2870	campesterol	Lipid	Sterol	33997	LC/MS Pos Late	100001269	2873	383.367	173183	474-62-4	C01789	HMDB02869	0.7081	0.9293	0.815	0.3635	0.4444	0.67
1316	caprate (10:0)	Lipid	Medium Chain Fatty Acid	1642	LC/MS Neg	888	5090.7	171.139	2969	334-48-5	C01571	HMDB00511	1.0492	1.185	0.9642	1.1054	0.9487	1.0177
56	carboxyethyl-GABA	Amino Acid	Glutamate Metabolism	40007	LC/MS Pos Early	100003260	2085	176.092	2572	4386-03-02		HMDB02201	1.9617	2.681	5.7014	1.5067	1.3938	1.0732
1683	carnitine	Lipid	Carnitine Metabolism	15500	LC/MS Pos Early	100000007	1978	162.113	10917	461-05-2	C00318	HMDB00062	0.2938	0.445	0.3519	0.9545	0.9511	0.8482
3986	carotene diol (1)	Cofactors and Vitamins	Vitamin A Metabolism	57635	LC/MS Pos Late	100015966	1720	568.428					0.6742	0.645	0.5238	0.1785	0.2356	0.2297
3987	carotene diol (2)	Cofactors and Vitamins	Vitamin A Metabolism	57636	LC/MS Pos Late	100015967	1904	568.428					0.5166	0.4659	0.3804	0.0745	0.0745	0.0745
3988	carotene diol (3)	Cofactors and Vitamins	Vitamin A Metabolism	57637	LC/MS Pos Late	100015968	1948	568.428					0.678	0.7109	0.4098	0.1256	0.1256	0.1256
1633	cerotoylcarnitine (C26)*	Lipid	Fatty Acid Metabolism (Acyl Carnitine, Long Chain Saturated)	57516	LC/MS Pos Late	100015835	1649	540.499				HMDB06347	0.3699	0.4075	0.4356	0.7145	0.8291	0.6463
1941	choline	Lipid	Phospholipid Metabolism	15506	LC/MS Pos Early	1256	1961	104.107	305	67-48-1	C00114	HMDB00097	1.7692	1.7869	2.2676	1.1433	0.9725	1.6688
1942	phosphocholine	Lipid	Phospholipid Metabolism	34396	LC/MS Pos Early	267	700	184.073	1014	72556-74-2	C00588	HMDB01565	0.5645	0.6274	0.8942	1.0726	0.8959	0.9567
1267	citrate	Energy	TCA Cycle	1564	LC/MS Neg	1124	582	191.02	311	77-92-9	C00158	HMDB00094	1.1729	1.0082	1.2823	1.3733	1.5814	1.656
415	citrulline	Amino Acid	Urea cycle; Arginine and Proline Metabolism	2132	LC/MS Pos Early	391	1520	176.103	9750	372-75-8	C00327	HMDB00904	1.1115	6.287	1.3187	0.8545	0.9509	1.0244
381	cystathionine	Amino Acid	Methionine, Cysteine, SAM and Taurine Metabolism	15705	LC/MS Pos Early	310	2270	223.075	439258	535-34-2	C02291	HMDB00099	1.1045	1.1998	1.2153	0.8195	0.7387	0.924
383	cysteine	Amino Acid	Methionine, Cysteine, SAM and Taurine Metabolism	1868	LC/MS Pos Early	800	1475	122.027	5862	52-90-4;56-89-3	C00097	HMDB00574	0.8301	0.9667	1.3294	0.7558	0.7099	0.8781
395	cysteine sulfinic acid	Amino Acid	Methionine, Cysteine, SAM and Taurine Metabolism	37443	LC/MS Pos Early	100002113	597	154.017	109	207121-48-0	C00606	HMDB00996	1.1985	0.8124	0.7078	0.5341	0.5023	0.5023
487	cysteinylglycine	Amino Acid	Glutathione Metabolism	35637	LC/MS Pos Early	278	2132	179.048	439498	19246-18-5	C01419	HMDB00078	0.2165	0.5018	0.737	0.2031	0.341	0.2459
389	cystine	Amino Acid	Methionine, Cysteine, SAM and Taurine Metabolism	56	LC/MS Pos Early	279	2000	241.031	67678	56-89-3	C00491	HMDB00192	1.1372	1.5712	0.9151	0.796	0.8262	0.9136
3823	cytidine	Nucleotide	Pyrimidine Metabolism, Cytidine containing	514	LC/MS Pos Early	827	2124	244.093	6175	65-46-3	C00475	HMDB00089	0.6587	0.6317	0.6597	0.4994	0.4418	0.2957
3821	cytidine 2' or 3'-monophosphate (2' or 3'-CMP)	Nucleotide	Pyrimidine Metabolism, Cytidine containing	61705	LC/MS Pos Early	100019915	847	324.059					1.2853	1.2578	1.2951	0.9478	0.9277	1.0639
3822	cytidine 2',3'-cyclic monophosphate	Nucleotide	Pyrimidine Metabolism, Cytidine containing	37465	LC/MS Neg	73	937	304.034	417654	15718-51-1	C02354	HMDB11691	1.4704	1.4502	1.5623	1.0806	0.888	0.9002
1943	CDP-choline	Lipid	Phospholipid Metabolism	34418	LC/MS Pos Early	1220	725	489.115	13804	33818-15-4	C00307	HMDB01413	0.2572	0.2572	0.2572	0.2572	0.2572	0.2572
3819	CMP	Nucleotide	Pyrimidine Metabolism, Cytidine containing	2372	LC/MS Pos Early	282	835	324.059	6131	63-37-6	C00055	HMDB00095	0.562	0.4395	0.3369	0.8924	1.0682	0.4751
1948	CDP-ethanolamine	Lipid	Phospholipid Metabolism	34410	LC/MS Polar	100001407	4210	445.053	123727	72842-05-8	C00570	HMDB01564	0.2632	0.2632	0.2645	1.0039	0.9011	0.6753
3824	cytosine	Nucleotide	Pyrimidine Metabolism, Cytidine containing	573	LC/MS Pos Early	881	2060	112.05	597	71-30-7	C00380	HMDB00630	0.8825	1.259	0.0939	2.0629	1.9242	4.3698
3912	dehydroascorbate	Cofactors and Vitamins	Ascorbate and Aldarate Metabolism	34302	LC/MS Neg	301	739.6	173.009	835	490-83-5	C05422	HMDB01264	1.0164	1.1794	1.0511	1.3243	1.2906	1.2045
1682	deoxycarnitine	Lipid	Carnitine Metabolism	36747	LC/MS Pos Early	100001662	2052	146.118	134	6249-56-5	C01181	HMDB01161	1.2409	0.9678	0.7679	1.0462	0.9762	1.2907
2841	desmosterol	Lipid	Sterol	6065	LC/MS Pos Late	306	2364	367.336	439577	313-04-2	C01802	HMDB02719	1.4795	1.0547	2.0595	0.2863	0.2863	0.6404
1381	dihomolinoleate (20:2n6)	Lipid	Long Chain Polyunsaturated Fatty Acid (n3 and n6)	17805	LC/MS Neg	1231	5730	307.264	6439848	2091-39-6	C16525	HMDB05060	1.0369	0.7494	1.5046	0.8487	1.2823	1.0767
1653	dihomo-linoleoylcarnitine (C20:2)*	Lipid	Fatty Acid Metabolism (Acyl Carnitine, Polyunsaturated)	57520	LC/MS Pos Late	100015839	1436	452.373					0.4101	0.4101	0.4101	0.6724	1.2333	0.8794
168	dihydoxyphenylalanine (L-DOPA)	Amino Acid	Tyrosine Metabolism	1576	LC/MS Pos Early	1129	2215	198.076	6047	59-92-7;63-84-3	C00355	HMDB00181	0.9535	1.3424	1.145	1.1905	1.0415	1.2936
3949	dihydrobiopterin	Cofactors and Vitamins	Tetrahydrobiopterin Metabolism	35129	LC/MS Pos Early	100001506	1930	240.109	1879	6779-87-9	C00268	HMDB00038	0.9255	0.59	1.2338	0.7437	0.6688	0.6801
1071	dihydroxyacetone phosphate (DHAP)	Carbohydrate	Glycolysis, Gluconeogenesis, and Pyruvate Metabolism	15522	LC/MS Pos Early	309	539	171.005	668	102783-56-2	C00111	HMDB01473	1.7354	2.6089	2.3257	1.8623	1.3097	2.7243
421	dimethylarginine (ADMA + SDMA)	Amino Acid	Urea cycle; Arginine and Proline Metabolism	36808	LC/MS Pos Early	100001810	2850	203.15	123831	102783-24-4	C03626	HMDB01539	1.0581	1.0261	0.9408	0.9378	0.8917	0.9587
1493	dodecanedioate (C12)	Lipid	Fatty Acid, Dicarboxylate	32388	LC/MS Neg	100001102	2990	229.144	12736	693-23-2	C02678	HMDB00623	1.369	1.3093	1.6699	0.9835	0.9658	1.2197
171	dopamine	Amino Acid	Tyrosine Metabolism	12130	LC/MS Pos Early	1748	2385	154.086	681	62-31-7	C03758	HMDB00073	0.5973	1.1267	0.5219	0.87	0.7131	0.6028
1647	eicosenoylcarnitine (C20:1)*	Lipid	Fatty Acid Metabolism (Acyl Carnitine, Monounsaturated)	57519	LC/MS Pos Late	100015838	1484	454.389					0.4239	0.6102	0.6885	0.776	0.5865	0.783
2874	ergosterol	Lipid	Sterol	27553	LC/MS Pos Late	100001020	2420	379.336	444679	57-87-4	C01694	HMDB00878	0.8379	0.8629	0.7604	0.7666	0.7925	0.8587
4336	ergothioneine	Xenobiotics	Food Component/Plant	37459	LC/MS Pos Early	100002154	850	230.096	3032311	58511-63-0	C05570	HMDB03045	0.8669	0.1647	0.4472	4.0694	2.7931	2.2457
1648	erucoylcarnitine (C22:1)*	Lipid	Fatty Acid Metabolism (Acyl Carnitine, Monounsaturated)	57525	LC/MS Pos Late	100015841	1535	482.42					0.2368	0.6175	0.8317	0.4105	0.3593	0.2368
4338	erythritol	Xenobiotics	Food Component/Plant	20699	LC/MS Polar	100000846	1491	167.056	222285	149-32-6	C00503	HMDB02994	1.5506	1.8719	1.899	0.8313	0.855	0.6552
1259	erythronate*	Carbohydrate	Aminosugar Metabolism	42420	LC/MS Polar	100001320	2186	135.03	2781043	88759-55-1		HMDB00613	1.6491	1.4452	1.4062	0.7987	0.973	0.9358
4510	ethyl alpha-glucopyranoside	Xenobiotics	Food Component/Plant	63152	LC/MS Neg	100015965	1576	207.087	428040	34625-23-5			0.1613	0.1613	0.1613	0.1613	0.4096	1.2326
341	ethylmalonate	Amino Acid	Leucine, Isoleucine and Valine Metabolism	15765	LC/MS Polar	2054	2785	131.035	11756	601-75-2		HMDB00622	1.4754	1.6471	1.9368	0.7574	0.5808	0.9554
3895	FAD	Cofactors and Vitamins	Riboflavin Metabolism	2134	LC/MS Neg	327	2425	784.15	643975	146-14-5;84366-81-4	C00016	HMDB01248	0.9796	0.8311	1.2847	0.9728	1.0773	1.0107
3896	FMN	Cofactors and Vitamins	Riboflavin Metabolism	15797	LC/MS Neg	100000251	2390	455.097	710	130-40-5	C00061	HMDB01520	0.7308	1.2053	1.0979	1.0582	1.028	1.1339
1178	fructose	Carbohydrate	Fructose, Mannose and Galactose Metabolism	48195	LC/MS Polar	878	2065	225.062	5984	57-48-7	C00095	HMDB00660	0.7448	0.7666	0.7333	0.752	0.7058	0.7643
1069	Isobar: hexose diphosphates	Carbohydrate	Glycolysis, Gluconeogenesis, and Pyruvate Metabolism	46896	LC/MS Neg	100002180	551	338.989			C00354		0.9431	0.0521	0.5004	0.6081	0.3162	0.2936
111	fructosyllysine	Amino Acid	Lysine Metabolism	46227	LC/MS Pos Early	100005373	2784	309.166	123708	21291-40-7			1.2242	0.9972	1.2113	1.0096	1.0028	1.5794
1277	fumarate	Energy	TCA Cycle	1643	LC/MS Polar	330	3084	115.004	444972	100-17-8	C00122	HMDB00134	1.5042	1.4358	1.6165	1.4951	1.5216	1.8861
1195	galactose 1-phosphate	Carbohydrate	Fructose, Mannose and Galactose Metabolism	15706	LC/MS Polar	100000300	4552	259.022	123912	19046-60-7	C00446	HMDB00645	0.2701	0.3415	0.4498	1.2859	1.0656	0.7154
2629	galactosylglycerol	Lipid	Galactosyl Glycerolipids	57345	LC/MS Polar	100003064	2518	299.098	16048618	16232-91-0	C05401	HMDB06790	1.4896	1.7773	1.9646	0.9647	0.8178	0.989
55	gamma-aminobutyrate (GABA)	Amino Acid	Glutamate Metabolism	1416	LC/MS Pos Early	141	2048	104.071	119	56-12-2	C00334	HMDB00112	0.944	1.0923	1.0057	0.9943	1.0078	1.055
539	gamma-glutamylalanine	Peptide	Gamma-glutamyl Amino Acid	37063	LC/MS Pos Early	100001843	1986	219.098	440103	5875-41-2		HMDB29142	0.3955	0.3451	0.2916	0.4858	0.6565	0.5463
547	gamma-glutamyl-alpha-lysine	Peptide	Gamma-glutamyl Amino Acid	55015	LC/MS Pos Early	100010901	2784	276.155	65254				1.5377	1.6335	1.4705	0.9028	1.0061	1.5542
540	gamma-glutamylcysteine	Peptide	Gamma-glutamyl Amino Acid	1778	LC/MS Pos Early	1036	2118	251.07	842	636-58-8	C00669	HMDB01049	0.4214	0.4214	0.4214	0.9904	1.0096	1.7616
541	gamma-glutamylglutamate	Peptide	Gamma-glutamyl Amino Acid	36738	LC/MS Pos Early	331	1775	277.103	92865	1116-22-9	C05282	HMDB11737	1.149	1.788	1.0352	0.9027	0.8533	1.2426
542	gamma-glutamylglutamine	Peptide	Gamma-glutamyl Amino Acid	2730	LC/MS Pos Early	1140	1430	276.119	150914	10148-81-9	C05283	HMDB11738	0.5369	0.4125	0.8765	0.6668	0.7698	0.7462
543	gamma-glutamylglycine	Peptide	Gamma-glutamyl Amino Acid	33949	LC/MS Pos Early	100001294	1535	205.082	165527	1948-29-4		HMDB11667	1.0267	0.9202	0.4934	0.4934	0.4934	0.6918
544	gamma-glutamylhistidine	Peptide	Gamma-glutamyl Amino Acid	18245	LC/MS Pos Early	1235	2740	285.119	7017195	37460-15-4			1.3995	1.5525	1.3664	0.9658	1.0803	1.0321
545	gamma-glutamylisoleucine*	Peptide	Gamma-glutamyl Amino Acid	34456	LC/MS Pos Early	100001485	2940	261.144	14253342			HMDB11170	1.0005	0.9995	0.9845	0.9305	1.0299	1.1569
546	gamma-glutamylleucine	Peptide	Gamma-glutamyl Amino Acid	18369	LC/MS Pos Early	1268	2991	261.144	151023	2566-39-4		HMDB11171	0.9402	1.0134	0.9866	0.8637	0.7678	1.1022
549	gamma-glutamylmethionine	Peptide	Gamma-glutamyl Amino Acid	44872	LC/MS Pos Early	100001313	2640	279.101	7009567	17663-87-5		HMDB29155	0.4649	0.537	0.3268	0.4788	0.5684	0.6072
551	gamma-glutamylthreonine	Peptide	Gamma-glutamyl Amino Acid	33364	LC/MS Pos Early	100001314	1750	249.108	76078708	5652-48-2		HMDB29159	3.6478	2.9069	3.0004	1.2464	1.0509	3.0639
553	gamma-glutamyltyrosine	Peptide	Gamma-glutamyl Amino Acid	2734	LC/MS Pos Early	1102	2518	311.124	94340	7432-23-7		HMDB11741	0.961	1.1768	1.0145	0.6376	0.7671	0.6074
554	gamma-glutamylvaline	Peptide	Gamma-glutamyl Amino Acid	43829	LC/MS Pos Early	100001126	2700	247.129	7015683	2746-34-1		HMDB11172	1.1204	1.4641	1.221	1.2224	0.947	1.3859
3941	gamma-tocopherol/beta-tocopherol	Cofactors and Vitamins	Tocopherol Metabolism	52473	LC/MS Pos Late	100008998	2384	416.364					0.2086	0.2086	0.2086	0.2086	0.2086	0.5114
4255	gluconate	Xenobiotics	Food Component/Plant	587	LC/MS Polar	338	2922	195.051	10690	527-07-1	C00257	HMDB00625	19.1193	10.0817	20.8106	10.8739	7.144	2.8842
1062	glucose	Carbohydrate	Glycolysis, Gluconeogenesis, and Pyruvate Metabolism	48152	LC/MS Polar	572	2342	225.062	79025	50-99-7	C00031	HMDB00122	0.928	1.0158	0.9626	1.2463	1.2395	1.4162
1063	glucose 6-phosphate	Carbohydrate	Glycolysis, Gluconeogenesis, and Pyruvate Metabolism	31260	LC/MS Polar	291	4537	259.022	5958	103192-55-8	C00668	HMDB01401	0.3405	0.3573	0.6809	1.4276	1.3433	1.0105
1236	glucuronate	Carbohydrate	Aminosugar Metabolism	15443	LC/MS Polar	100000257	3233.3	193.035	444791	207300-70-7	C00191	HMDB00127	0.9161	1.037	1.0864	1.0308	0.7102	0.7529
42	glutamate	Amino Acid	Glutamate Metabolism	57	LC/MS Pos Early	561	1500	148.06	611	56-86-0	C00025	HMDB00148	1.3407	1.4993	1.5241	1.2542	1.2041	1.37
51	glutamate, gamma-methyl ester	Amino Acid	Glutamate Metabolism	33487	LC/MS Pos Early	100001103	2170	162.076	68662	1499-55-4;1499-55-4		HMDB61715	1.074	1.3245	1.6307	0.877	0.7141	1.2878
43	glutamine	Amino Acid	Glutamate Metabolism	53	LC/MS Pos Early	563	1291	147.076	5961	56-85-9	C00064	HMDB00641	1.1297	1.0882	1.205	1.2657	1.2973	1.4431
1467	glutarate (C5-DC)	Lipid	Fatty Acid, Dicarboxylate	396	LC/MS Polar	339	2900	131.035	743	110-94-1	C00489	HMDB00661	2.181	2.0453	2.3199	3.0276	2.2465	2.559
1082	glycerate	Carbohydrate	Glycolysis, Gluconeogenesis, and Pyruvate Metabolism	1572	LC/MS Polar	1052	2070.4	105.019	752	600-19-1	C00258	HMDB00139	1.3735	1.2792	1.6433	1.2242	1.3969	1.4365
2507	glycerol	Lipid	Glycerolipid Metabolism	15122	LC/MS Neg	1254	758	91.0401	753	56-81-5	C00116	HMDB00131	1.2905	1.1932	1.1742	1.6246	1.4586	1.4195
2508	glycerol 3-phosphate	Lipid	Glycerolipid Metabolism	43847	LC/MS Pos Early	100000258	580	173.021	754	29849-82-9	C00093	HMDB00126	1.6941	1.5881	2.4529	1.1648	1.0707	1.5768
1949	glycerophosphoethanolamine	Lipid	Phospholipid Metabolism	37455	LC/MS Polar	100001620	3075	214.049	123874	33049-08-0	C01233	HMDB00114	0.7566	0.879	0.7258	0.9114	0.798	0.8704
2513	glycerophosphoglycerol	Lipid	Glycerolipid Metabolism	48857	LC/MS Polar	100001619	2430	245.043	439964		C03274		0.6292	0.7712	0.7057	0.8585	0.6814	0.802
1951	glycerophosphoinositol*	Lipid	Phospholipid Metabolism	47155	LC/MS Polar	100001621	3850	333.059	167572	16824-65-0			1.2302	1.2458	0.95	0.9855	0.6389	1.2661
1945	glycerophosphorylcholine (GPC)	Lipid	Phospholipid Metabolism	15990	LC/MS Pos Early	100000269	672	258.11	71920	28319-77-9	C00670	HMDB00086	0.7214	0.8531	0.4397	0.963	0.9507	0.916
1950	glycerophosphoserine*	Lipid	Phospholipid Metabolism	57404	LC/MS Pos Early	100015666	577	260.053	3081457				0.7626	0.9595	0.9539	0.8681	0.7759	1.0067
1	glycine	Amino Acid	Glycine, Serine and Threonine Metabolism	58	LC/MS Pos Early	340	1375	76.0393	750	56-40-6	C00037	HMDB00123	0.9668	1.0307	1.1139	0.9634	0.8866	1.0003
719	glycylisoleucine	Peptide	Dipeptide	36659	LC/MS Pos Early	100001790	3002	189.123	88079	19461-38-2		HMDB28844	0.6257	1.0173	0.7513	0.948	0.6667	0.9556
720	glycylleucine	Peptide	Dipeptide	34398	LC/MS Pos Early	100001258	3059	189.123	92843	869-19-2	C02155	HMDB00759	0.6042	0.7014	0.7481	0.8916	0.7856	0.835
730	glycylvaline	Peptide	Dipeptide	18357	LC/MS Pos Early	100000487	2734	175.108	97417	1963-21-9		HMDB28854	0.5898	0.8902	0.7808	0.9947	0.9627	0.9815
3759	guanine	Nucleotide	Purine Metabolism, Guanine containing	32352	LC/MS Pos Early	172	2032	152.057	764	73-40-5	C00242	HMDB00132	1.1133	0.7441	0.9734	1.0021	1.1037	0.9979
3758	guanosine	Nucleotide	Purine Metabolism, Guanine containing	1573	LC/MS Neg	1099	1662	282.084	6802	118-00-3	C00387	HMDB00133	1.0011	0.789	0.9827	1.1799	1.1032	0.9455
3754	guanosine 3'-monophosphate (3'-GMP)	Nucleotide	Purine Metabolism, Guanine containing	39786	LC/MS Neg	100002704	773.9	362.051	3522	117-68-0			1.3643	1	1.6364	0.5336	0.5336	1.151
3756	guanosine-2',3'-cyclic monophosphate	Nucleotide	Purine Metabolism, Guanine containing	37139	LC/MS Neg	74	1480	344.04	92823	15718-49-7	C06194	HMDB11629	0.5468	0.5318	0.5318	0.6177	0.5318	0.5318
3917	gulonate*	Cofactors and Vitamins	Ascorbate and Aldarate Metabolism	46957	LC/MS Polar	100001586	2750	195.051	9794176	20246-53-1	C00257	HMDB03290	1.7282	1.7923	1.9587	0.9883	0.7942	0.861
1313	heptanoate (7:0)	Lipid	Medium Chain Fatty Acid	1644	LC/MS Neg	925	3670	129.092	8094	111-14-8	C17714	HMDB00666	1.1429	0.9181	0.5789	0.8623	1.2424	0.5789
2663	hexadecasphinganine (d16:0)*	Lipid	Sphingolipid Synthesis	57544	LC/MS Pos Late	100015865	1300	274.274	656816		C13915		2.1916	1.7054	2.2073	1.7258	1.9085	1.4249
2817	hexadecasphingosine (d16:1)*	Lipid	Sphingosines	57428	LC/MS Pos Late	100015723	1289	272.258					1.0074	1.0356	0.9888	0.8427	0.8751	0.7184
1362	hexadecatrienoate (16:3n3)	Lipid	Long Chain Polyunsaturated Fatty Acid (n3 and n6)	57651	LC/MS Neg	100009393	5330	249.186	5312428	7561-64-0			1.6296	1.0915	1.5627	1.2596	0.6972	1.1098
1503	hexadecenedioate (C16:1-DC)*	Lipid	Fatty Acid, Dicarboxylate	61862	LC/MS Neg	100019975	4380	283.192					1.575	1.6452	1.6484	1.1859	0.9447	1.31
1595	hexanoylglycine (C6)	Lipid	Fatty Acid Metabolism (Acyl Glycine)	35436	LC/MS Neg	100001527	2900	172.098	99463	24003-67-6		HMDB00701	0.6101	0.7995	0.8676	0.4253	0.2951	0.4863
82	histamine	Amino Acid	Histidine Metabolism	1574	LC/MS Pos Early	354	3035	112.087	774	51-45-6	C00388	HMDB00870	0.7923	0.9133	0.83	0.7737	0.732	0.8888
66	histidine	Amino Acid	Histidine Metabolism	59	LC/MS Neg	355	755.9	154.062	6274	5934-29-2	C00135	HMDB00177	1.4745	1.6794	1.6425	1.1753	1.1394	1.0249
417	homocitrulline	Amino Acid	Urea cycle; Arginine and Proline Metabolism	22138	LC/MS Pos Early	100000963	1908	190.119	65072	1190-49-4	C02427	HMDB00679	1.3318	1.2979	2.4433	0.9747	0.9391	1.0532
21	homoserine (homoserine lactone)	Amino Acid	Glycine, Serine and Threonine Metabolism	18351	LC/MS Polar	100000458	2875.8	118.051	12647	672-15-1	C00263	HMDB00719	2.1911	2.1788	0.9993	2.5598	2.5983	2.2439
23	homoserine lactone	Amino Acid	Glycine, Serine and Threonine Metabolism	15696	LC/MS Pos Early	100000262	1980	102.055	445963	2185-02-06	C02926		0.5942	1	1.6061	1.2366	0.7196	0.5412
108	hydroxy-N6,N6,N6-trimethyllysine*	Amino Acid	Lysine Metabolism	62959	LC/MS Pos Early	100021123	2759	205.155					0.5729	0.5608	0.4278	2.06	1.7639	1.5583
1761	hydroxystearate sulfate	Lipid	Fatty Acid, Monohydroxy	57392	LC/MS Neg	100015656	5115	379.216					0.7574	0.8086	0.6601	0.7718	0.5905	0.8115
397	hypotaurine	Amino Acid	Methionine, Cysteine, SAM and Taurine Metabolism	590	LC/MS Pos Early	358	724	110.027	107812	300-84-5	C00519	HMDB00965	1.7853	1.0472	2.497	0.368	0.368	0.368
3699	hypoxanthine	Nucleotide	Purine Metabolism, (Hypo)Xanthine/Inosine containing	3127	LC/MS Neg	171	1291.2	135.031	790	68-94-0	C00262	HMDB00157	0.9802	1.4625	1.2364	0.9712	0.7028	0.8049
77	imidazole lactate	Amino Acid	Histidine Metabolism	15716	LC/MS Pos Early	100000263	2040	157.061	440129	14403-45-3	C05568	HMDB02320	0.9432	1.4277	0.9352	0.7891	0.9587	0.6923
75	imidazole propionate	Amino Acid	Histidine Metabolism	40730	LC/MS Pos Early	100003434	2263	141.066	70630	1074-59-5		HMDB02271	1.1634	0.704	0.7044	0.3499	0.3499	0.3499
3698	inosine	Nucleotide	Purine Metabolism, (Hypo)Xanthine/Inosine containing	1123	LC/MS Neg	361	1602.1	267.074	6021	58-63-9	C00294	HMDB00195	0.825	0.8201	0.8851	0.9836	0.8816	0.8532
1921	inositol 1-phosphate (I1P)	Lipid	Inositol Metabolism	43849	LC/MS Polar	370	4785	259.022	440194	573-35-3;106032-59-1	C01177	HMDB00213	1.138	1.2107	1.2351	0.9173	0.7546	1.0434
323	isoleucine	Amino Acid	Leucine, Isoleucine and Valine Metabolism	1125	LC/MS Pos Early	376	2800	132.102	6306	73-32-5	C00407	HMDB00172	0.8979	0.9752	0.9867	1.1812	1.1229	1.1869
754	isoleucylglycine	Peptide	Dipeptide	40008	LC/MS Neg	100003169	1992	187.109	342532	868-28-0		HMDB28907	0.7881	0.6772	0.93	0.8967	0.6871	0.9641
1136	isomaltose	Carbohydrate	Glycogen Metabolism	39777	LC/MS Polar	100002764	3950	387.114	439193	499-40-1	C00252	HMDB02923	1.0079	1.1035	0.9954	1.5817	1.5368	1.9354
3951	isoxanthopterin	Cofactors and Vitamins	Pterin Metabolism	27732	LC/MS Pos Early	100000749	1110	180.052	10729	529-69-1	C03975	HMDB00704	0.5802	0.8011	1.4025	0.8922	0.7101	0.6442
4387	kojibiose	Xenobiotics	Food Component/Plant	21040	LC/MS Polar	100000928	3500	387.114	164939	2140-29-6	C19632	HMDB11742	1.2286	1.3496	1.1176	1.4152	1.313	1.8628
238	kynurenate	Amino Acid	Tryptophan Metabolism	1417	LC/MS Neg	98	2224	188.035	3845	492-27-3	C01717	HMDB00715	7.0371	4.8271	7.0056	1.4886	1.0972	1.9395
234	kynurenine	Amino Acid	Tryptophan Metabolism	15140	LC/MS Pos Early	100000265	2739	209.092	161166	2922-83-0	C00328	HMDB00684	2.8618	2.8299	3.1109	1.2248	0.8248	1.3674
1079	lactate	Carbohydrate	Glycolysis, Gluconeogenesis, and Pyruvate Metabolism	527	LC/MS Polar	482	1468.8	89.0244	612	79-33-4	C00186	HMDB00190	0.6785	1.1042	0.7096	0.9306	0.8457	1.1759
393	lanthionine	Amino Acid	Methionine, Cysteine, SAM and Taurine Metabolism	42002	LC/MS Pos Early	100003892	1730	209.059	98504	3183-08-02			1.2431	1.1789	1.1534	0.9681	0.902	1.1299
1321	laurate (12:0)	Lipid	Medium Chain Fatty Acid	1645	LC/MS Neg	181	5300	199.17	3893	143-07-7	C02679	HMDB00638	1.4153	1.3584	1.1046	1.0349	1.0875	1.2304
283	leucine	Amino Acid	Leucine, Isoleucine and Valine Metabolism	60	LC/MS Pos Early	397	2864	132.102	6106	61-90-5	C00123	HMDB00687	0.9332	0.9826	1.0268	1.2257	1.0674	1.2394
773	leucylglycine	Peptide	Dipeptide	40045	LC/MS Pos Early	100003185	2778	189.123	79070	686-50-0		HMDB28929	1.5502	1.5571	1.1972	1.1923	0.93	0.4319
1632	lignoceroylcarnitine (C24)*	Lipid	Fatty Acid Metabolism (Acyl Carnitine, Long Chain Saturated)	57515	LC/MS Pos Late	100015834	1603	512.467					0.2574	0.2858	0.3174	0.4549	0.4965	0.4756
1378	linoleate (18:2n6)	Lipid	Long Chain Polyunsaturated Fatty Acid (n3 and n6)	1105	LC/MS Neg	180	5535	279.233	5280450	60-33-3	C01595	HMDB00673	0.9371	0.7733	1.1569	0.7469	0.8746	0.9333
1380	linolenate (18:3n3 or 3n6)	Lipid	Long Chain Polyunsaturated Fatty Acid (n3 and n6)	34035	LC/MS Neg	100001337	5450	277.217	5280934		C06426	HMDB03073	1.0438	1.0067	1.1775	0.9451	0.96	1.0583
1651	linoleoylcarnitine (C18:2)*	Lipid	Fatty Acid Metabolism (Acyl Carnitine, Polyunsaturated)	46223	LC/MS Pos Late	100003151	1430	424.342	6450015	36816-10-1		HMDB06469	0.3163	0.4772	0.2324	0.5851	0.6398	0.3812
96	lysine	Amino Acid	Lysine Metabolism	1301	LC/MS Pos Early	407	2850	147.113	5962	56-87-1	C00047	HMDB00182	1.2351	1.4398	1.353	1.2643	1.2118	1.5666
793	lysylleucine	Peptide	Dipeptide	40020	LC/MS Pos Early	100003196	3370	260.197	4682588	7369-79-1		HMDB28955	0.3222	0.3222	0.8619	1.4919	1.0123	0.7115
1279	malate	Energy	TCA Cycle	1303	LC/MS Neg	409	615.6	133.014	525	6915-15-7	C00149	HMDB00156	1.4496	1.1989	1.5561	1.467	1.5712	1.5765
1297	malonate	Lipid	Fatty Acid Synthesis	15872	LC/MS Polar	818	3447	103.004	867	141-82-2;26522-22-85-0	C00383	HMDB00691	0.9254	0.9611	1.0559	0.8582	0.7902	0.8688
1127	maltohexaose	Carbohydrate	Glycogen Metabolism	35170	LC/MS Polar	100001448	5860	989.32	439606	34620-77-4	C01936	HMDB12253	0.9279	1.0817	1.0565	1.7923	1.3057	1.8676
1129	maltopentaose	Carbohydrate	Glycogen Metabolism	35163	LC/MS Polar	100001447	5365	827.267	13489094	34620-76-3	C06218	HMDB12254	1.1317	1.4974	1.4557	2.1666	1.0705	2.4293
1135	maltose	Carbohydrate	Glycogen Metabolism	15586	LC/MS Polar	913	3329.4	387.114	10991489	6363-53-7	C00208	HMDB00163	0.7123	0.7055	0.5655	1.0563	1.3198	1.1608
1130	maltotetraose	Carbohydrate	Glycogen Metabolism	15910	LC/MS Polar	100000275	5000	711.22	446495	34612-38-9	C02052	HMDB01296	0.2036	0.0975	0.0664	0.3832	1.2678	0.4638
1132	maltotriose	Carbohydrate	Glycogen Metabolism	44688	LC/MS Polar	100000276	4286.4	549.167	439586	1109-28-0	C01835	HMDB01262	0.4244	0.3283	0.2178	0.8144	1.382	0.8283
1183	mannitol/sorbitol	Carbohydrate	Fructose, Mannose and Galactose Metabolism	46142	LC/MS Polar	100001740	2320	181.072	5780		C00794	HMDB00247	1.1932	1.1085	1.1654	1.2623	1.3706	1.328
4396	mannonate*	Xenobiotics	Food Component/Plant	62864	LC/MS Polar	100003695	2736	195.051	3246006	642-99-9			3.1371	2.142	4.6615	3.9234	2.3724	1.1426
1184	mannose	Carbohydrate	Fructose, Mannose and Galactose Metabolism	48153	LC/MS Polar	803	2200	225.062	18950	3458-28-4	C00159	HMDB00169	1.3766	0.8536	0.8995	1.0648	1.0526	1.724
1185	mannose 6-phosphate	Carbohydrate	Fructose, Mannose and Galactose Metabolism	1469	LC/MS Polar	294	4510	259.022	439198	70442-25-0;104872-94-8	C00275	HMDB01078	0.3105	0.3125	0.5938	1.3203	1.2124	0.9872
1628	margaroylcarnitine (C17)*	Lipid	Fatty Acid Metabolism (Acyl Carnitine, Long Chain Saturated)	57512	LC/MS Pos Late	100004054	1424	414.358		106182-29-0		HMDB06210	0.4565	0.683	0.9462	0.4565	0.4565	0.4565
364	methionine	Amino Acid	Methionine, Cysteine, SAM and Taurine Metabolism	1302	LC/MS Pos Early	415	2526	150.058	6137	63-68-3	C00073	HMDB00696	0.9932	1.0276	1.0181	1.0733	1.0133	1.0209
369	methionine sulfoxide	Amino Acid	Methionine, Cysteine, SAM and Taurine Metabolism	18374	LC/MS Pos Early	100000039	1272	166.053	158980	3226-65-1	C02989	HMDB02005	1.0845	1.1278	1.1958	0.6144	0.6128	0.534
4511	methyl glucopyranoside (alpha + beta)	Xenobiotics	Food Component/Plant	46144	LC/MS Pos Early	100005864	832	212.113					0.8504	0.4309	0.8395	1.5352	1.8531	3.0444
4051	methyl-4-hydroxybenzoate	Xenobiotics	Benzoate Metabolism	34386	LC/MS Neg	100001252	3671	151.04	7456	99-76-3	D01400	HMDB32572	1.0688	1.1231	1.0055	1.0626	0.8316	0.9964
1581	methylmalonate (MMA)	Lipid	Fatty Acid Metabolism (also BCAA Metabolism)	1496	LC/MS Polar	418	3078.4	117.019	487	516-05-2	C02170	HMDB00202	1.1347	0.8523	0.964	0.7846	1.0756	0.7633
3849	methylphosphate	Nucleotide	Purine and Pyrimidine Metabolism	37070	LC/MS Pos Early	100001805	544	113	13130	7023-27-0		HMDB61711	1.4429	1.7021	1.9469	1.0054	0.8038	1.2283
2828	mevalonate	Lipid	Mevalonate Metabolism	39583	LC/MS Polar	30	1462	147.066	439230	96949-03-0	C02104	HMDB00227	1.2707	1.5085	1.2185	0.7136	0.3593	0.69
2830	mevalonate 5-phosphate	Lipid	Mevalonate Metabolism	38627	LC/MS Neg	32	594	227.033	476	868553-49-5	C01107	HMDB01343	0.6262	0.9184	0.9539	0.4327	0.2568	0.3551
2829	mevalonolactone	Lipid	Mevalonate Metabolism	48118	LC/MS Pos Early	100000772	1375	131.07	10428	674-26-0		HMDB06024	1.577	1.1522	1.3669	0.8914	0.6142	0.9833
1912	myo-inositol	Lipid	Inositol Metabolism	1124	LC/MS Polar	363	3506.3	225.062	892	87-89-8	C00137	HMDB00211	1.2026	1.2326	1.4455	1.0768	1.1179	1.2943
1325	myristate (14:0)	Lipid	Long Chain Saturated Fatty Acid	1365	LC/MS Neg	519	5440	227.202	11005	544-63-8	C06424	HMDB00806	1.4821	1.3781	1.4029	1.1909	1.2808	1.3612
1338	myristoleate (14:1n5)	Lipid	Long Chain Monounsaturated Fatty Acid	32418	LC/MS Neg	100001198	5346.9	225.186	5281119	544-64-9	C08322	HMDB02000	1.7455	1.5712	1.2652	1.317	1.2398	1.3651
1625	myristoylcarnitine (C14)	Lipid	Fatty Acid Metabolism (Acyl Carnitine, Long Chain Saturated)	33952	LC/MS Pos Late	100001270	1350	372.311	6426854	18822-89-4		HMDB05066	0.5261	0.813	0.4504	0.8128	0.9514	0.4449
127	N,N,N-trimethyl-5-aminovalerate	Amino Acid	Lysine Metabolism	57687	LC/MS Pos Early	100015962	2186	160.133					1.421	1.8856	1.4658	1.0796	0.7582	1.1063
470	N1,N12-diacetylspermine	Amino Acid	Polyamine Metabolism	52987	LC/MS Pos Early	100002132	3105	287.244	132680	61345-83-3	C03413	HMDB02172	1.5626	1.0914	0.6707	1.8403	1.116	1.166
3729	1-methyladenosine	Nucleotide	Purine Metabolism, Adenine containing	15650	LC/MS Pos Early	1242	2120	282.12	27476	15763-06-1	C02494	HMDB03331	1.2022	1.113	1.156	0.9535	0.7254	1.1405
3767	N2,N2-dimethylguanosine	Nucleotide	Purine Metabolism, Guanine containing	35137	LC/MS Pos Early	100001412	2210	312.13	92919	2140-67-2		HMDB04824	1.0796	0.9642	1.8883	0.625	0.6175	1.1901
107	N6,N6,N6-trimethyllysine	Amino Acid	Lysine Metabolism	1498	LC/MS Pos Early	189	2825	189.16	440120	23284-33-5	C03793	HMDB01325	0.996	1.004	1.04	1.5447	1.2305	1.2771
98	N6-acetyllysine	Amino Acid	Lysine Metabolism	36752	LC/MS Neg	100001734	1059	187.109	92832	692-04-6	C02727	HMDB00206	1.1418	1.1217	1.1389	1.4964	1.4154	1.7363
104	N6-carboxyethyllysine	Amino Acid	Lysine Metabolism	37458	LC/MS Pos Early	100001769	2695	219.134		5746-03-02			1.0141	4.1179	1.2228	0.8866	0.8897	0.9859
1263	N6-carboxymethyllysine	Carbohydrate	Advanced Glycation End-product	36713	LC/MS Pos Early	100001768	2500	205.118	123800	5746-04-03			0.5233	2.3359	0.6111	0.4085	0.4286	0.4485
105	N6-methyllysine	Amino Acid	Lysine Metabolism	62860	LC/MS Pos Early	100003415	2831	161.129	164795	1188-07-4	C02728	HMDB02038	3.2531	3.4003	1.5723	1.0895	1.0071	0.9705
3750	N6-succinyladenosine	Nucleotide	Purine Metabolism, Adenine containing	48130	LC/MS Neg	100001664	940	382.1	165243	4542-23-8		HMDB00912	1.851	2.1766	1.6027	1.6005	1.8929	2.0146
71	N-acetyl-1-methylhistidine*	Amino Acid	Histidine Metabolism	43255	LC/MS Pos Early	100004299	2100	212.103	193270				0.7003	0.5062	0.5375	0.9779	0.7588	0.8194
1563	N-acetyl-2-aminooctanoate*	Lipid	Fatty Acid, Amino	62059	LC/MS Neg	100020204	3943	200.129	95555			HMDB59745	0.3926	0.3926	0.3926	1.1806	1.3593	0.8919
30	N-acetylalanine	Amino Acid	Alanine and Aspartate Metabolism	1585	LC/MS Polar	1110	1564.8	130.051	88064	97-69-8	C02847	HMDB00766	0.7375	0.7698	0.6888	0.8735	0.6851	0.8256
422	N-acetylarginine	Amino Acid	Urea cycle; Arginine and Proline Metabolism	33953	LC/MS Pos Early	100001266	2245	217.13	67427	155-84-0	C02562	HMDB04620	3.3732	2.8626	3.3085	2.5735	1.736	2.6563
40	N-acetylasparagine	Amino Acid	Alanine and Aspartate Metabolism	33942	LC/MS Pos Early	100001257	785	175.071	99715	4033-40-3		HMDB06028	1.2472	1.1742	1.3261	1.0661	0.9484	0.7648
36	N-acetylaspartate (NAA)	Amino Acid	Alanine and Aspartate Metabolism	22185	LC/MS Polar	100000787	3143	174.041	65065	997-55-7;997-55-7	C01042	HMDB00812	2.2501	1.6526	0.9484	2.2782	2.6559	2.4178
3813	N-acetyl-beta-alanine	Nucleotide	Pyrimidine Metabolism, Uracil containing	37432	LC/MS Polar	100002102	1750	130.051	76406	3025-95-4	C01073		1.5945	1.7087	0.7968	1.3806	1.5148	1.2678
384	N-acetylcysteine	Amino Acid	Methionine, Cysteine, SAM and Taurine Metabolism	1586	LC/MS Pos Early	1107	1416	164.038	12035	616-91-1	C06809	HMDB01890	0.8341	0.6398	1.7342	0.8319	0.8586	0.9435
1241	N-acetyl-glucosamine 1-phosphate	Carbohydrate	Aminosugar Metabolism	15741	LC/MS Polar	1212	4052	300.049	440364	31281-59-1	C04256	HMDB01367	1.4728	1.0606	2.7699	1.1051	0.7229	1.8888
1261	N-acetylglucosamine/N-acetylgalactosamine	Carbohydrate	Aminosugar Metabolism	46539	LC/MS Pos Early	100006435	715	222.097	24139			HMDB00215	1.4756	1.546	1.399	0.9752	0.9322	1.0837
45	N-acetylglutamate	Amino Acid	Glutamate Metabolism	15720	LC/MS Polar	100000282	3106	188.056	70914	5817-08-03	C00624	HMDB01138	0.8191	0.8787	0.8175	0.9179	0.9706	0.9937
46	N-acetylglutamine	Amino Acid	Glutamate Metabolism	33943	LC/MS Pos Early	100001253	845	189.087	182230	2490-97-3	C02716	HMDB06029	0.8916	0.952	1.0018	1.2698	1.0735	0.8063
2	N-acetylglycine	Amino Acid	Glycine, Serine and Threonine Metabolism	27710	LC/MS Pos Early	100001006	826	118.05	10972	543-24-8		HMDB00532	1.0615	1.121	0.996	1.0503	1.1891	0.9667
92	N-acetylhistamine	Amino Acid	Histidine Metabolism	48679	LC/MS Pos Early	100006123	2287	154.097	69602	673-49-4	C05135	HMDB13253	1.7277	2.2029	2.0634	1.0341	0.6622	0.8184
69	N-acetylhistidine	Amino Acid	Histidine Metabolism	33946	LC/MS Pos Early	100001293	2065	198.087	75619	39145-52-3	C02997	HMDB32055	1.4758	1.3892	1.3349	1.2104	1.1696	1.0273
284	N-acetylleucine	Amino Acid	Leucine, Isoleucine and Valine Metabolism	1587	LC/MS Neg	1082	2400	172.098	70912	1188-21-2	C02710	HMDB11756	0.8631	0.9531	1.0047	0.8609	0.7103	0.9226
365	N-acetylmethionine	Amino Acid	Methionine, Cysteine, SAM and Taurine Metabolism	1589	LC/MS Neg	1083	1787	190.054	448580	65-82-7	C02712	HMDB11745	0.9482	1.5631	0.6508	1.7456	1.8262	0.7667
370	N-acetylmethionine sulfoxide	Amino Acid	Methionine, Cysteine, SAM and Taurine Metabolism	45428	LC/MS Pos Early	100005463	880	208.064	193368	108646-71-5			1.1394	1.064	1.1512	0.7454	0.7301	0.574
129	N-acetylphenylalanine	Amino Acid	Phenylalanine Metabolism	33950	LC/MS Neg	100001256	2597	206.082	74839	2018-61-3	C03519	HMDB00512	0.8336	0.927	0.8059	0.9972	1	1.0105
427	N-acetylproline	Amino Acid	Urea cycle; Arginine and Proline Metabolism	34387	LC/MS Pos Early	100001334	1695	158.081	322640	1074-79-9			1.1781	0.9664	1.0908	1.0336	0.8643	0.6351
457	N-acetylputrescine	Amino Acid	Polyamine Metabolism	37496	LC/MS Pos Early	192	2230	131.118	122356	18233-70-0	C02714	HMDB02064	1.1795	1.2814	0.9002	0.7603	0.8925	0.776
10	N-acetylserine	Amino Acid	Glycine, Serine and Threonine Metabolism	37076	LC/MS Polar	100001851	2000	146.046	65249	97-14-3		HMDB02931	0.791	1.0002	0.7799	1.11	0.8764	0.9348
254	N-acetylserotonin	Amino Acid	Tryptophan Metabolism	1500	LC/MS Neg	193	2650	217.098	903	1210-83-9	C00978	HMDB01238	1.0115	1.0787	1.1423	0.8938	0.7673	1
400	N-acetyltaurine	Amino Acid	Methionine, Cysteine, SAM and Taurine Metabolism	48187	LC/MS Neg	100005466	800	166.018	159864				0.9978	1.1712	1.0176	0.6091	0.4622	0.6106
17	N-acetylthreonine	Amino Acid	Glycine, Serine and Threonine Metabolism	33939	LC/MS Neg	100001274	821.6	160.061	152204	17093-74-2		HMDB62557	2.5302	2.5408	2.4011	1.3328	0.9328	1.4677
149	N-acetyltyrosine	Amino Acid	Tyrosine Metabolism	32390	LC/MS Neg	100001104	1680	222.077	68310	537-55-3		HMDB00866	0.872	1.2403	1.1449	0.6306	0.7328	0.7801
429	N-alpha-acetylornithine	Amino Acid	Urea cycle; Arginine and Proline Metabolism	32984	LC/MS Pos Early	100000285	2000	175.108	439232	6205-08-09	C00437	HMDB03357	1.0333	1.0822	1.294	1.1025	1.0785	0.9178
1649	nervonoylcarnitine (C24:1)*	Lipid	Fatty Acid Metabolism (Acyl Carnitine, Monounsaturated)	57531	LC/MS Pos Late	100015846	1602	510.452					0.1652	0.2944	0.3501	0.3558	0.3085	0.3406
2791	nervonoyl-dodecasphingosine-phosphoethanolamine (d12:1/24:1)*	Lipid	Ceramide PEs	63142	LC/MS Pos Late	100021191	2122	687.544					0.6103	0.9662	0.9156	0.6543	0.4992	0.7242
2794	nervonoyl-tetradecasphingosine-phosphoethanolamine (d14:1/24:1)*	Lipid	Ceramide PEs	63150	LC/MS Pos Late	100021186	2336	715.575					0.6413	0.9746	1.0375	0.6541	0.5202	0.6933
366	N-formylmethionine	Amino Acid	Methionine, Cysteine, SAM and Taurine Metabolism	2829	LC/MS Neg	194	1543.8	176.039	439750	4289-98-9	C03145	HMDB01015	0.6432	0.8102	0.6432	0.6432	0.6432	0.6582
3870	nicotinamide	Cofactors and Vitamins	Nicotinate and Nicotinamide Metabolism	594	LC/MS Pos Early	432	1942	123.055	936	98-92-0	C00153	HMDB01406	1.0585	0.9393	0.7963	0.7253	0.7891	0.7013
3874	NAD+	Cofactors and Vitamins	Nicotinate and Nicotinamide Metabolism	5278	LC/MS Pos Early	1310	875	332.562	5893	53-84-9	C00003	HMDB00902	0.2636	0.3128	0.1979	0.5379	1.0113	0.3965
3872	nicotinamide ribonucleotide (NMN)	Cofactors and Vitamins	Nicotinate and Nicotinamide Metabolism	22152	LC/MS Pos Early	1312	766	335.064	14180	1094-61-7	C00455	HMDB00229	0.3318	0.181	0.1451	0.5812	0.7877	0.3214
3873	nicotinamide riboside	Cofactors and Vitamins	Nicotinate and Nicotinamide Metabolism	33013	LC/MS Pos Early	100001310	2040	255.098	439924	1341-23-7	C03150	HMDB00855	0.9362	0.8921	1.0344	0.9522	0.8855	0.9616
3867	nicotinate	Cofactors and Vitamins	Nicotinate and Nicotinamide Metabolism	1504	LC/MS Pos Early	567	1673	124.039	938	59-67-6	C00253	HMDB01488	1.2651	1.2985	1.3305	1.31	1.1366	1.3102
3868	nicotinate ribonucleoside	Cofactors and Vitamins	Nicotinate and Nicotinamide Metabolism	33471	LC/MS Pos Early	100001316	1536	256.082	161234	2625-49-2	C05841	HMDB06809	1.7175	2.2589	1.9686	1.5587	1.1286	1.7397
31	N-methylalanine	Amino Acid	Alanine and Aspartate Metabolism	37069	LC/MS Pos Early	100001823	1580	104.071	5288725	600-21-5	C02721	HMDB01906	1.3866	1.6183	1.7837	1.6154	1.6313	1.3623
441	N-monomethylarginine	Amino Acid	Urea cycle; Arginine and Proline Metabolism	43586	LC/MS Pos Early	100004488	2845	189.135	132862	53308-83-1	C03884	HMDB29416	0.6853	1.0151	1.0685	0.9961	1.068	1.1235
1586	N-octanoylglutamine	Lipid	Fatty Acid Metabolism (Acyl Glutamine)	54919	LC/MS Pos Early	100003941	3552	273.181					0.1398	0.1398	0.1398	0.1398	0.1398	0.1398
1600	N-octanoylglycine	Lipid	Fatty Acid Metabolism (Acyl Glycine)	43502	LC/MS Neg	100003940	4335.4	200.129	84290	14246-53-8		HMDB00832	0.3698	0.3698	0.3698	0.3698	0.3698	0.3698
1506	octadecenedioate (C18:1-DC)*	Lipid	Fatty Acid, Dicarboxylate	61861	LC/MS Neg	100019978	4875	311.223					0.8165	0.7738	1.0519	1.1369	1.0071	1.09
1345	oleate/vaccenate (18:1)	Lipid	Long Chain Monounsaturated Fatty Acid	52285	LC/MS Neg	100008930	5655	281.249					0.7753	0.6836	1.0987	0.7883	0.9496	0.9386
1872	oleoyl ethanolamide	Lipid	Endocannabinoid	38102	LC/MS Pos Late	1137	1661	326.305	5283454	11-58-0;111-58-0		HMDB02088	1.2456	1.2169	1.5518	0.4074	0.72	0.8082
1646	oleoylcarnitine (C18)	Lipid	Fatty Acid Metabolism (Acyl Carnitine, Monounsaturated)	35160	LC/MS Pos Late	100001501	1423	426.358	6441392	38677-66-6		HMDB05065	0.3288	0.5319	0.4715	0.7448	0.6984	0.7237
1693	oleoylcholine	Lipid	Fatty Acid Metabolism (Acyl Choline)	53260	LC/MS Pos Late	100009331	1449	368.352					1.7055	1.4056	1.7887	0.5894	0.4322	1.2971
410	ornithine	Amino Acid	Urea cycle; Arginine and Proline Metabolism	1493	LC/MS Pos Early	444	2800	133.097	6262	3184-13-2	C00077	HMDB03374	1.3167	1.5272	1.1903	0.8342	0.8173	0.8121
3780	orotate	Nucleotide	Pyrimidine Metabolism, Orotate containing	1505	LC/MS Polar	445	1638.1	155.01	967	50887-69-9	C00295	HMDB00226	0.7185	0.8073	0.9964	0.8045	0.5848	0.8843
3916	oxalate (ethanedioate)	Cofactors and Vitamins	Ascorbate and Aldarate Metabolism	20694	LC/MS Neg	100000841	603	88.988	971	144-62-7	C00209	HMDB02329	1.3229	1.4408	1.2921	1.2573	1.2108	1.0829
1327	palmitate (16:0)	Lipid	Long Chain Saturated Fatty Acid	1336	LC/MS Neg	424	5618	255.233	985	57-10-3	C00249	HMDB00220	0.7734	0.7841	1.0469	0.8703	1.0348	0.9547
1341	palmitoleate (16:1n7)	Lipid	Long Chain Monounsaturated Fatty Acid	33447	LC/MS Neg	452	5475	253.217	445638	373-49-9	C08362	HMDB03229	0.9651	0.9016	1.0058	0.8948	0.898	1.0034
1902	palmitoleoyl ethanolamide*	Lipid	Endocannabinoid	57541	LC/MS Pos Late	100015862	1546	298.274	9835868			HMDB13648	1.7302	1.652	2.2367	1.2086	0.8527	1.4732
1645	palmitoleoylcarnitine (C16:1)*	Lipid	Fatty Acid Metabolism (Acyl Carnitine, Monounsaturated)	53223	LC/MS Pos Late	100009406	1357	398.327	71464547				0.4306	0.5851	0.2243	0.8849	0.9684	0.4144
1694	palmitoloelycholine	Lipid	Fatty Acid Metabolism (Acyl Choline)	53257	LC/MS Pos Late	100009334	1385	340.321					2.4402	1.9345	3.5384	0.5351	0.5116	1.4304
1627	palmitoylcarnitine (C16)	Lipid	Fatty Acid Metabolism (Acyl Carnitine, Long Chain Saturated)	44681	LC/MS Pos Late	100000776	1425	400.342	461	6865-14-1	C02990	HMDB00222	0.4167	0.741	0.5466	0.7861	0.738	0.7378
1692	palmitoylcholine	Lipid	Fatty Acid Metabolism (Acyl Choline)	52944	LC/MS Pos Late	100009233	1482	342.337	151731				1.285	0.909	1.3941	0.4016	0.4016	0.7012
4417	panose	Xenobiotics	Food Component/Plant	37284	LC/MS Polar	100002109	4503.4	549.167	5288421	33401-87-5	C00713	HMDB11729	1.2381	1.3295	1.0453	1.3637	1.4194	1.6643
3900	pantetheine	Cofactors and Vitamins	Pantothenate and CoA Metabolism	57555	LC/MS Pos Early	100001495	2056	279.137	439322	496-65-1	C00831		0.9058	0.9764	1.3174	1.0965	0.9689	1.3272
3899	pantethine	Cofactors and Vitamins	Pantothenate and CoA Metabolism	39791	LC/MS Neg	100002991	3590	553.237	452306	16816-67-4	C12661	HMDB03828	1.2031	1.1494	1.4348	1.1448	0.873	0.8402
3898	pantothenate (Vitamin B5)	Cofactors and Vitamins	Pantothenate and CoA Metabolism	1508	LC/MS Neg	1024	1498.7	218.103	6613	137-08-6	C00864	HMDB00210	0.7637	0.8021	0.821	0.9924	0.8914	1.0122
4083	p-cresol sulfate	Xenobiotics	Benzoate Metabolism	36103	LC/MS Neg	100001315	2890	187.007	4615423	3233-57-7		HMDB11635	1.191	1.2934	2.5215	1.8236	1.7836	34.5055
128	phenylalanine	Amino Acid	Phenylalanine Metabolism	64	LC/MS Pos Early	460	2878	166.086	6140	63-91-2	C00079	HMDB00159	0.9105	0.9905	1.0401	1.1918	1.0772	1.1703
827	phenylalanylglycine	Peptide	Dipeptide	41370	LC/MS Pos Early	100003588	2898	223.108	98207	721-90-4		HMDB28995	0.8303	0.5844	1.0384	0.85	0.6471	0.828
137	phenyllactate (PLA)	Amino Acid	Phenylalanine Metabolism	22130	LC/MS Neg	100000774	2208	165.056	3848	828-01-3	C05607	HMDB00779	0.2834	2.2506	0.7141	1.485	1.8112	2.1756
1294	phosphate	Energy	Oxidative Phosphorylation	42109	LC/MS Pos Early	461	576	98.9842	1061	7664-38-2	C00009	HMDB01429	0.9512	1.1404	1.1105	0.9758	0.9029	0.9603
1077	phosphoenolpyruvate (PEP)	Carbohydrate	Glycolysis, Gluconeogenesis, and Pyruvate Metabolism	597	LC/MS Neg	463	587.3	166.975	1005	10526-80-4	C00074	HMDB00263	0.7092	0.424	0.8534	1.2997	1.2929	0.962
1947	phosphoethanolamine (PE)	Lipid	Phospholipid Metabolism	1600	LC/MS Polar	1026	4559.1	140.012	1015	1071-23-4	C00346	HMDB00224	0.7307	0.9517	1.2228	1.4052	0.8859	0.7231
3901	phosphopantetheine	Cofactors and Vitamins	Pantothenate and CoA Metabolism	15504	LC/MS Neg	100000328	1597	357.089	987	NA	C01134	HMDB01416	0.597	0.6242	0.7183	1.6119	1.6306	1.6041
19	phosphothreonine	Amino Acid	Glycine, Serine and Threonine Metabolism	37453	LC/MS Pos Early	100002076	605	200.032	1016	27530-80-9	C12147		0.7471	1.0355	1.5197	2.6221	1.5631	1.9448
2661	phytosphingosine	Lipid	Sphingolipid Synthesis	1510	LC/MS Pos Late	469	1367	318.3	122121	554-62-1	C12144	HMDB04610	1.7542	1.7256	1.8205	1.3927	1.3116	1.3966
121	pipecolate	Amino Acid	Lysine Metabolism	1444	LC/MS Pos Early	1025	2200	130.086	849	4043-87-2	C00408	HMDB00070	3.2196	3.5823	3.1881	2.382	2.1477	2.7821
418	proline	Amino Acid	Urea cycle; Arginine and Proline Metabolism	1898	LC/MS Pos Early	480	1603	116.071	145742	147-85-3	C00148	HMDB00162	0.8506	0.8636	0.9396	0.9822	0.9289	1.0919
847	prolylglycine	Peptide	Dipeptide	40703	LC/MS Pos Early	100003674	2136	173.092	6426709	2578-57-6		HMDB11178	0.7065	0.8283	0.7072	1.1387	0.982	1.1273
1578	propionylcarnitine (C3)	Lipid	Fatty Acid Metabolism (also BCAA Metabolism)	32452	LC/MS Pos Early	100001162	2590	218.139	107738	17298-37-2	C03017	HMDB00824	0.2498	0.284	0.6567	0.9705	0.4142	0.2467
3794	pseudouridine	Nucleotide	Pyrimidine Metabolism, Uracil containing	33442	LC/MS Neg	821	1100	243.062	15047	1445-07-4	C02067	HMDB00767	0.9034	0.9867	1.0175	0.8264	0.7386	0.8081
3952	pterin	Cofactors and Vitamins	Pterin Metabolism	43023	LC/MS Neg	100004216	1370	162.042	73000	22363-60-4	C00715	HMDB00802	1.5366	1.3012	1.4313	0.9179	0.9971	0.8178
456	putrescine	Amino Acid	Polyamine Metabolism	1408	LC/MS Pos Early	49	3027	89.1073	1045	110-60-1	C00134	HMDB01414	2.6181	2.4865	1.2785	1.01	1.46	1.1237
4003	pyridoxal	Cofactors and Vitamins	Vitamin B6 Metabolism	1651	LC/MS Pos Early	491	2343	168.065	1050	65-22-5	C00250	HMDB01545	1.0345	1.2199	1.1466	1.0399	1.0423	1.1414
4000	pyridoxamine	Cofactors and Vitamins	Vitamin B6 Metabolism	2150	LC/MS Pos Early	568	2975	169.097	1052	58052-48-5	C00534	HMDB01431	1.2222	1.1953	1.3218	0.9572	1.0085	1.2611
4004	pyridoxate	Cofactors and Vitamins	Vitamin B6 Metabolism	31555	LC/MS Neg	100001121	2185	182.046	6723	82-82-6	C00847	HMDB00017	2.6564	2.5138	2.5528	1.3223	1.216	1.6484
3998	pyridoxine (Vitamin B6)	Cofactors and Vitamins	Vitamin B6 Metabolism	608	LC/MS Pos Early	936	2442	170.081	1054	58-56-0	C00314	HMDB02075	1.0248	1.1228	0.9816	0.8799	0.6486	0.8332
52	pyroglutamine*	Amino Acid	Glutamate Metabolism	46225	LC/MS Pos Early	100001540	1900	129.066	134508	2353-44-8			0.9018	1.2085	0.8926	1.0006	1.1349	0.8671
1078	pyruvate	Carbohydrate	Glycolysis, Gluconeogenesis, and Pyruvate Metabolism	48990	LC/MS Polar	823	1083	87.0088	1060	127-17-3	C00022	HMDB00243	0.9834	0.9837	0.8793	0.6232	0.6037	0.5886
1101	ribitol	Carbohydrate	Pentose Metabolism	15772	LC/MS Polar	100000406	1789.6	151.061	6912	488-81-3	C00474	HMDB00508	2.3425	0.9771	2.3082	1.733	1.0863	1.0229
3894	riboflavin (Vitamin B2)	Cofactors and Vitamins	Riboflavin Metabolism	1827	LC/MS Pos Early	500	2292	377.146	493570	83-88-5	C00255	HMDB00244	1.3087	1.4043	1.2369	0.8449	0.7113	0.737
1100	ribose	Carbohydrate	Pentose Metabolism	1471	LC/MS Polar	914	1508.2	195.051	5779	50-69-1	C00121	HMDB00283	1.282	1.7972	1.499	1.3502	1.4553	1.972
1126	ribulonate/xylulonate/lyxonate*	Carbohydrate	Pentose Metabolism	61858	LC/MS Polar	100019968	2350	165.041					0.7492	0.8961	0.9232	1.3546	1.5089	1.8708
1103	ribulose/xylulose	Carbohydrate	Pentose Metabolism	54671	LC/MS Polar	100006122	1400	195.051	5289590				2.1521	1.7974	2.2005	0.8797	0.7245	0.7075
112	saccharopine	Amino Acid	Lysine Metabolism	1495	LC/MS Polar	392	3991.9	275.125	160556	997-68-2	C00449	HMDB00279	1.7287	1.5368	3.157	1.0011	1.3288	1.7589
375	S-adenosylhomocysteine (SAH)	Amino Acid	Methionine, Cysteine, SAM and Taurine Metabolism	42382	LC/MS Neg	197	1832.4	383.114	439155	979-92-0	C00021	HMDB00939	0.4202	0.4202	0.4202	0.523	0.5573	0.5826
374	S-adenosylmethionine (SAM)	Amino Acid	Methionine, Cysteine, SAM and Taurine Metabolism	15915	LC/MS Pos Early	1263	3002	399.144	34756	24346-00-7;86867-01-8;86867-0108	C00019	HMDB01185	0.9664	1.2524	1.4637	0.8743	0.8664	0.9336
4	sarcosine	Amino Acid	Glycine, Serine and Threonine Metabolism	1516	LC/MS Pos Early	1023	1280	90.055	1088	107-97-1	C00213	HMDB00271	1	0.9561	0.7895	0.3971	0.2502	0.4387
5089	S-carboxymethyl-L-cysteine	Xenobiotics	Drug - Other	47897	LC/MS Pos Early	100002324	1490	180.032	1080	638-23-3	C03727	HMDB29415	1.2903	1.1642	1.3926	1.5951	1.0388	1.449
1488	sebacate (C10-DC)	Lipid	Fatty Acid, Dicarboxylate	32398	LC/MS Neg	100001211	1788	201.113	5192	111-20-6	C08277	HMDB00792	1.5389	1.9656	0.9677	0.7725	0.5712	0.836
1125	sedoheptulose	Carbohydrate	Pentose Metabolism	53237	LC/MS Polar	100002619	2255	209.067	5459879	3019-74-7		HMDB03219	0.9572	0.8211	0.7278	1.1015	1.1404	1.1975
1096	sedoheptulose-7-phosphate	Carbohydrate	Pentose Phosphate Pathway	35649	LC/MS Neg	100001628	599.6	289.033	616	2646-35-7	C05382	HMDB01068	0.4708	0.6403	0.3697	0.9649	0.9024	0.6918
9	serine	Amino Acid	Glycine, Serine and Threonine Metabolism	1648	LC/MS Pos Early	503	1239	106.05	5951	56-45-1	C00065	HMDB00187	0.9924	1.0555	1.1056	1.1774	1.093	1.1984
386	S-methylcysteine sulfoxide	Amino Acid	Methionine, Cysteine, SAM and Taurine Metabolism	43378	LC/MS Pos Early	100002927	900	152.038	82142	6853-87-8		HMDB29432	1.0503	1.0944	0.9977	1.2743	1.479	0.9594
461	spermidine	Amino Acid	Polyamine Metabolism	485	LC/MS Pos Early	50	3355	146.165	1102	124-20-9	C00315	HMDB01257	1.1961	1.2387	1.4959	1.0405	0.9489	1.136
2658	sphinganine	Lipid	Sphingolipid Synthesis	17769	LC/MS Pos Late	313	1413	302.305	3126	3102-56-5	C00836	HMDB00269	2.4391	6.93	3.1655	14.9868	8.4619	3.9247
4485	stachydrine	Xenobiotics	Food Component/Plant	34384	LC/MS Pos Early	100001296	1440	144.102	115244	4136-37-2	C10172	HMDB04827	1.3417	1.3353	1.2828	1.0675	1.2947	1.1826
1629	stearoylcarnitine (C18)	Lipid	Fatty Acid Metabolism (Acyl Carnitine, Long Chain Saturated)	34409	LC/MS Pos Late	100001391	1485	428.373	6426855	18822-91-8		HMDB00848	0.5048	0.7318	0.7238	0.6754	0.6031	0.7414
1483	suberate (C8-DC)	Lipid	Fatty Acid, Dicarboxylate	15730	LC/MS Polar	100000016	2577.6	173.082	10457	505-48-6	C08278	HMDB00893	2.8083	2.1088	1.0824	0.6937	0.6242	0.5816
1276	succinate	Energy	TCA Cycle	1437	LC/MS Polar	252	3149	117.019	1110	110-15-6	C00042	HMDB00254	1.0079	1.0266	0.9619	0.6021	0.4986	0.6383
5247	succinimide	Xenobiotics	Chemical	41888	LC/MS Polar	100003696	2155	116.035	11439	123-56-8	C07273		1.0325	0.8971	0.8239	0.8415	1.0674	0.9611
4622	tartronate (hydroxymalonate)	Xenobiotics	Food Component/Plant	20693	LC/MS Neg	100000840	610	118.999	45	80-69-3	C02287	HMDB35227	1.0025	1.0343	0.6102	1.1112	1.1336	1.2202
398	taurine	Amino Acid	Methionine, Cysteine, SAM and Taurine Metabolism	2125	LC/MS Neg	512	690	124.007	1123	107-35-7	C00245	HMDB00251	0.9034	0.9647	1.1661	0.8568	0.7788	0.7355
1361	tetradecadienoate (14:2)*	Lipid	Long Chain Polyunsaturated Fatty Acid (n3 and n6)	62850	LC/MS Neg	100020343	5292	223.17	5312409	39039-37-7		HMDB00560	1.7331	1.6231	1.1589	1.1454	1.1745	1.2185
1498	tetradecanedioate (C14)	Lipid	Fatty Acid, Dicarboxylate	35669	LC/MS Neg	100001613	3985	257.176	13185	821-38-5		HMDB00872	2.045	1.8923	1.9333	1.0288	0.8186	1.073
2816	tetradecanoylsphingosine (d14:1)*	Lipid	Sphingosines	57493	LC/MS Pos Late	100015812	1134	244.227					1.168	1.2007	1.0718	0.9813	0.9778	0.9185
2662	tetradecasphinganine (d14:0)*	Lipid	Sphingolipid Synthesis	57543	LC/MS Pos Late	100015866	1178	246.243					1.7493	1.7684	2.1998	1.4707	1.6676	1.5352
3976	thiamin (Vitamin B1)	Cofactors and Vitamins	Thiamine Metabolism	5341	LC/MS Pos Early	873	3050	265.112	1130	59-43-8	C00378	HMDB00235	1.2384	1.2725	1.0344	0.8172	0.7842	0.9813
3977	thiamin monophosphate	Cofactors and Vitamins	Thiamine Metabolism	15798	LC/MS Pos Early	523	2378	345.078	3382778	532-40-1	C01081	HMDB02666	1.239	1.4168	1.1455	1.3316	1.2529	1.2911
5280	thioproline	Xenobiotics	Chemical	53231	LC/MS Pos Early	100009232	1250	134.027	93176	34592-47-4			0.7394	1.158	1.6647	0.8271	0.7533	1.112
3913	threonate	Cofactors and Vitamins	Ascorbate and Aldarate Metabolism	27738	LC/MS Polar	100001022	2384	135.03	151152	70753-61-6	C01620	HMDB00943	1.132	1.372	0.9932	1.4744	1.2185	1.001
16	threonine	Amino Acid	Glycine, Serine and Threonine Metabolism	1284	LC/MS Pos Early	564	1514	120.066	6288	72-19-5	C00188	HMDB00167	2.1003	1.9559	2.1233	1.4312	1.0742	2.1556
433	hydroxyproline	Amino Acid	Urea cycle; Arginine and Proline Metabolism	32306	LC/MS Pos Early	1001	1064	132.065	5810	51-35-4	C01157	HMDB00725	0.5836	0.6885	1.0289	0.6673	1.2601	0.7509
3887	trigonelline (N'-methylnicotinate)	Cofactors and Vitamins	Nicotinate and Nicotinamide Metabolism	32401	LC/MS Pos Early	100001092	1388	138.055	5570	535-83-1	C01004	HMDB00875	0.8115	0.935	1.0508	0.8867	0.8058	0.9567
223	tryptophan	Amino Acid	Tryptophan Metabolism	54	LC/MS Pos Early	565	2986	205.097	6305	73-22-3	C00078	HMDB00929	0.8383	1.0699	1.0049	1.0446	0.9175	1.0273
154	tyramine	Amino Acid	Tyrosine Metabolism	1603	LC/MS Pos Early	1133	2540	138.091	5610	60-19-5	C00483	HMDB00306	0.8476	1.0589	1.1439	0.9977	0.273	0.5343
148	tyrosine	Amino Acid	Tyrosine Metabolism	1299	LC/MS Pos Early	815	2430	182.081	6057	60-18-4	C00082	HMDB00158	0.6281	1.0259	1.0625	0.8163	0.5558	0.7483
1216	UDP-glucuronate	Carbohydrate	Nucleotide Sugar	2763	LC/MS Neg	1097	588	579.027	17473	28053-08-9;63700-19-6	C00167	HMDB00935	0.6412	0.6412	0.6412	0.9742	1.1339	0.6412
1223	UDP-N-acetylglucosamine/galactosamine	Carbohydrate	Nucleotide Sugar	46148	LC/MS Polar	100002957	3665	606.074					0.7046	0.7009	0.875	1.1003	1.1078	0.9211
1490	undecanedioate (C11-DC)	Lipid	Fatty Acid, Dicarboxylate	42395	LC/MS Neg	100001617	2440	215.129	15816	1852-04-6		HMDB00888	0.7847	0.9586	1.3649	1.122	0.712	1.1963
3793	uracil	Nucleotide	Pyrimidine Metabolism, Uracil containing	605	LC/MS Polar	825	1089.7	111.02	1174	66-22-8	C00106	HMDB00300	0.463	0.704	0.5782	0.7003	0.4638	0.4981
3708	urate	Nucleotide	Purine Metabolism, (Hypo)Xanthine/Inosine containing	1604	LC/MS Neg	1134	757.1	167.021	1175	69-93-2;120K5305	C00366	HMDB00289	0.8542	1.036	1.3066	0.8864	0.7076	0.9993
3709	uric acid ribonucleoside*	Nucleotide	Purine Metabolism, (Hypo)Xanthine/Inosine containing	62102	LC/MS Neg	100002682	1200	299.063	164933	2124-54-1			0.5877	0.9212	1.0295	0.6504	0.3282	0.5421
3792	uridine	Nucleotide	Pyrimidine Metabolism, Uracil containing	606	LC/MS Neg	535	1457.6	243.062	6029	58-96-8	C00299	HMDB00296	1.1495	0.9866	1.2223	1.2578	1.1399	1.1014
3791	uridine-2',3'-cyclic monophosphate	Nucleotide	Pyrimidine Metabolism, Uracil containing	37137	LC/MS Neg	75	1090	305.018	439715	40632-52-8	C02355	HMDB11640	1.1569	1.173	1.1585	0.9329	0.8655	0.7851
348	valine	Amino Acid	Leucine, Isoleucine and Valine Metabolism	1649	LC/MS Pos Early	566	2479	118.086	6287	72-18-4	C00183	HMDB00883	1.0006	1.0482	1.1196	1.3441	1.169	1.4619
930	valylglycine	Peptide	Dipeptide	40475	LC/MS Neg	100003641	1506	173.093	136487	686-43-1		HMDB29127	0.6095	0.6095	0.6568	0.6095	0.6095	1.0368
5260	valylleucinamide	Xenobiotics	Chemical	37460	LC/MS Pos Early	100002062	2950	230.186	4693887				0.4702	0.4014	0.4337	0.4269	0.4831	0.5718
3700	xanthine	Nucleotide	Purine Metabolism, (Hypo)Xanthine/Inosine containing	3147	LC/MS Polar	1004	2023	151.026	1188	69-89-6	C00385	HMDB00292	0.9582	1.2347	1.1508	0.9347	0.7537	1.0535
3702	xanthosine	Nucleotide	Purine Metabolism, (Hypo)Xanthine/Inosine containing	15136	LC/MS Neg	100000299	1075	283.068	64959	146-80-5	C01762	HMDB00299	1.6086	1.5428	1.3785	1.1072	1.3158	1.0984
244	xanthurenate	Amino Acid	Tryptophan Metabolism	15679	LC/MS Neg	100000015	1476	204.03	5699	59-007	C02470	HMDB00881	0.6377	0.6942	0.3848	0.4852	0.4288	0.5082
1650	ximenoylcarnitine (C26:1)*	Lipid	Fatty Acid Metabolism (Acyl Carnitine, Monounsaturated)	57517	LC/MS Pos Late	100015836	1607	538.483					0.2592	0.3958	0.4799	0.5345	0.5729	0.5558
