# Supplementary material for: A nutrient responsive lipase mediates gut-brain communication to regulate insulin secretion in Drosophila
Source: Nat Commun. 2024 May 23;15:4410. doi: 10.1038/s41467-024-48851-8 (PMC11116528; doi:10.1038/s41467-024-48851-8)
Supplement: Supplementary file 9 — Source Data [file 41467_2024_48851_MOESM9_ESM.xlsx]

## Sheet: Fig 2a
Relative mRNA expression Vaha
	Fig 2a
	Gut	CNS
	1.01085	0.00145193
	1.1015	0.00363563
	0.887646	0.0054941

## Sheet: Fig 2c
% Vaha V5 intensity
	Fig 2c
	NP1 Gal4
	Control	RNAi
	91.3524	25.092
	82.2663	28.2886
	58.7667	21.3003
	69.7418	8.91433
	117.426	16.4626
	136.293	6.15104
	126.668	1.20406
	84.9828	0.0565927
	147.99	0
	76.0899	0.074156
	102.788	0.456645
	55.4433	3.26091
	47.7584	11.5195
	52.6098	6.40474
	47.2979	11.2756
	56.4522	8.09276
	144.903	1.83634
	94.344	0
	69.5895	0
	69.8081	1.63533
	49.745	0
	139.657	0
	141.4	0
	125.349	3.45021
	106.267	5.02309
	92.4628	28.8018
	67.843	17.8384
	136.324	24.0636
	132.923	15.1395
	134.579	15.8518
	134.211	28.4447
	140.129	13.4027
	114.393	19.9128
	47.2452	8.20204
	47.5535	5.48559
	122.053	20.5724
	106.902	32.01
	143.429	41.2015
	110.373	39.7008
	106.066	35.3509
	142.362	45.6879
	134.751	46.9739
	126.612	33.9361
	103.939	26.4952
	79.3879	32.7379
	121.366	32.9643
	52.6956
	112.559
	94.8494

## Sheet: Fig 2d
% Vaha V5 intensity
	Fig 2d
	Elav Gal4
	Control	RNAi
	109.132	97.8129
	109.018	98.6988
	108.953	126.81
	108.423	112.217
	107.384	90.2212
	100.92	93.8711
	109.017	133.318
	109.199	102.127
	109.058	96.7399
	124.384	94.4034
	66.7543	98.6438
	89.1534	112.37
	103.573	111.849
	81.5926	68.0041
	70.6995	104.859
	111.654	107.048
	120.787	102.007
	136.429	104.883
	80.2037	98.9323
	79.7985	103.456
	100.761	105.183
	91.6548	104.028
	83.2236	95.0592
	101.696	93.7887
	87.8005	100.065
	82.5901	77.9152
	112.387	113.197
	124.966	128.214
	119.836	76.1023
	121.762	91.6719
	83.7815	82.1815
	52.1306	89.6822
	68.0556	83.2785
	88.2074	90.7895
	88.4804	95.0248
	100.556	96.2489
	104.375	95.7545
	106.939	107.81
	116.457	90.6264
	113.831	101.559
	104.364	114.571
	97.7769	97.0404
	112.236	91.7921
		94.7433
		119.024

## Sheet: Fig 2e
% Vaha V5 intensity
	Fig 2e
	Ppl Gal4
	Control	RNAi
	97.381	87.9306
	97.7532	95.1155
	120.85	100.824
	107.556	104.281
	100.767	108.707
	108.222	100.13
	112.273	97.9357
	118.472	106.91
	117.354	113.331
	107.094	113.374
	96.1677	111.656
	102.982	113.402
	102.982	113.152
	85.2285	113.402
	95.7794	121.233
	82.5228	123.783
	94.0543	119.744
	100.958	90.0458
	116.901	68.613
	96.1802	121.337
	110.069	122.808
	104.022	104.355
	104.745	113.717
	94.1581	105.514
	111.226	103.734
	100.69	131.408
	92.9573	73.5592
	70.4973	104.036
	78.2316	114.115
	76.1146	99.6859
	93.6087	74.3376
	97.3792	105.439
	101.212	84.0438
	72.3888	107.587
	87.5173	73.6558
	99.6501	97.0392
	109.072	123.574
	102.053	123.595
	98.4887	121.453
	98.4332	97.2199
	107.755
	105.21
	101.465
	103.634
	108.737
	109.208

## Sheet: Fig 3c
% Vaha V5 intensity
	Fig 3c
	Control	LTP RNAi
	135.07	24.7298
	124.73	31.8967
	115.955	15.3459
	80.0708	5.58937
	86.7594	54.6081
	57.4152	30.9465

## Sheet: Fig 3e
% Vaha V5 intensity
	Fig 3e
	Control	LRP1 and LRP2 RNAi
	58.3705	10.0842
	87.7544	47.3966
	119.982	22.5622
	128.912	15.1156
	79.2062	50.5585
	87.8233	4.90967
	83.7928	30.1942
	111.164	46.4241
	160.642	31.6083
	82.3522	17.0064

## Sheet: Fig 3h
% Vaha V5 intensity (body)
	Fig 3h
	Reg	HFD
	124.422	172.826
	125.191	164.832
	50.3867	70.5943

## Sheet: Fig 3i
% Vaha V5 intensity (head)
	Fig 3i
	Reg	HFD
	91.3944	132.519
	89.859	122.383
	118.747	154.789

## Sheet: Fig 3k
% Vaha V5 intensity
	Fig 3k
	Reg	HFD	Vaha RNAi HFD
	134.166	157.553	15.725
	143.123	169.026	10.4035
	81.7254	169.894	7.13195
	78.8839	191.412	10.5794
	55.8144	198.233	1.26073
	88.7108	134.163	3.88726
	83.7289	170.087	7.50577
	115.616	194.586	40.3264
	67.9966	186.923	16.5532
	119.284	184.37	9.75115
	147.538	198.573	0
	116.471	192.394	4.92077
	79.6608	195.604	48.035
	83.724	179.897	46.9257
	83.8217	191.607	1.75916
	117.593	183.923	34.0936
	99.124	164.025	26.9787
	110.239	193.545	43.2632
	85.405	188.111	35.5889
	91.8211	198.075	10.0468
	116.4	198.703	18.3173
	100.28	193.039	9.48483
	116.708	195.626	12.8028
	123.325	200.215	2.26737
	73.5648	202.372	16.2283
	71.9547	169.904	3.97278
	97.6532	177.356	34.5138
	75.0333	191.617	40.4217
	108.494	192.9	22.9571
	74.9673	195.824	24.8775
	74.6081	196.486	14.2175
	79.9296	198.092	3.24957
	82.7101	198.949	48.1669
	79.7415	193.708	36.7788
	105.125	193.056	14.7745
	74.9893	192.555	0
	130.625	202.152	8.45132
	77.5205	199.279	17.2252
	131.048	198.07	0
	120.4	190.432	12.9983
	108.531	153.758	15.444
	121.592	190.493	0
	100.512	152.231	3.78953
	125.878	185.861	0
	90.9537		1.64189
	103.036		17.4206
	118.612		0
	122.736		13.6848
	115.496		16.2527
	93.1307		6.07156
			9.80734
			11.4492
			0

## Sheet: Fig 4b
% ILP2HF intensity
	Fig 4b
	Control			Mutant			Rescue
	Fasted	Fed Reg	Fed HFD	Fasted	Fed Reg	Fed HFD	Fed Reg	Fed HFD
	88.1846	45.1313	34.0473	101.025	98.9904	106.464	46.7512	27.9145
	107.235	56.3207	35.7262	109.449	100.442	117.437	53.165	25.7662
	109.852	55.5058	25.5189	104.033	98.3862	113.134	45.8015	26.5895
	103.468	47.968	25.748	113.734	98.5857	112.897	48.9135	28.7364
	90.1993	50.1415	30.0936	117.085	98.7979	115.059	44.8657	28.9907
	86.3215	49.21	28.735	110.958	96.8295	102.612	47.4664	31.958
	80.6271	49.6694	29.6243	105.934	98.5141	98.7838	47.8148	28.7111
	85.1933	54.3565	26.2622	108.068	97.1653	109.414	46.7442	24.3893
	95.9078	46.8299	31.6742	109.569	97.5882	110.972	49.9125	33.6763
	89.1863	53.4264	26.8059	105.188	100.564	110.929	44.0101	21.9699
	99.7631	56.1858	30.2425	97.1063	100.144	107.722	51.9567	31.8386
	104.228	48.5103	24.8726	93.4533	116.521	110.901	48.2672	29.5049
	103.239	49.04	25.2815	95.8629	106.96	110.618	43.0449	24.5649
	95.6043	53.4165	26.9352	95.2489	111.711	108.369	45.5443	27.7866
	106.66	51.1601	25.8561	103.831	117.702	105.191	62.6811	28.52
	102.034	53.1102	24.3514	106.353	104.797	105.023	48.9374	26.3493
	103.055	49.9996	25.0834	115.01	106.523	112.578	48.5019	32.9921
	108.787	55.8373	30.2566	108.261	101.035	108.494	61.2297	34.3184
	87.8164	58.9368	28.2151	114.891	102.962	105.851	53.7874	34.8636
	98.3371	50.2567	24.9415	109.286	102.011	95.44	52.9135	28.9584
	92.0525	57.543	27.6391	104.471	108.148	99.6718	66.1458	27.2569
	104.166	48.1239	27.7023	106.78	99.1829	93.6528	52.8686	28.2755
	99.7631	46.6655	26.7722	106.84	98.2134	109.179	48.7688	27.4606
	104.228	52.2602	30.1329	110.332	97.6219	107.318	43.5492	28.9078
	103.239	49.2156	24.0929	110.265	102.978	108.429	61.0583	24.1364
	95.6043	53.7889	24.8909	106.344	102.598	104.343	61.2901	29.0328
	106.66	50.2974	26.9113	111.477	100.113	104.821	47.1474	33.512
	102.034	58.5701	29.0694	99.2854	115.12	94.6742	47.2247	35.8499
	103.055	54.9845	27.1389	98.8822	102.23	99.4063	49.4573	36.0086
	108.787	48.655	28.9584	100.581	93.9478	109.224	49.7762	26.0233
	87.8164	54.1134	26.1793	107.981	92.8351	100.841	51.0913	27.552
	98.3371	49.5584	27.5449	105.9	96.9812	101.042	52.1562	27.323
	92.0525	53.3083	28.7589	94.212	98.6728	108.818	49.3224	24.1561
	104.166	53.4137	28.9738	95.3514	101.925	107.207	46.6964	28.1547
	96.2647	50.0909	25.8421	109.046	91.0367	107.305	44.5285	30.8678
	105.567	51.6013	25.755	114.458	104.047	99.8882	45.0666	27.8948
	101.642	54.1766	27.382	105.07	104.45	110.527	45.6202	28.5298
	98.9763	53.4854	28.0437	106.782	99.2826	93.7919	35.4537	26.5263
	111.647	55.9259	28.2418	98.8133	99.1421	102.334	44.8053	28.1196
	106.556	51.8303	25.5203	105.616	97.1442	84.7718	44.0115	26.605
	102.639	49.0006	24.7701	106.912	94.8513	93.7188	53.6006	29.1171
	105.337	46.9873	31.4663	115.576	93.4898	96.7522	49.2142	26.7933
	111.08	47.2641	27.5646	111.056	99.1323	114.598	55.0758	25.2548
	104.49	55.0716	25.0848	103.517	101.495	116.387	46.2581	31.3848
	100.312	55.5325	29.5976	107.174	95.9879	108.085	47.2388	29.1649
	106.059	51.1615	26.8607	109.564	105.611	113.977	47.2739	25.4501
	101.768	49.5612	26.3085	108.596	105.358	104.374	53.9701	25.2
		47.916	26.6064		97.99	107.765	45.1088	27.0167
		47.7994			100.925	107.61	45.1032	28.4399
		60.849			101.748	117.774
		54.5082				106.17
						109.816

[truncated: 54 more sheets: Fig 4c, Fig 4d, Fig 4e, Fig 4g, Fig 5b, Fig 5c, Fig 5d, Fig 6b, Fig 6c, Fig 6d, Fig 6e, Fig 6f, Fig 6g , Fig 6h, Fig 7a, Fig 7b, Fig 8b, Fig 8c, Fig 8d, Fig 8e …]
